# Supplementary material for: Chromosome-encoded IpaH ubiquitin ligases indicate non-human enteroinvasive Escherichia
Source: Sci Rep. 2022 Apr 27;12:6868. doi: 10.1038/s41598-022-10827-3 (PMC9046306; doi:10.1038/s41598-022-10827-3)
Supplement: Supplementary file 2 — Supplementary Table S1. [file 41598_2022_10827_MOESM2_ESM.csv]

Description: Summary of the genomes of human-host invasive Escherichia and Shigella. All genome were downloaded from NCBI database.
Strain	GenBank ID	Bioproject	BioSample	Host	Host disease	Number of plasmids	Genome length	Link
Escherichia coli 8-3-Ti3	GCA_012221565.1	PRJNA616136	SAMN14482836	Human	Crohn's disease	2	5141082	https://ftp.ncbi.nlm.nih.gov/genomes/all/GCA/12/221/565/GCA_012221565.1_ASM1222156v1
Escherichia coli CFSAN029787	GCA_001007915.1	PRJNA243331	SAMN03612246	Human		2	5288947	https://ftp.ncbi.nlm.nih.gov/genomes/all/GCA/1/7/915/GCA_001007915.1_ASM100791v1
Escherichia coli NCTC9031	GCA_900449655.1	PRJEB6403	SAMEA3446332				4939018	https://ftp.ncbi.nlm.nih.gov/genomes/all/GCA/900/449/655/GCA_900449655.1_39220_D01
Shigella boydii CDC 3083-94	GCA_000020185.1	PRJNA15637	SAMN02604039			5	4874659	https://ftp.ncbi.nlm.nih.gov/genomes/all/GCA/0/20/185/GCA_000020185.1_ASM2018v1
Shigella boydii Sb227	GCA_000012025.1	PRJNA13146	SAMN02603601			1	4646520	https://ftp.ncbi.nlm.nih.gov/genomes/all/GCA/0/12/25/GCA_000012025.1_ASM1202v1
Shigella boydii strain 54-1621	GCA_002949455.1	PRJNA218110	SAMN08518226			0	4531304	https://ftp.ncbi.nlm.nih.gov/genomes/all/GCA/2/949/455/GCA_002949455.1_ASM294945v1
Shigella boydii strain 59-248	GCA_002949475.1	PRJNA218110	SAMN08330253			1	4887224	https://ftp.ncbi.nlm.nih.gov/genomes/all/GCA/2/949/475/GCA_002949475.1_ASM294947v1
Shigella boydii strain 59-2708	GCA_002949495.1	PRJNA218110	SAMN08330252			0	4856857	https://ftp.ncbi.nlm.nih.gov/genomes/all/GCA/2/949/495/GCA_002949495.1_ASM294949v1
Shigella boydii strain 600080	GCA_013394495.1	PRJNA607768	SAMN14145978	Homo sapiens	Diarrhea	1	4628191	https://ftp.ncbi.nlm.nih.gov/genomes/all/GCA/13/394/495/GCA_013394495.1_ASM1339449v1
Shigella boydii strain 600657	GCA_013394535.1	PRJNA607765	SAMN14145980	Homo sapiens	Diarrhea	3	4833494	https://ftp.ncbi.nlm.nih.gov/genomes/all/GCA/13/394/535/GCA_013394535.1_ASM1339453v1
Shigella boydii strain 600690	GCA_013394515.1	PRJNA607767	SAMN14145979	Homo sapiens	Diarrhea	2	5043708	https://ftp.ncbi.nlm.nih.gov/genomes/all/GCA/13/394/515/GCA_013394515.1_ASM1339451v1
Shigella boydii strain 602068	GCA_013394555.1	PRJNA607764	SAMN14145981	Homo sapiens	Diarrhea	1	4758031	https://ftp.ncbi.nlm.nih.gov/genomes/all/GCA/13/394/555/GCA_013394555.1_ASM1339455v1
Shigella boydii strain 83-578	GCA_002949535.1	PRJNA218110	SAMN08330255			1	4702611	https://ftp.ncbi.nlm.nih.gov/genomes/all/GCA/2/949/535/GCA_002949535.1_ASM294953v1
Shigella boydii strain ATCC 35964	GCA_002950035.1	PRJNA218110	SAMN01916925	Homo sapiens		1	5295594	https://ftp.ncbi.nlm.nih.gov/genomes/all/GCA/2/950/35/GCA_002950035.1_ASM295003v1
Shigella boydii strain ATCC 49812	GCA_002950135.1	PRJNA218110	SAMN08330251			1	5320147	https://ftp.ncbi.nlm.nih.gov/genomes/all/GCA/2/950/135/GCA_002950135.1_ASM295013v1
Shigella boydii strain ATCC 8700	GCA_002946735.1	PRJNA218110	SAMN08330244			2	4525323	https://ftp.ncbi.nlm.nih.gov/genomes/all/GCA/2/946/735/GCA_002946735.1_ASM294673v1
Shigella boydii strain ATCC 9210	GCA_001027225.1	PRJNA284097	SAMN03699691	Homo sapiens	Dysentery	0	4574246	https://ftp.ncbi.nlm.nih.gov/genomes/all/GCA/1/27/225/GCA_001027225.1_ASM102722v1
Shigella boydii strain ATCC BAA-1247	GCA_002950275.1	PRJNA218110	SAMN04347325			1	4802297	https://ftp.ncbi.nlm.nih.gov/genomes/all/GCA/2/950/275/GCA_002950275.1_ASM295027v1
Shigella boydii strain KCCM 41690	GCA_007106565.1	PRJNA553274	SAMN12233447			1	4678370	https://ftp.ncbi.nlm.nih.gov/genomes/all/GCA/7/106/565/GCA_007106565.1_ASM710656v1
Shigella boydii strain NCTC 9353	GCA_002950315.1	PRJNA218110	SAMN08330250			1	4634866	https://ftp.ncbi.nlm.nih.gov/genomes/all/GCA/2/950/315/GCA_002950315.1_ASM295031v1
Shigella boydii strain NCTC 9733	GCA_002950375.1	PRJNA218110	SAMN08330247			1	5163028	https://ftp.ncbi.nlm.nih.gov/genomes/all/GCA/2/950/375/GCA_002950375.1_ASM295037v1
Shigella boydii strain NCTC 9850	GCA_002949175.1	PRJNA218110	SAMN08330245			1	4726294	https://ftp.ncbi.nlm.nih.gov/genomes/all/GCA/2/949/175/GCA_002949175.1_ASM294917v1
Shigella dysenteriae 1617	GCA_000497505.1	PRJNA218020	SAMN05771127	Homo sapiens		1	4480198	https://ftp.ncbi.nlm.nih.gov/genomes/all/GCA/0/497/505/GCA_000497505.1_ASM49750v1
Shigella dysenteriae Sd197	GCA_000012005.1	PRJNA13145	SAMN02603600			2	4560911	https://ftp.ncbi.nlm.nih.gov/genomes/all/GCA/0/12/5/GCA_000012005.1_ASM1200v1
Shigella dysenteriae strain 07-3308	GCA_002949755.1	PRJNA218110	SAMN08330257			1	4452486	https://ftp.ncbi.nlm.nih.gov/genomes/all/GCA/2/949/755/GCA_002949755.1_ASM294975v1
Shigella dysenteriae strain 08-3380	GCA_002949815.1	PRJNA218110	SAMN08330259			1	4647405	https://ftp.ncbi.nlm.nih.gov/genomes/all/GCA/2/949/815/GCA_002949815.1_ASM294981v1
Shigella dysenteriae strain 2017C-4522	GCA_002949415.1	PRJNA218110	SAMN08330268			1	4679231	https://ftp.ncbi.nlm.nih.gov/genomes/all/GCA/2/949/415/GCA_002949415.1_ASM294941v1
Shigella dysenteriae strain 53-3937	GCA_002949775.1	PRJNA218110	SAMN08330258			1	4449807	https://ftp.ncbi.nlm.nih.gov/genomes/all/GCA/2/949/775/GCA_002949775.1_ASM294977v1
Shigella dysenteriae strain 69-3818	GCA_002949715.1	PRJNA218110	SAMN08518227			2	4707813	https://ftp.ncbi.nlm.nih.gov/genomes/all/GCA/2/949/715/GCA_002949715.1_ASM294971v1
Shigella dysenteriae strain 79-8006	GCA_010231685.1	PRJNA218110	SAMN10702678			1	4753362	https://ftp.ncbi.nlm.nih.gov/genomes/all/GCA/10/231/685/GCA_010231685.1_ASM1023168v1
Shigella dysenteriae strain 80-547	GCA_002949855.1	PRJNA218110	SAMN08518228			1	4595581	https://ftp.ncbi.nlm.nih.gov/genomes/all/GCA/2/949/855/GCA_002949855.1_ASM294985v1
Shigella dysenteriae strain ATCC 12037	GCA_002950015.1	PRJNA218110	SAMN08330265			1	4858602	https://ftp.ncbi.nlm.nih.gov/genomes/all/GCA/2/950/15/GCA_002950015.1_ASM295001v1
Shigella dysenteriae strain ATCC 12039	GCA_002950055.1	PRJNA218110	SAMN08330266			1	5061835	https://ftp.ncbi.nlm.nih.gov/genomes/all/GCA/2/950/55/GCA_002950055.1_ASM295005v1
Shigella dysenteriae strain ATCC 13313	GCA_002949675.1	PRJNA218110	SAMN08330256			1	4578459	https://ftp.ncbi.nlm.nih.gov/genomes/all/GCA/2/949/675/GCA_002949675.1_ASM294967v1
Shigella dysenteriae strain ATCC 49346	GCA_002950075.1	PRJNA218110	SAMN01916923	Homo sapiens		1	4843745	https://ftp.ncbi.nlm.nih.gov/genomes/all/GCA/2/950/75/GCA_002950075.1_ASM295007v1
Shigella dysenteriae strain ATCC 49347	GCA_002950095.1	PRJNA218110	SAMN01916924	Homo sapiens		1	4783601	https://ftp.ncbi.nlm.nih.gov/genomes/all/GCA/2/950/95/GCA_002950095.1_ASM295009v1
Shigella dysenteriae strain ATCC 9751	GCA_002949915.1	PRJNA218110	SAMN08330261			0	4699491	https://ftp.ncbi.nlm.nih.gov/genomes/all/GCA/2/949/915/GCA_002949915.1_ASM294991v1
Shigella dysenteriae strain ATCC 9752	GCA_002950115.1	PRJNA218110	SAMN08330264			1	4377003	https://ftp.ncbi.nlm.nih.gov/genomes/all/GCA/2/950/115/GCA_002950115.1_ASM295011v1
Shigella dysenteriae strain ATCC 9753	GCA_002950155.1	PRJNA218110	SAMN08330262			1	4932324	https://ftp.ncbi.nlm.nih.gov/genomes/all/GCA/2/950/155/GCA_002950155.1_ASM295015v1
Shigella dysenteriae strain ATCC 9754	GCA_002950175.1	PRJNA218110	SAMN08330263			1	4694914	https://ftp.ncbi.nlm.nih.gov/genomes/all/GCA/2/950/175/GCA_002950175.1_ASM295017v1
Shigella dysenteriae strain BU53M1	GCA_002741615.1	PRJNA218110	SAMN07702429			3	4764892	https://ftp.ncbi.nlm.nih.gov/genomes/all/GCA/2/741/615/GCA_002741615.1_ASM274161v1
Shigella dysenteriae strain CFSAN010954	GCA_002949875.1	PRJNA218110	SAMN04316454	Homo sapiens		0	4971516	https://ftp.ncbi.nlm.nih.gov/genomes/all/GCA/2/949/875/GCA_002949875.1_ASM294987v1
Shigella dysenteriae strain CFSAN010956	GCA_002949935.1	PRJNA218110	SAMN04316456	Homo sapiens		1	4782971	https://ftp.ncbi.nlm.nih.gov/genomes/all/GCA/2/949/935/GCA_002949935.1_ASM294993v1
Shigella dysenteriae strain CFSAN029786	GCA_009662135.1	PRJNA541977	SAMN04323531	Homo sapiens		4	4949027	https://ftp.ncbi.nlm.nih.gov/genomes/all/GCA/9/662/135/GCA_009662135.1_ASM966213v1
Shigella dysenteriae strain E670/74	GCA_002943855.1	PRJNA218110	SAMN01916922	Homo sapiens		1	5185765	https://ftp.ncbi.nlm.nih.gov/genomes/all/GCA/2/943/855/GCA_002943855.1_ASM294385v1
Shigella dysenteriae strain HNCMB 20080	GCA_015475595.1	PRJNA662859	SAMN16094609	Homo sapiens		2	4405684	https://ftp.ncbi.nlm.nih.gov/genomes/all/GCF/015/475/595/GCF_015475595.1_ASM1547559v1
Shigella dysenteriae strain NCTC 9718	GCA_002949835.1	PRJNA218110	SAMN08330260			1	4561740	https://ftp.ncbi.nlm.nih.gov/genomes/all/GCA/2/949/835/GCA_002949835.1_ASM294983v1
Shigella flexneri NCTC1	GCA_000953035.1	PRJEB6778	SAMEA2434358			0	4526576	https://ftp.ncbi.nlm.nih.gov/genomes/all/GCA/0/953/35/GCA_000953035.1_NCTC1
Shigella flexneri 1a strain 0228	GCA_001578125.1	PRJNA288250	SAMN03797406	Homo sapiens		4	4853344	https://ftp.ncbi.nlm.nih.gov/genomes/all/GCA/1/578/125/GCA_001578125.1_ASM157812v1
Shigella flexneri 1a strain 0439	GCA_002240115.1	PRJNA356334	SAMN06111927	Homo sapiens		2	4904083	https://ftp.ncbi.nlm.nih.gov/genomes/all/GCA/2/240/115/GCA_002240115.1_ASM224011v1
Shigella flexneri 1a strain 0670	GCA_002240135.1	PRJNA377966	SAMN06478366	Homo sapiens		2	4899768	https://ftp.ncbi.nlm.nih.gov/genomes/all/GCA/2/240/135/GCA_002240135.1_ASM224013v1
Shigella flexneri 1c strain Y394	GCA_002442995.2	PRJNA382451	SAMN06706581	Homo sapiens	Shigellosis	2	4816793	https://ftp.ncbi.nlm.nih.gov/genomes/all/GCA/2/442/995/GCA_002442995.2_ASM244299v2
Shigella flexneri 2002017	GCA_000022245.1	PRJNA33639	SAMN02603122			5	4894492	https://ftp.ncbi.nlm.nih.gov/genomes/all/GCA/0/22/245/GCA_000022245.1_ASM2224v1
Shigella flexneri 2003036	GCA_000743955.1	PRJNA186498	SAMN02999960	Homo sapiens	Shigellosis	0	4595814	https://ftp.ncbi.nlm.nih.gov/genomes/all/GCA/0/743/955/GCA_000743955.1_ASM74395v1
Shigella flexneri 2a str. 2457T	GCA_000007405.1	PRJNA408	SAMN02604096			0	4599354	https://ftp.ncbi.nlm.nih.gov/genomes/all/GCA/0/7/405/GCA_000007405.1_ASM740v1
Shigella flexneri 2a str. 301	GCA_000006925.2	PRJNA310	SAMN02603599			1	4828820	https://ftp.ncbi.nlm.nih.gov/genomes/all/GCA/0/6/925/GCA_000006925.2_ASM692v2
Shigella flexneri 2a strain 981	GCA_001580175.1	PRJNA288243	SAMN03796074	Homo sapiens		2	4891752	https://ftp.ncbi.nlm.nih.gov/genomes/all/GCA/1/580/175/GCA_001580175.1_ASM158017v1
Shigella flexneri 2a strain ATCC 29903	GCA_002950215.1	PRJNA218110	SAMN08330274			2	4938295	https://ftp.ncbi.nlm.nih.gov/genomes/all/GCA/2/950/215/GCA_002950215.1_ASM295021v1
Shigella flexneri 2a strain AUSMDU00010535	GCA_009664535.1	PRJNA556438	SAMN13191650	Homo sapiens		3	5045617	https://ftp.ncbi.nlm.nih.gov/genomes/all/GCA/9/664/535/GCA_009664535.1_ASM966453v1
Shigella flexneri 4c strain 0702	GCA_002240095.1	PRJNA356348	SAMN06112243			2	4767656	https://ftp.ncbi.nlm.nih.gov/genomes/all/GCA/2/240/95/GCA_002240095.1_ASM224009v1
Shigella flexneri 4c strain 1205	GCA_001579965.1	PRJNA288251	SAMN03797408	Homo sapiens		3	5196066	https://ftp.ncbi.nlm.nih.gov/genomes/all/GCA/1/579/965/GCA_001579965.1_ASM157996v1
Shigella flexneri 4c strain 1602	GCA_002240075.1	PRJNA356350	SAMN06112245			2	4980844	https://ftp.ncbi.nlm.nih.gov/genomes/all/GCA/2/240/75/GCA_002240075.1_ASM224007v1
Shigella flexneri 5 str. 8401	GCA_000013585.1	PRJNA16375	SAMN02603604			0	4574284	https://ftp.ncbi.nlm.nih.gov/genomes/all/GCA/0/13/585/GCA_000013585.1_ASM1358v1
Shigella flexneri 5a str. M90T	GCA_004799585.1	PRJNA510559	SAMN10608416	Homo sapiens	Dysentery	1	4828909	https://ftp.ncbi.nlm.nih.gov/genomes/all/GCA/4/799/585/GCA_004799585.1_ASM479958v1
Shigella flexneri 7b strain 94-3007	GCA_002741635.1	PRJNA218110	SAMN07702430			3	4906368	https://ftp.ncbi.nlm.nih.gov/genomes/all/GCA/2/741/635/GCA_002741635.1_ASM274163v1
Shigella flexneri C32	GCA_007197595.1	PRJNA553848	SAMN12252210			2	5126771	https://ftp.ncbi.nlm.nih.gov/genomes/all/GCA/7/197/595/GCA_007197595.1_ASM719759v1
Shigella flexneri G1663	GCA_001021855.1	PRJNA231092	SAMN02440121			1	4817311	https://ftp.ncbi.nlm.nih.gov/genomes/all/GCA/1/21/855/GCA_001021855.1_ASM102185v1
Shigella flexneri isolate 83	GCA_904066025.1	PRJEB39785	SAMEA7160008	Homo sapiens		2	4825805	https://ftp.ncbi.nlm.nih.gov/genomes/all/GCA/904/066/025/GCA_904066025.1_83
Shigella flexneri Shi06HN006	GCA_000743995.1	PRJNA186503	SAMN02999961	Homo sapiens	Shigellosis	0	4620903	https://ftp.ncbi.nlm.nih.gov/genomes/all/GCA/0/743/995/GCA_000743995.1_ASM74399v1
Shigella flexneri strain 04-3145	GCA_002949255.1	PRJNA218110	SAMN08330280			1	4640240	https://ftp.ncbi.nlm.nih.gov/genomes/all/GCA/2/949/255/GCA_002949255.1_ASM294925v1
Shigella flexneri strain 2013C-3749	GCA_010231485.1	PRJNA218110	SAMN10702679			2	4948477	https://ftp.ncbi.nlm.nih.gov/genomes/all/GCA/10/231/485/GCA_010231485.1_ASM1023148v1
Shigella flexneri strain 2016AM-0877	GCA_003719775.1	PRJNA218110	SAMN10260858			1	4941302	https://ftp.ncbi.nlm.nih.gov/genomes/all/GCA/3/719/775/GCA_003719775.1_ASM371977v1
Shigella flexneri strain 5908.2	GCA_009931475.1	PRJNA578858	SAMN13075196	Homo sapiens	Diarrhea	1	4686959	https://ftp.ncbi.nlm.nih.gov/genomes/all/GCA/9/931/475/GCA_009931475.1_ASM993147v1
Shigella flexneri strain 61-4982	GCA_002950235.1	PRJNA218110	SAMN08330275			1	4691171	https://ftp.ncbi.nlm.nih.gov/genomes/all/GCA/2/950/235/GCA_002950235.1_ASM295023v1
Shigella flexneri strain 64-5500	GCA_002949515.1	PRJNA218110	SAMN08330278			1	4841193	https://ftp.ncbi.nlm.nih.gov/genomes/all/GCA/2/949/515/GCA_002949515.1_ASM294951v1
Shigella flexneri strain 74-1170	GCA_002950255.1	PRJNA218110	SAMN08330276			1	4984826	https://ftp.ncbi.nlm.nih.gov/genomes/all/GCA/2/950/255/GCA_002950255.1_ASM295025v1
Shigella flexneri strain 89-141	GCA_002946695.1	PRJNA218110	SAMN08330283			1	4726552	https://ftp.ncbi.nlm.nih.gov/genomes/all/GCA/2/946/695/GCA_002946695.1_ASM294669v1
Shigella flexneri strain 98-3193	GCA_002949695.1	PRJNA218110	SAMN08330279			0	4508802	https://ftp.ncbi.nlm.nih.gov/genomes/all/GCA/2/949/695/GCA_002949695.1_ASM294969v1
Shigella flexneri strain AR-0423	GCA_008727275.1	PRJNA562719	SAMN12648973			2	4852785	https://ftp.ncbi.nlm.nih.gov/genomes/all/GCA/8/727/275/GCA_008727275.1_ASM872727v1
Shigella flexneri strain AR-0424	GCA_008727255.1	PRJNA562719	SAMN12648974			2	4899792	https://ftp.ncbi.nlm.nih.gov/genomes/all/GCA/8/727/255/GCA_008727255.1_ASM872725v1
Shigella flexneri strain AR-0425	GCA_008727235.1	PRJNA562719	SAMN12648975			2	4787823	https://ftp.ncbi.nlm.nih.gov/genomes/all/GCA/8/727/235/GCA_008727235.1_ASM872723v1
Shigella flexneri strain AUSMDU00008332	GCA_900659665.1	PRJEB30677	SAMEA5210151	Homo sapiens		2	4943933	https://ftp.ncbi.nlm.nih.gov/genomes/all/GCA/900/659/665/GCA_900659665.1_AUSMDU00008332
Shigella flexneri strain AUSMDU00008355	GCA_900659645.1	PRJEB30677	SAMEA5210150	Homo sapiens		2	4615655	https://ftp.ncbi.nlm.nih.gov/genomes/all/GCA/900/659/645/GCA_900659645.1_AUSMDU00008355
Shigella flexneri strain AUSMDU00021847	GCA_903987005.1	PRJEB39384	SAMEA7060415	Homo sapiens		2	4829585	https://ftp.ncbi.nlm.nih.gov/genomes/all/GCA/903/987/005/GCA_903987005.1_AUSMDU00021847
Shigella flexneri strain AUSMDU00022017	GCA_903987015.1	PRJEB39384	SAMEA7060416	Homo sapiens		2	4839307	https://ftp.ncbi.nlm.nih.gov/genomes/all/GCA/903/987/015/GCA_903987015.1_AUSMDU00022017
Shigella flexneri strain FC906	GCA_002174695.2	PRJNA385907	SAMN06920481	Homo sapiens	Diarrhea	0	4655489	https://ftp.ncbi.nlm.nih.gov/genomes/all/GCA/2/174/695/GCA_002174695.2_ASM217469v2
Shigella flexneri strain FDAARGOS_535	GCA_003855135.1	PRJNA231221	SAMN10163230	Homo sapiens		6	4872568	https://ftp.ncbi.nlm.nih.gov/genomes/all/GCA/3/855/135/GCA_003855135.1_ASM385513v1
Shigella flexneri strain FDAARGOS_691	GCA_013364115.1	PRJNA231221	SAMN11056406	Homo sapiens		2	4543799	https://ftp.ncbi.nlm.nih.gov/genomes/all/GCA/13/364/115/GCA_013364115.1_ASM1336411v1
Shigella flexneri strain FDAARGOS_74	GCA_000783735.2	PRJNA231221	SAMN02934526	Homo sapiens	Diarrhea	1	4805861	https://ftp.ncbi.nlm.nih.gov/genomes/all/GCA/0/783/735/GCA_000783735.2_ASM78373v2
Shigella flexneri strain M2901	GCA_013402835.1	PRJNA599490	SAMN13753499	Homo sapiens	Shigellosis	4	4995595	https://ftp.ncbi.nlm.nih.gov/genomes/all/GCA/13/402/835/GCA_013402835.1_ASM1340283v1
Shigella flexneri strain NCTC 9728	GCA_002950335.1	PRJNA218110	SAMN08330277			1	4646378	https://ftp.ncbi.nlm.nih.gov/genomes/all/GCA/2/950/335/GCA_002950335.1_ASM295033v1
Shigella flexneri strain SFL1520	GCA_004171185.1	PRJNA492813	SAMN10106138	Homo sapiens	Shigellosis	0	4575536	https://ftp.ncbi.nlm.nih.gov/genomes/all/GCA/4/171/185/GCA_004171185.1_ASM417118v1
Shigella flexneri Y strain 93-3063	GCA_002949575.1	PRJNA218110	SAMN08330282			3	4948068	https://ftp.ncbi.nlm.nih.gov/genomes/all/GCA/2/949/575/GCA_002949575.1_ASM294957v1
Shigella flexneri Y strain PE577	GCA_008370775.1	PRJNA533747	SAMN12588114	Homo sapiens		2	4598750	https://ftp.ncbi.nlm.nih.gov/genomes/all/GCA/8/370/775/GCA_008370775.1_ASM837077v1
Shigella sonnei 53G	GCA_000283715.1	PRJEA78129	SAMEA2272161			4	5220473	https://ftp.ncbi.nlm.nih.gov/genomes/all/GCA/0/283/715/GCA_000283715.1_ASM28371v1
Shigella sonnei SE6-1	GCA_013374815.1	PRJNA639662	SAMN15244675			0	4762774	https://ftp.ncbi.nlm.nih.gov/genomes/all/GCA/13/374/815/GCA_013374815.1_ASM1337481v1
Shigella sonnei Ss046	GCA_000092525.1	PRJNA13151	SAMN02603602			4	5055316	https://ftp.ncbi.nlm.nih.gov/genomes/all/GCA/0/92/525/GCA_000092525.1_ASM9252v1
Shigella sonnei strain 0401930105	GCA_013146805.1	PRJNA578858	SAMN14133041	Homo sapiens		1	4873589	https://ftp.ncbi.nlm.nih.gov/genomes/all/GCA/13/146/805/GCA_013146805.1_ASM1314680v1
Shigella sonnei strain 0401952027	GCA_013146745.1	PRJNA578858	SAMN14133042	Homo sapiens		1	4909546	https://ftp.ncbi.nlm.nih.gov/genomes/all/GCA/13/146/745/GCA_013146745.1_ASM1314674v1
Shigella sonnei strain 09163633	GCA_013146765.1	PRJNA578858	SAMN14133045	Homo sapiens	Diarrhea	1	4942870	https://ftp.ncbi.nlm.nih.gov/genomes/all/GCA/13/146/765/GCA_013146765.1_ASM1314676v1
Shigella sonnei strain 1205.3131	GCA_013147185.1	PRJNA578858	SAMN14133044	Homo sapiens		1	4967371	https://ftp.ncbi.nlm.nih.gov/genomes/all/GCA/13/147/185/GCA_013147185.1_ASM1314718v1
Shigella sonnei strain 19.0820.1561	GCA_013147065.1	PRJNA578858	SAMN14133037	Homo sapiens	Diarrhea	1	4881506	https://ftp.ncbi.nlm.nih.gov/genomes/all/GCA/13/147/65/GCA_013147065.1_ASM1314706v1
Shigella sonnei strain 19.0821.3486	GCA_013146845.1	PRJNA578858	SAMN14133038	Homo sapiens	Diarrhea	1	4934123	https://ftp.ncbi.nlm.nih.gov/genomes/all/GCA/13/146/845/GCA_013146845.1_ASM1314684v1
Shigella sonnei strain 19.1125.3493	GCA_013146785.1	PRJNA578858	SAMN14133048	Homo sapiens	Diarrhea	1	4873610	https://ftp.ncbi.nlm.nih.gov/genomes/all/GCA/13/146/785/GCA_013146785.1_ASM1314678v1
Shigella sonnei strain 2015AM-1099	GCA_002142635.1	PRJNA218110	SAMN06843643	Homo sapiens		0	4935567	https://ftp.ncbi.nlm.nih.gov/genomes/all/GCA/2/142/635/GCA_002142635.1_ASM214263v1
Shigella sonnei strain 2015C-3566	GCA_002224625.1	PRJNA218110	SAMN06843644	Homo sapiens		1	4949228	https://ftp.ncbi.nlm.nih.gov/genomes/all/GCA/2/224/625/GCA_002224625.1_ASM222462v1
Shigella sonnei strain 2015C-3794	GCA_002224605.1	PRJNA218110	SAMN06843645	Homo sapiens		1	4906574	https://ftp.ncbi.nlm.nih.gov/genomes/all/GCA/2/224/605/GCA_002224605.1_ASM222460v1
Shigella sonnei strain 2015C-3807	GCA_002224465.1	PRJNA218110	SAMN06843646	Homo sapiens		2	4929151	https://ftp.ncbi.nlm.nih.gov/genomes/all/GCA/2/224/465/GCA_002224465.1_ASM222446v1
Shigella sonnei strain 3123885	GCA_013146725.1	PRJNA578858	SAMN14133047	Homo sapiens	Diarrhea	1	4636384	https://ftp.ncbi.nlm.nih.gov/genomes/all/GCA/13/146/725/GCA_013146725.1_ASM1314672v1
Shigella sonnei strain 506	GCA_013201485.1	PRJNA278886	SAMN07663113	Homo sapiens		12	5344107	https://ftp.ncbi.nlm.nih.gov/genomes/all/GCA/13/201/485/GCA_013201485.1_ASM1320148v1
Shigella sonnei strain 6207	GCA_014725795.1	PRJNA599490	SAMN16084720	Homo sapiens	Shigellosis	4	5015190	https://ftp.ncbi.nlm.nih.gov/genomes/all/GCA/014/725/795/GCA_014725795.1_ASM1472579v1
Shigella sonnei strain 6607.69	GCA_009931515.2	PRJNA578858	SAMN13075194	Homo sapiens	Diarrhea	1	4948444	https://ftp.ncbi.nlm.nih.gov/genomes/all/GCA/9/931/515/GCA_009931515.2_ASM993151v2
Shigella sonnei strain 6904.27	GCA_009931495.2	PRJNA578858	SAMN13075195	Homo sapiens	Diarrhea	1	4873523	https://ftp.ncbi.nlm.nih.gov/genomes/all/GCA/9/931/495/GCA_009931495.2_ASM993149v2
Shigella sonnei strain 7111.69	GCA_013147165.1	PRJNA578858	SAMN14133046	Homo sapiens	Diarrhea	1	4940233	https://ftp.ncbi.nlm.nih.gov/genomes/all/GCA/13/147/165/GCA_013147165.1_ASM1314716v1
Shigella sonnei strain 75/02	GCA_002150905.1	PRJNA369464	SAMN06286561	Homo sapiens	Shigellosis	7	5224048	https://ftp.ncbi.nlm.nih.gov/genomes/all/GCA/2/150/905/GCA_002150905.1_ASM215090v1
Shigella sonnei strain 866	GCA_003265245.1	PRJNA396190	SAMN07423557	Homo sapiens	Gastroenteritis	1	4962707	https://ftp.ncbi.nlm.nih.gov/genomes/all/GCA/3/265/245/GCA_003265245.1_ASM326524v1
Shigella sonnei strain AR_0030	GCA_003606425.1	PRJNA292901	SAMN04014871			2	5133239	https://ftp.ncbi.nlm.nih.gov/genomes/all/GCA/3/606/425/GCA_003606425.1_ASM360642v1
Shigella sonnei strain AR-0426	GCA_008727215.1	PRJNA562719	SAMN12648976			0	4962700	https://ftp.ncbi.nlm.nih.gov/genomes/all/GCA/8/727/215/GCA_008727215.1_ASM872721v1
Shigella sonnei strain ATCC 29930	GCA_002950395.1	PRJNA218110	SAMN08330284			1	4994001	https://ftp.ncbi.nlm.nih.gov/genomes/all/GCA/2/950/395/GCA_002950395.1_ASM295039v1
Shigella sonnei strain AUSMDU00008333	GCA_900659655.1	PRJEB30677	SAMEA5210148	Homo sapiens		3	5006011	https://ftp.ncbi.nlm.nih.gov/genomes/all/GCA/900/659/655/GCA_900659655.1_AUSMDU00008333
Shigella sonnei strain AUSMDU00010534	GCA_009664515.1	PRJNA556438	SAMN13191651	Homo sapiens		8	5107412	https://ftp.ncbi.nlm.nih.gov/genomes/all/GCA/9/664/515/GCA_009664515.1_ASM966451v1
Shigella sonnei strain CFSAN030807	GCA_002442535.1	PRJNA273284	SAMN03612247	Homo sapiens		8	5062953	https://ftp.ncbi.nlm.nih.gov/genomes/all/GCA/2/442/535/GCA_002442535.1_ASM244253v1
Shigella sonnei strain FC1428	GCA_006843305.1	PRJNA551099	SAMN12139103	Homo sapiens	Gastroenteritis	0	4908612	https://ftp.ncbi.nlm.nih.gov/genomes/all/GCA/6/843/305/GCA_006843305.1_ASM684330v1
Shigella sonnei strain FC1653	GCA_002735385.2	PRJNA414945	SAMN07811411	Homo sapiens	Diarrhea	3	4824337	https://ftp.ncbi.nlm.nih.gov/genomes/all/GCA/2/735/385/GCA_002735385.2_ASM273538v2
Shigella sonnei strain FDAARGOS_524	GCA_003855115.1	PRJNA231221	SAMN10163218	Homo sapiens		4	4953095	https://ftp.ncbi.nlm.nih.gov/genomes/all/GCA/3/855/115/GCA_003855115.1_ASM385511v1
Shigella sonnei strain FDAARGOS_715	GCA_009729995.1	PRJNA231221	SAMN11056430	Homo sapiens		5	5109793	https://ftp.ncbi.nlm.nih.gov/genomes/all/GCA/9/729/995/GCA_009729995.1_ASM972999v1
Shigella sonnei strain FDAARGOS_90	GCA_001558295.2	PRJNA231221	SAMN03996263	Homo sapiens	Diarrhea	5	4988340	https://ftp.ncbi.nlm.nih.gov/genomes/all/GCA/1/558/295/GCA_001558295.2_ASM155829v2
Shigella sonnei strain FORC_011	GCA_001518855.1	PRJNA272666	SAMN03284775	Homo sapiens	Diarrhea	3	5132711	https://ftp.ncbi.nlm.nih.gov/genomes/all/GCA/1/518/855/GCA_001518855.1_ASM151885v1
Shigella sonnei strain KCCM 41282	GCA_007106385.1	PRJNA553268	SAMN12233355	Homo sapiens		0	4926411	https://ftp.ncbi.nlm.nih.gov/genomes/all/GCA/7/106/385/GCA_007106385.1_ASM710638v1
Shigella sonnei strain L4094	GCA_013147205.1	PRJNA578858	SAMN14133043	Homo sapiens	Bloody diarrhea	1	4969386	https://ftp.ncbi.nlm.nih.gov/genomes/all/GCA/13/147/205/GCA_013147205.1_ASM1314720v1
Shigella sonnei strain LC1477/18	GCA_004328985.1	PRJNA508357	SAMN10519737	Homo sapiens	Shigellosis	3	4905980	https://ftp.ncbi.nlm.nih.gov/genomes/all/GCA/4/328/985/GCA_004328985.1_ASM432898v1
Shigella sonnei strain UKMCC_1015	GCA_014217935.1	PRJNA643901	SAMN15437744	Homo sapiens	Shigellosis	2	4935775	https://ftp.ncbi.nlm.nih.gov/genomes/all/GCA/14/217/935/GCA_014217935.1_ASM1421793v1
Shigella sp. PAMC 28760	GCA_001596115.1	PRJNA315032	SAMN04548868	lichen		0	4558287	https://ftp.ncbi.nlm.nih.gov/genomes/all/GCA/1/596/115/GCA_001596115.1_ASM159611v1
