# Supplementary material for: Chromosome-encoded IpaH ubiquitin ligases indicate non-human enteroinvasive Escherichia
Source: Sci Rep. 2022 Apr 27;12:6868. doi: 10.1038/s41598-022-10827-3 (PMC9046306; doi:10.1038/s41598-022-10827-3)
Supplement: Supplementary file 3 — Supplementary Table S2. [file 41598_2022_10827_MOESM3_ESM.csv]

Description: Summary of the genomes of human-host invasive Escherichia. All genome were downloaded from NCBI database.
Strain	Genbank ID	Bioproject	Biosample	Number of plasmids	Genome length	Assemly level	Host	Link
Escherichia marmotae strain HT073016	GCA_002900365.1	PRJNA429855	SAMN08361671	2	4896291	Complete	Marmot	https://ftp.ncbi.nlm.nih.gov/genomes/all/GCA/002/900/365/GCA_002900365.1_ASM290036v1
Escherichia marmotae strain RHB42-C09	GCA_013636045.1	PRJNA605147	SAMN15148435	1	4637518	Complete	Marmot	https://ftp.ncbi.nlm.nih.gov/genomes/all/GCA/013/636/045/GCA_013636045.1_ASM1363604v1
Escherichia marmotae strain RHB24-C12	GCA_013636235.1	PRJNA605147	SAMN15148229	2	4981845	Complete	Marmot	https://ftp.ncbi.nlm.nih.gov/genomes/all/GCA/013/636/235/GCA_013636235.1_ASM1363623v1
Escherichia marmotae strain RHBSTW-00814	GCA_013732895.1	PRJNA605147	SAMN15148701	5	5083937	Complete	Marmot	https://ftp.ncbi.nlm.nih.gov/genomes/all/GCA/013/732/895/GCA_013732895.1_ASM1373289v1
Escherichia marmotae strain RHBSTW-00777	GCA_013745515.1	PRJNA605147	SAMN15148693	2	4887958	Complete	Marmot	https://ftp.ncbi.nlm.nih.gov/genomes/all/GCA/013/745/515/GCA_013745515.1_ASM1374551v1
Escherichia marmotae strain RHBSTW-00605	GCA_013746655.1	PRJNA605147	SAMN15148663	3	5094503	Complete	Marmot	https://ftp.ncbi.nlm.nih.gov/genomes/all/GCA/013/746/655/GCA_013746655.1_ASM1374665v1
Escherichia marmotae strain NCTC8196	GCA_900636405.1	PRJEB6403	SAMEA3446347	0	4857140	Complete	Marmot	https://ftp.ncbi.nlm.nih.gov/genomes/all/GCA/900/636/405/GCA_900636405.1_41767_E01
Escherichia marmotae strain NCTC11133	GCA_900637015.1	PRJEB6403	SAMEA4557829	0	4450344	Complete	Marmot	https://ftp.ncbi.nlm.nih.gov/genomes/all/GCA/900/637/015/GCA_900637015.1_46514_C01
Escherichia coli ECOR29	GCA_002190685.1	PRJNA321606	SAMN05004371		4952372	Contig	Rat	https://ftp.ncbi.nlm.nih.gov/genomes/all/GCA/002/190/685/GCA_002190685.1_ASM219068v1
Escherichia coli E62	GCA_002220215.1	PRJNA389489	SAMN07251590	0	4914770	Complete	Rat	https://ftp.ncbi.nlm.nih.gov/genomes/all/GCA/002/220/215/GCA_002220215.1_ASM222021v1
Escherichia coli E27	GCA_002277045.1	PRJNA389489	SAMN07251589		4954569	Scaffold	Rat	https://ftp.ncbi.nlm.nih.gov/genomes/all/GCA/002/277/045/GCA_002277045.1_ASM227704v1
Escherichia coli E15	GCA_002277075.1	PRJNA389489	SAMN07251587		5171857	Scaffold	Rat	https://ftp.ncbi.nlm.nih.gov/genomes/all/GCA/002/277/075/GCA_002277075.1_ASM227707v1
Escherichia coli E21	GCA_002277085.1	PRJNA389489	SAMN07251588		4552771	Scaffold	Rat	https://ftp.ncbi.nlm.nih.gov/genomes/all/GCA/002/277/085/GCA_002277085.1_ASM227708v1
Escherichia coli E3	GCA_002277105.1	PRJNA389489	SAMN07251586		5050511	Contig	Rat	https://ftp.ncbi.nlm.nih.gov/genomes/all/GCA/002/277/105/GCA_002277105.1_ASM227710v1
Escherichia coli E2	GCA_002277135.1	PRJNA389489	SAMN07251585		4739286	Scaffold	Rat	https://ftp.ncbi.nlm.nih.gov/genomes/all/GCA/002/277/135/GCA_002277135.1_ASM227713v1
Escherichia coli	GCA_002361855.1	PRJNA348753	SAMN06453919		4239121	Scaffold	Rat	https://ftp.ncbi.nlm.nih.gov/genomes/all/GCA/002/361/855/GCA_002361855.1_ASM236185v1
Escherichia coli	GCA_002492025.1	PRJNA348753	SAMN06454698		3112816	Scaffold	Rat	https://ftp.ncbi.nlm.nih.gov/genomes/all/GCA/002/492/025/GCA_002492025.1_ASM249202v1
Escherichia coli 1610280015	GCA_003300855.1	PRJNA387754	SAMN07163068		5248403	Scaffold	Rat	https://ftp.ncbi.nlm.nih.gov/genomes/all/GCA/003/300/855/GCA_003300855.1_ASM330085v1
Escherichia coli 1610260009	GCA_003300885.1	PRJNA387754	SAMN07163065		5092914	Scaffold	Rat	https://ftp.ncbi.nlm.nih.gov/genomes/all/GCA/003/300/885/GCA_003300885.1_ASM330088v1
Escherichia coli 1610270009	GCA_003300945.1	PRJNA387754	SAMN07163067		5208467	Scaffold	Rat	https://ftp.ncbi.nlm.nih.gov/genomes/all/GCA/003/300/945/GCA_003300945.1_ASM330094v1
Escherichia coli 1605230022	GCA_003300975.1	PRJNA387754	SAMN07163064		5201358	Scaffold	Rat	https://ftp.ncbi.nlm.nih.gov/genomes/all/GCA/003/300/975/GCA_003300975.1_ASM330097v1
Escherichia coli 1610270008	GCA_003301475.1	PRJNA387754	SAMN07163066		5296109	Scaffold	Rat	https://ftp.ncbi.nlm.nih.gov/genomes/all/GCA/003/301/475/GCA_003301475.1_ASM330147v1
Escherichia coli 1610280016	GCA_003301515.1	PRJNA387754	SAMN07163069		5623575	Scaffold	Rat	https://ftp.ncbi.nlm.nih.gov/genomes/all/GCA/003/301/515/GCA_003301515.1_ASM330151v1
Escherichia coli MOD1-ECOR29	GCA_003334005.1	PRJNA230969	SAMN04913876		4928564	Contig	Rat	https://ftp.ncbi.nlm.nih.gov/genomes/all/GCA/003/334/005/GCA_003334005.1_ASM333400v1
Escherichia coli 20170221001	GCA_004344825.1	PRJNA525815	SAMN11077623		5072851	Contig	Rat	https://ftp.ncbi.nlm.nih.gov/genomes/all/GCA/004/344/825/GCA_004344825.1_ASM434482v1
Escherichia coli 1703020019	GCA_007845725.1	PRJNA477346	SAMN09466848		5139109	Scaffold	Rat	https://ftp.ncbi.nlm.nih.gov/genomes/all/GCA/007/845/725/GCA_007845725.1_ASM784572v1
Escherichia coli CFSAN085892	GCA_012334365.1	PRJNA230969	SAMN11478076		5127867	Contig	Rat	https://ftp.ncbi.nlm.nih.gov/genomes/all/GCA/012/334/365/GCA_012334365.1_PDT000494518.1
Escherichia coli CFSAN085880	GCA_012334385.1	PRJNA230969	SAMN11478218		5008270	Contig	Rat	https://ftp.ncbi.nlm.nih.gov/genomes/all/GCA/012/334/385/GCA_012334385.1_PDT000494533.1
Escherichia coli CFSAN085879	GCA_012334405.1	PRJNA230969	SAMN11478228		5261442	Contig	Rat	https://ftp.ncbi.nlm.nih.gov/genomes/all/GCA/012/334/405/GCA_012334405.1_PDT000494536.1
Escherichia coli CFSAN085884	GCA_012334425.1	PRJNA230969	SAMN11478079		4846223	Contig	Rat	https://ftp.ncbi.nlm.nih.gov/genomes/all/GCA/012/334/425/GCA_012334425.1_PDT000494521.1
Escherichia coli CFSAN085883	GCA_012334465.1	PRJNA230969	SAMN11478083		4891843	Contig	Rat	https://ftp.ncbi.nlm.nih.gov/genomes/all/GCA/012/334/465/GCA_012334465.1_PDT000494523.1
Escherichia coli CFSAN085890	GCA_012334485.1	PRJNA230969	SAMN11478087		4963926	Contig	Rat	https://ftp.ncbi.nlm.nih.gov/genomes/all/GCA/012/334/485/GCA_012334485.1_PDT000494525.1
Escherichia coli CFSAN085898	GCA_012334505.1	PRJNA230969	SAMN11478102		5101526	Contig	Rat	https://ftp.ncbi.nlm.nih.gov/genomes/all/GCA/012/334/505/GCA_012334505.1_PDT000494528.1
Escherichia coli CFSAN085895	GCA_012338655.1	PRJNA230969	SAMN11478308		4795347	Contig	Rat	https://ftp.ncbi.nlm.nih.gov/genomes/all/GCA/012/338/655/GCA_012338655.1_PDT000494565.1
Escherichia coli CFSAN085893	GCA_012338675.1	PRJNA230969	SAMN11478075		4967333	Contig	Rat	https://ftp.ncbi.nlm.nih.gov/genomes/all/GCA/012/338/675/GCA_012338675.1_PDT000494516.1
Escherichia coli CFSAN085878	GCA_012338835.1	PRJNA230969	SAMN11478305		4918884	Contig	Rat	https://ftp.ncbi.nlm.nih.gov/genomes/all/GCA/012/338/835/GCA_012338835.1_PDT000494563.1
Escherichia coli CFSAN085877	GCA_012338895.1	PRJNA230969	SAMN11478306		5403549	Contig	Rat	https://ftp.ncbi.nlm.nih.gov/genomes/all/GCA/012/338/895/GCA_012338895.1_PDT000494564.1
Escherichia coli CFSAN085876	GCA_012339255.1	PRJNA230969	SAMN11478074		5046578	Contig	Rat	https://ftp.ncbi.nlm.nih.gov/genomes/all/GCA/012/339/255/GCA_012339255.1_PDT000494515.1
Escherichia coli CFSAN085894	GCA_012339455.1	PRJNA230969	SAMN11478018		5104595	Contig	Rat	https://ftp.ncbi.nlm.nih.gov/genomes/all/GCA/012/339/455/GCA_012339455.1_PDT000494514.1
Escherichia coli CFSAN085902	GCA_012339535.1	PRJNA230969	SAMN11478300		5062721	Contig	Rat	https://ftp.ncbi.nlm.nih.gov/genomes/all/GCA/012/339/535/GCA_012339535.1_PDT000494562.1
Escherichia coli CFSAN085886	GCA_012339575.1	PRJNA230969	SAMN11478298		5172471	Contig	Rat	https://ftp.ncbi.nlm.nih.gov/genomes/all/GCA/012/339/575/GCA_012339575.1_PDT000494560.1
Escherichia coli CFSAN085885	GCA_012339615.1	PRJNA230969	SAMN11478297		5300292	Contig	Rat	https://ftp.ncbi.nlm.nih.gov/genomes/all/GCA/012/339/615/GCA_012339615.1_PDT000494557.1
Escherichia coli CFSAN085887	GCA_012339675.1	PRJNA230969	SAMN11478293		4973095	Contig	Rat	https://ftp.ncbi.nlm.nih.gov/genomes/all/GCA/012/339/675/GCA_012339675.1_PDT000494556.1
Escherichia coli CFSAN085882	GCA_012339715.1	PRJNA230969	SAMN11478281		5013514	Contig	Rat	https://ftp.ncbi.nlm.nih.gov/genomes/all/GCA/012/339/715/GCA_012339715.1_PDT000494553.1
Escherichia coli CFSAN085881	GCA_012339735.1	PRJNA230969	SAMN11478285		5154239	Contig	Rat	https://ftp.ncbi.nlm.nih.gov/genomes/all/GCA/012/339/735/GCA_012339735.1_PDT000494554.1
Escherichia coli CFSAN085891	GCA_012339755.1	PRJNA230969	SAMN11478279		5139284	Contig	Rat	https://ftp.ncbi.nlm.nih.gov/genomes/all/GCA/012/339/755/GCA_012339755.1_PDT000494550.1
Escherichia coli CFSAN085888	GCA_012339775.1	PRJNA230969	SAMN11478282		4941413	Contig	Rat	https://ftp.ncbi.nlm.nih.gov/genomes/all/GCA/012/339/775/GCA_012339775.1_PDT000494552.1
Escherichia coli CFSAN085889	GCA_012339815.1	PRJNA230969	SAMN11478280		4914227	Contig	Rat	https://ftp.ncbi.nlm.nih.gov/genomes/all/GCA/012/339/815/GCA_012339815.1_PDT000494551.1
Escherichia coli CFSAN085901	GCA_012339845.1	PRJNA230969	SAMN11478237		5214548	Contig	Rat	https://ftp.ncbi.nlm.nih.gov/genomes/all/GCA/012/339/845/GCA_012339845.1_PDT000494539.1
Escherichia coli CFSAN085900	GCA_012339895.1	PRJNA230969	SAMN11478229		4777140	Contig	Rat	https://ftp.ncbi.nlm.nih.gov/genomes/all/GCA/012/339/895/GCA_012339895.1_PDT000494538.1
Escherichia coli CFSAN085899	GCA_012339915.1	PRJNA230969	SAMN11478235		5096998	Contig	Rat	https://ftp.ncbi.nlm.nih.gov/genomes/all/GCA/012/339/915/GCA_012339915.1_PDT000494537.1
Escherichia coli CFSAN085897	GCA_012339935.1	PRJNA230969	SAMN11478105		4971270	Contig	Rat	https://ftp.ncbi.nlm.nih.gov/genomes/all/GCA/012/339/935/GCA_012339935.1_PDT000494529.1
Escherichia coli CFSAN085903	GCA_012339955.1	PRJNA230969	SAMN11478100		5282033	Contig	Rat	https://ftp.ncbi.nlm.nih.gov/genomes/all/GCA/012/339/955/GCA_012339955.1_PDT000494527.1
Escherichia coli CFSAN085906	GCA_012370735.1	PRJNA230969	SAMN11889878		5049312	Contig	Rat	https://ftp.ncbi.nlm.nih.gov/genomes/all/GCA/012/370/735/GCA_012370735.1_PDT000509761.1
Escherichia coli CFSAN085896	GCA_012370775.1	PRJNA230969	SAMN11885945		5040398	Contig	Rat	https://ftp.ncbi.nlm.nih.gov/genomes/all/GCA/012/370/775/GCA_012370775.1_PDT000509698.1
Escherichia coli CFSAN085907	GCA_012374395.1	PRJNA230969	SAMN11888810		4827873	Contig	Rat	https://ftp.ncbi.nlm.nih.gov/genomes/all/GCA/012/374/395/GCA_012374395.1_PDT000509745.1
Escherichia coli CFSAN085905	GCA_012374475.1	PRJNA230969	SAMN11885908		4958729	Contig	Rat	https://ftp.ncbi.nlm.nih.gov/genomes/all/GCA/012/374/475/GCA_012374475.1_PDT000509697.1
Escherichia coli CFSAN085904	GCA_012374555.1	PRJNA230969	SAMN11885907		4990213	Contig	Rat	https://ftp.ncbi.nlm.nih.gov/genomes/all/GCA/012/374/555/GCA_012374555.1_PDT000509696.1
Escherichia coli CFSAN085874	GCA_012374615.1	PRJNA230969	SAMN11885757		4925873	Contig	Rat	https://ftp.ncbi.nlm.nih.gov/genomes/all/GCA/012/374/615/GCA_012374615.1_PDT000509680.1
Escherichia coli CFSAN092693	GCA_012400105.1	PRJNA230969	SAMN12722938		4711352	Contig	Rat	https://ftp.ncbi.nlm.nih.gov/genomes/all/GCA/012/400/105/GCA_012400105.1_PDT000583886.1
Escherichia coli CFSAN092688	GCA_012400145.1	PRJNA230969	SAMN12722895		4783600	Contig	Rat	https://ftp.ncbi.nlm.nih.gov/genomes/all/GCA/012/400/145/GCA_012400145.1_PDT000583856.1
Escherichia coli CFSAN092692	GCA_012454605.1	PRJNA230969	SAMN12723016		4736243	Contig	Rat	https://ftp.ncbi.nlm.nih.gov/genomes/all/GCA/012/454/605/GCA_012454605.1_PDT000583903.1
Escherichia coli CFSAN092694	GCA_012454645.1	PRJNA230969	SAMN12722955		4864845	Contig	Rat	https://ftp.ncbi.nlm.nih.gov/genomes/all/GCA/012/454/645/GCA_012454645.1_PDT000583902.1
Escherichia coli CFSAN092695	GCA_012454865.1	PRJNA230969	SAMN12722929		5163438	Contig	Rat	https://ftp.ncbi.nlm.nih.gov/genomes/all/GCA/012/454/865/GCA_012454865.1_PDT000583877.1
Escherichia coli CFSAN092691	GCA_012454905.1	PRJNA230969	SAMN12722858		4853552	Contig	Rat	https://ftp.ncbi.nlm.nih.gov/genomes/all/GCA/012/454/905/GCA_012454905.1_PDT000583832.1
Escherichia coli CFSAN085875	GCA_012454965.1	PRJNA230969	SAMN12722917		4972296	Contig	Rat	https://ftp.ncbi.nlm.nih.gov/genomes/all/GCA/012/454/965/GCA_012454965.1_PDT000583873.1
Escherichia coli CFSAN092690	GCA_012624985.1	PRJNA230969	SAMN12722881		4967366	Contig	Rat	https://ftp.ncbi.nlm.nih.gov/genomes/all/GCA/012/624/985/GCA_012624985.1_PDT000583850.1
Escherichia coli ESC0193	GCA_012773375.1	PRJNA514245	SAMN02368191		4914768	Contig	Rat	https://ftp.ncbi.nlm.nih.gov/genomes/all/GCA/012/773/375/GCA_012773375.1_PDT000002964.3
Escherichia coli O166:H6 PSU-1713	GCA_013012665.1	PRJNA357722	SAMN10485797		5143574	Contig	Rat	https://ftp.ncbi.nlm.nih.gov/genomes/all/GCA/013/012/665/GCA_013012665.1_PDT000430809.1
Escherichia coli O179:H8 PSU-1708	GCA_013012745.1	PRJNA357722	SAMN10485798		4851222	Contig	Rat	https://ftp.ncbi.nlm.nih.gov/genomes/all/GCA/013/012/745/GCA_013012745.1_PDT000430820.1
Escherichia coli O7:H7 PSU-1718	GCA_013012765.1	PRJNA357722	SAMN10485824		5067716	Contig	Rat	https://ftp.ncbi.nlm.nih.gov/genomes/all/GCA/013/012/765/GCA_013012765.1_PDT000430806.1
Escherichia coli O4:H5 PSU-1714	GCA_013013945.1	PRJNA357722	SAMN10485815		5127965	Contig	Rat	https://ftp.ncbi.nlm.nih.gov/genomes/all/GCA/013/013/945/GCA_013013945.1_PDT000430800.1
Escherichia coli O179:H8 PSU-1717	GCA_013013965.1	PRJNA357722	SAMN10485814		4841566	Contig	Rat	https://ftp.ncbi.nlm.nih.gov/genomes/all/GCA/013/013/965/GCA_013013965.1_PDT000430802.1
Escherichia coli H19 PSU-1704	GCA_013013995.1	PRJNA357722	SAMN10485901		4806990	Contig	Rat	https://ftp.ncbi.nlm.nih.gov/genomes/all/GCA/013/013/995/GCA_013013995.1_PDT000430796.1
Escherichia coli H6 PSU-1720	GCA_013014065.1	PRJNA357722	SAMN10485808		5100741	Contig	Rat	https://ftp.ncbi.nlm.nih.gov/genomes/all/GCA/013/014/065/GCA_013014065.1_PDT000430797.1
Escherichia coli O83:H15 PSU-1765	GCA_013014125.1	PRJNA357722	SAMN10485840		5023915	Contig	Rat	https://ftp.ncbi.nlm.nih.gov/genomes/all/GCA/013/014/125/GCA_013014125.1_PDT000430737.1
Escherichia coli O10 PSU-1703	GCA_013014405.1	PRJNA357722	SAMN10485904		4565598	Contig	Rat	https://ftp.ncbi.nlm.nih.gov/genomes/all/GCA/013/014/405/GCA_013014405.1_PDT000430710.1
Escherichia coli EC93	GCA_014605875.1	PRJNA658456	SAMN15871861	1	4953366	Complete	Rat	https://ftp.ncbi.nlm.nih.gov/genomes/all/GCF/014/605/875/GCF_014605875.1_ASM1460587v1/
Escherichia coli PSU-0970	GCA_015329045.1	PRJNA357722	SAMN09060785		5113462	Contig	Rat	https://ftp.ncbi.nlm.nih.gov/genomes/all/GCA/015/329/045/GCA_015329045.1_PDT000510033.1
Escherichia coli strain RHB04-C17	GCA_014108905.1	PRJNA605147	SAMN15147991	2	4732627	Complete	Sheep	https://ftp.ncbi.nlm.nih.gov/genomes/all/GCA/014/108/905/GCA_014108905.1_ASM1410890v1
