# Supplementary material for: Chromosome-encoded IpaH ubiquitin ligases indicate non-human enteroinvasive Escherichia
Source: Sci Rep. 2022 Apr 27;12:6868. doi: 10.1038/s41598-022-10827-3 (PMC9046306; doi:10.1038/s41598-022-10827-3)
Supplement: Supplementary file 4 — Supplementary Table S3. [file 41598_2022_10827_MOESM4_ESM.csv]

Description: ipaH genes identified in human-host invasive Escherichia and Shigella
id	ipaH_class	DNA_molecule_id	Length,aa	Start	End	Strain	DNA_molecule_type	Protein_seq	Assembly	Gene_seq	Upstream_intergenic_region
1	1	CP045932.1	583	1837563	1835815	Shigella sonnei strain AUSMDU00010534	chromosome	MLPTNNNHRLISNSFSTYSIDTSRAYENYLTHWTEWKNNRIQEEQRDIAFQRLVSCLQNQETNLDLSELGLTTLPEIPPEIKSINISKNNLSLISPLPASLTQLNVSYNRLIELPALPQGLKLLNASHNQLITLPTLPISLKELHVSNNQLCSLPVLPELLETLDVSCNGLAVLPPLPFSLQEISAIGNLLSELPPLPHNIHSIWAIDNMLTDIPYLPENLRNGYFDINQISHIPESILNLRNECSIDISDNPLSSHALQSLQRLTSSPDYHGPQIYFSMSDGQQNTLHRPLADAVTAWFPENKQSDVSQIWHAFEHEEHANTFSAFLDRLSDTVSARNTSGFREQVAAWLEKLSASAELRQQSFTVAADATESCEDRVALTWNNLRKTLLVHQASEGL…	GCA_009664515.1_ASM966451v1_genomic.fna	ATGCTCCCGACAAATAACAATCACAGATTAATTTCAAATTCGTTCTCCACTTATTCAATCGACACTAGCCGTGCATATGAAAATTATCTAACCCATTGGACTGAATGGAAAAATAACCGCATACAAGAAGAACAACGAGACATCGCTTTTCAGCGACTAGTATCATGTCTACAAAACCAAGAGACGAACCTGGACTTGTCTGAATTAGGCCTGACAACATTACCTGAAATCCCCCCGGAAATTAAATCAATTAATATAAGTAAAAATAATTTAAGCTTAATCTCCCCATTGCCTGCGTCCCTTACACAGCTTAATGTCAGCTATAACAGACTTATTGAACTGCCTGCTTTGCCTCAAGGACTTAAATTATTGAATGCGTCCCACAATCAACTAATCACA…	TTAGCACGTAAAATCAGTAACGGCTGGAAATCATTCAATACTCGCACTATCGGAAGTTCACCAGCCAGCCGCAGCACGTTCTTGCATACGACGTGTCTGCGGTCTCAACTCCGCCCGCCCCCGCCAATCATGATTGGGCAGTACCAGTACAGCACTAGCAAAGACAGGAAATTAGCAGTCTCAGCAAAACACCGACCAGACGGTGAGAAGACAAAAAGATACGCAAAGATGCCGCGGTTCCAGAAGAATAAAAAACCGCTAATGGACAGCCTCCTTAACACAGTTTTTTATATACATGATTCACTGATACCAGTGGCATTAATAGCTATTATATAGCTTCAGCTCCTTTTTTCATACCTTAAGGAAAAATTGCCCCCTCCCCCAAAAAGTATCGTTTTT…
2	1	LR878365.1	583	1914712	1912964	Shigella flexneri isolate 83	chromosome	MLPTNNNHRLISNSFSTYSIDTSRAYENYLTHWTEWKNNRIQEEQRDIAFQRLVSCLQNQETNLDLSELGLTTLPEIPPGIKSINISKNNLSLISPLPASLTQLNVSYNRLIELPALPQGLKLLNASHNQLITLPTLPISLKELHVSNNQLCSLPVLPELLETLDVSCNGLAVLPPLPFSLQEISAIGNLLSELPPLPHNIHSIWAIDNMLTDIPYLPENLRNGYFDINQISHIPESILNLRNECSIDISDNPLSSHALQSLQRLTSSPDYHGPQIYFSMSDGQQNTLHRPLADAVTAWFPENKQSDVSQIWHAFEHEEHANTFSAFLDRLSDTVSARNTSGFREQVAAWLEKLSASAELRQQSFAVAADATESCEDRVALTWNNLRKTLLVHQASEGL…	GCA_904066025.1_83_genomic.fna	ATGCTCCCGACAAATAACAATCACAGATTAATTTCAAATTCGTTCTCCACTTATTCAATCGACACTAGCCGCGCATATGAAAATTATCTAACCCATTGGACTGAATGGAAAAACAACCGCATACAAGAAGAACAACGAGACATCGCTTTTCAGCGACTAGTATCATGTCTACAAAACCAAGAGACGAACCTGGACTTGTCTGAATTAGGCCTGACAACATTACCTGAAATCCCCCCGGGAATTAAATCAATTAATATAAGTAAAAATAATTTAAGCTTAATCTCCCCATTGCCTGCGTCCCTTACACAACTTAATGTCAGCTATAACAGACTTATTGAACTGCCTGCTTTGCCTCAAGGACTTAAATTATTGAATGCGTCCCACAATCAACTAATCACA…	TTAGCACGTAAAATCAGTAACGGCTGGAAATCATTCAATACTCGCACTATCGGAAGTTCACCAGCCAGCCGCAGCACGTTCTTGCATACGACGTGTCTGCGGTCTCAACTCCGCCCGCCCCCGCCAATCATGATTGGGCAGTACCAGTACAGCACTAGCAAAGACAGGAAATTAGCAGTCTCAGCAAAACACCGACCAGACGGTGAGAAGACAAAAAGATACGCAAAGATGCCGCGGTTCCAGAAGAATAAAAAACCGCTAATGGACAGCCTCCTTAACACAGTTTTTTATATACATGATTCACTGATACCAGTGGCATTAATAGCTATTATATAGCTTCAGCTCCTTTTTTCATACCTTAAGGAAAAATTGCCCCCTCCCCCAAAAAGTATCGTTTTT…
3	1	CP045522.1	583	2769308	2767560	Shigella flexneri strain 5908.2	chromosome	MLPTNNNHRLISNSFSTYSIDTSRAYENYLTHWTEWKNNRIQEEQRDIAFQRLVSCLQNQETNLDLSELGLTTLPEIPPGIKSINISKNNLSLISPLPASLTQLNVSYNRLIELPALPQGLKLLNASHNQLITLPTLPISLKELHVSNNQLCSLPVLPELLETLDVSCNGLAVLPPLPFSLQEISAIGNLLSELPPLPHNIHSIWAIDNMLTDIPYLPENLRNGYFDINQISHIPESILNLRNECSIDISDNPLSSHALQSLQRLTSSPDYHGPQIYFSMSDGQQNTLHRPLADAVTAWFPENKQSDVSQIWHAFEHEEHANTFSAFLDRLSDTVSARNTSGFREQVAAWLEKLSASAELRQQSFAVAADATESCEDRVALTWNNLRKTLLVHQASEGL…	GCA_009931475.1_ASM993147v1_genomic.fna	ATGCTCCCGACAAATAACAATCACAGATTAATTTCAAATTCGTTCTCCACTTATTCAATCGACACTAGCCGCGCATATGAAAATTATCTAACCCATTGGACTGAATGGAAAAACAACCGCATACAAGAAGAACAACGAGACATCGCTTTTCAGCGACTAGTATCATGTCTACAAAACCAAGAGACGAACCTGGACTTGTCTGAATTAGGCCTGACAACATTACCTGAAATCCCCCCGGGAATTAAATCAATTAATATAAGTAAAAATAATTTAAGCTTAATCTCCCCATTGCCTGCGTCCCTTACACAACTTAATGTCAGCTATAACAGACTTATTGAACTGCCTGCTTTGCCTCAAGGACTTAAATTATTGAATGCGTCCCACAATCAACTAATCACA…	TTAGCACGTAAAATCAGTAACGGCTGGAAATCATTCAATACTCGCACTATCGGAAGTTCACCAGCCAGCCGCAGCACGTTCTTGCATACGACGTGTCTGCGGTCTCAACTCCGCCCGCCCCCGCCAATCATGATTGGGCAGTACCAGTACAGCACTAGCAAAGACAGGAAATTAGCAGTCTCAGCAAAACACCGACCAGACGGTGAGAAGACAAAAAGATACGCAAAGATGCCGCGGTTCCAGAAGAATAAAAAACCGCTAATGGACAGCCTCCTTAACACAGTTTTTTATATACATGATTCACTGATACCAGTGGCATTAATAGCTATTATATAGCTTCAGCTCCTTTTTTCATACCTTAAGGAAAAATTGCCCCCTCCCCCAAAAAGTATCGTTTTT…
4	1	CP041511.1	583	2450549	2448801	Shigella sonnei strain KCCM 41282	chromosome	MLPTNNNHRLISNSFSTYSIDTSRAYENYLTHWTEWKNNRIQEEQRDIAFQRLVSCLQNQETNLDLSELGLTTLPEIPPGIKSINISKNNLSLISPLPASLTQLNVSYNRLIELPALPQGLKLLNASHNQLITLPTLPISLKELHVSNNQLCSLPVLPELLETLDVSCNGLAVLPPLPFSLQEISAIGNLLSELPPLPHNIHSIWAIDNMLTDIPYLPENLRNGYFDINQISHIPESILNLRNECSIDISDNPLSSHALQSLQRLTSSPDYHGPQIYFSMSDGQQNTLHRPLADAVTAWFPENKQSDVSQIWHAFEHEEHANTFSAFLDRLSDTVSARNTSGFREQVAAWLEKLSASAELRQQSFAVAADATESCEDRVALTWNNLRKTLLVHQASEGL…	GCA_007106385.1_ASM710638v1_genomic.fna	ATGCTCCCGACAAATAACAATCACAGATTAATTTCAAATTCGTTCTCCACTTATTCAATCGACACTAGCCGTGCATATGAAAATTATCTAACCCATTGGACTGAATGGAAAAATAACCGCATACAAGAAGAACAACGAGACATCGCTTTTCAGCGACTAGTATCATGTCTACAAAACCAAGAGACGAACCTGGACTTGTCTGAATTAGGCCTGACAACATTACCTGAAATCCCCCCGGGAATTAAATCAATTAATATAAGTAAAAATAATTTAAGCTTAATCTCCCCATTGCCTGCGTCCCTTACACAGCTTAATGTCAGCTATAACAGACTTATTGAACTGCCTGCTTTGCCTCAAGGACTTAAATTATTGAATGCGTCCCACAATCAACTAATCACA…	TTAGCACGTAAAATCAGTAACGGCTGGAAATCATTCAATACTCGCACTATCGGAAGTTCACCAGCCAGCCGCAGCACGTTCTTGCATACGACGTGTCTGCGGTCTCAACTCCGCCCGCCCCGCCAATCATGATTGGGCAGTACCAGTACAGCACTAGCAAAGACAGGAAATTAGCAGTCTCAGCAAAACACCGACCAGACGGTGAGAAGACAAAAAGATACGCAAAGATGCCGCGGTTCCAGAAGAATAAAAAACCGCTAATGGACAGCCTCCTTAACACAGTTTTTTATATACATGATTCACTGATACCAGTGGCATTAATAGCTATTATATAGCTTCAGCTCCTTTTTTCATACCTTAAGGAAAAATTGCCCCCTCCCCCAAAAAGTATCGTTTTTT…
5	1	CP032523.1	583	3535956	3534208	Shigella sonnei strain AR_0030	chromosome	MLPTNNNHRLISNSFSTYSIDTSRAYENYLTHWTEWKNNRIQEEQRDIAFQRLVSCLQNQETNLDLSELGLTTLPEIPPGIKSINISKNNLSLISPLPASLTQLNVSYNRLIELPALPQGLKLLNASHNQLITLPTLPISLKELHVSNNQLCSLPVLPELLETLDVSCNGLAVLPPLPFSLQEISAIGNLLSELPPLPHNIHSIWAIDNMLTDIPYLPENLRNGYFDINQISHIPESILNLRNECSIDISDNPLSSHALQSLQRLTSSPDYHGPQIYFSMSDGQQNTLHRPLADAVTAWFPENKQSDVSQIWHAFEHEEHANTFSAFLDRLSDTVSARNTSGFREQVAAWLEKLSASAELRQQSFAVAADATESCEDRVALTWNNLRKTLLVHQASEGL…	GCA_003606425.1_ASM360642v1_genomic.fna	ATGCTCCCGACAAATAACAATCACAGATTAATTTCAAATTCGTTCTCCACTTATTCAATCGACACTAGCCGTGCATATGAAAATTATCTAACCCATTGGACTGAATGGAAAAATAACCGCATACAAGAAGAACAACGAGACATCGCTTTTCAGCGACTAGTATCATGTCTACAAAACCAAGAGACGAACCTGGACTTGTCTGAATTAGGCCTGACAACATTACCTGAAATCCCCCCGGGAATTAAATCAATTAATATAAGTAAAAATAATTTAAGCTTAATCTCCCCATTGCCTGCGTCCCTTACACAGCTTAATGTCAGCTATAACAGACTTATTGAACTGCCTGCTTTGCCTCAAGGACTTAAATTATTGAATGCGTCCCACAATCAACTAATCACA…	TTAGCACGTAAAATCAGTAACGGCTGGAAATCATTCAATACTCGCACTATCGGAAGTTCACCAGCCAGCCGCAGCACGTTCTTGCATACGACGTGTCTGCGGTCTCAACTCCGCCCGCCCCCGCCAATCATGATTGGGCAGTACCAGTACAGCACTAGCAAAGACAGGAAATTAGCAGTCTCAGCAAAACACCGACCAGACGGTGAGAAGACAAAAAGATACGCAAAGATGCCGCGGTTCCAGAAGAATAAAAAACCGCTAATGGACAGCCTCCTTAACACAGTTTTTTATATACATGATTCACTGATACCAGTGGCATTAATAGCTATTATATAGCTTCAGCTCCTTTTTTCATACCTTAAGGAAAAATTGCCCCCTCCCCCAAAAAGTATCGTTTTT…
6	1	CP022672.1	583	2081290	2079542	Shigella sonnei strain 866	chromosome	MLPTNNNHRLISNSFSTYSIDTSRAYENYLTHWTEWKNNRIQEEQRDIAFQRLVSCLQNQETNLDLSELGLTTLPEIPPEIKSINISKNNLSLISPLPASLTQLNVSYNRLIELPALPQGLKLLNASHNQLITLPTLPISLKELHVSNNQLCSLPVLPELLETLDVSCNGLAVLPPLPFSLQEISAIGNLLSELPPLPHNIHSIWAIDNMLTDIPYLPENLRNGYFDINQISHIPESILNLRNECSIDISDNPLSSHALQSLQRLTSSPDYHGPQIYFSMSDGQQNTLHRPLADAVTAWFPENKQSDVSQIWHAFEHEEHANTFSAFLDRLSDTVSARNTSGFREQVAAWLEKLSASAELRQQSFAVAADATESCEDRVALTWNNLRKTLLVHQASEGL…	GCA_003265245.1_ASM326524v1_genomic.fna	ATGCTCCCGACAAATAACAATCACAGATTAATTTCAAATTCGTTCTCCACTTATTCAATCGACACTAGCCGTGCATATGAAAATTATCTAACCCATTGGACTGAATGGAAAAATAACCGCATACAAGAAGAACAACGAGACATCGCTTTTCAGCGACTAGTATCATGTCTACAAAACCAAGAGACGAACCTGGACTTGTCTGAATTAGGCCTGACAACATTACCTGAAATCCCCCCGGAAATTAAATCAATTAATATAAGTAAAAATAATTTAAGCTTAATCTCCCCATTGCCTGCGTCCCTTACACAGCTTAATGTCAGCTATAACAGACTTATTGAACTGCCTGCTTTGCCTCAAGGACTTAAATTATTGAATGCGTCCCACAATCAACTAATCACA…	TTAGCACGTAAAATCAGTAACGGCTGGAAATCATTCAATACTCGCACTATCGGAAGTTCACCAGCCAGCCGCAGCACGTTCTTGCATACGACGTGTCTGCGGTCTCAACTCCGCCCGCCCCCGCCAATCATGATTGGGCAGTACCAGTACAGCACTAGCAAAGACAGGAAATTAGCAGTCTCAGCAAAACACCGACCAGACGGTGAGAAGACAAAAAGATACGCAAAGATGCCGCGGTTCCAGAAGAATAAAAAACCGCTAATGGACAGCCTCCTTAACACAGTTTTTTATATACATGATTCACTGATACCAGTGGCATTAATAGCTATTATATAGCTTCAGCTCCTTTTTTCATACCTTAAGGAAAAATTGCCCCCTCCCCCAAAAAGTATCGTTTTT…
7	1	CP026811.1	583	805895	804147	Shigella flexneri strain 64-5500	chromosome	MLPTNNNHRLISNSFSTYSIDTSRAYENYLTHWTEWKNNRIQEEQRDIAFQRLVSCLQNQETNLDLSELGLTTLPEIPPGIKSINISKNNLSLISPLPASLTQLNVSYNRLIELPALPQGLKLLNASHNQLITLPTLPISLKELHVSNNQLCSLPVLPELLETLDVSCNGLAVLPPLPFSLQEISAIGNLLSELPPLPHNIHSIWAIDNMLTDIPYLPENLRNGYFDINQISHIPESILNLRNECSIDISDNPLSSHALQSLQRLTSSPDYHGPQIYFSMSDGQQNTLHRPLADAVTAWFPENKQSDVSQIWHAFEHEEHANTFSAFLDRLSDTVSARNTSGFREQVAAWLEKLSASAELRQQSFAVAADATESCEDRVALTWNNLRKTLLVHQASEGL…	GCA_002949515.1_ASM294951v1_genomic.fna	ATGCTCCCGACAAATAACAATCACAGATTAATTTCAAATTCGTTCTCCACTTATTCAATCGACACTAGCCGCGCATATGAAAATTATCTAACCCATTGGACTGAATGGAAAAATAACCGCATACAAGAAGAACAACGAGACATCGCTTTTCAGCGACTAGTATCATGTCTACAAAACCAAGAGACGAACCTAGACTTGTCTGAATTAGGCCTGACAACATTACCTGAAATCCCCCCGGGAATTAAATCAATTAATATAAGTAAAAATAATTTAAGCTTAATCTCCCCATTGCCTGCGTCCCTTACACAGCTTAATGTCAGCTATAACAGACTTATTGAACTGCCTGCTTTGCCTCAAGGACTTAAATTATTGAATGCGTCCCACAATCAACTAATCACA…	TAAATCAGTAAGTTGGCAGCATTACCTTTTTTATATACATGATTCACTGATACCAGTGGCATTAATAGCTATTATATAGCTTCAGCTCCTTTTTTCATACCTTAAGGAAAAATTGCCCCCTCCCCCAAAAAGTATCGTTTTTTTACATTAAACCGATCCAGTTTAGGATAGTGTAAAGCAGAAGTTCTTCAATATATAACATATGGAGTTAATATGCTTACACAAACTATATATCCGCCTCCTCCAGAAGTTCCTGTCTACTGCTGAAGGGAACCAATAACATTGCAAAGCAGATAAAAAAGAATCCAACACCTCTCAACATAAAGAATACGCCCTGATATTT
8	1	CP011511.1	583	1633941	1635689	Shigella boydii strain ATCC 9210	chromosome	MLPTNNNHRLISNSFSTYSIDTSRAYENYLTHWTEWKNNRIQEEQRDIAFQRLVSCLQNQETNLDLSELGLTTLPEIPPGIKSINISKNNLSLISPLPASLTQLNVSYNRLIELPALPQGLKLLNASHNQLITLPTLPISLKELHVSNNQLCSLPVLPELLETLDVSCNGLAVLPPLPFSLQEISAIGNLLSELPPLPHNIHSIWAIDNMLTDIPYLPENLRNGYFDINQISHIPESILNLRNECSIDISDNPLSSHALQSLQRLTSSPDYHGPQIYFSMSDGQQNTLHRPLADAVTAWFPENKQSDVSQIWHAFEHEEHANTFSAFLDRLSDTVSARNTSGFREQVAAWLEKLSASAELRQQSFAVAADATESCEDRVALTWNNLRKTLLVHQASEGL…	GCA_001027225.1_ASM102722v1_genomic.fna	ATGCTCCCGACAAATAACAATCACAGATTAATTTCAAATTCGTTCTCCACTTATTCAATCGACACTAGCCGCGCATATGAAAATTATCTAACCCATTGGACTGAATGGAAAAATAACCGCATACAAGAAGAACAACGAGACATCGCTTTTCAGCGACTAGTATCATGTCTACAAAACCAAGAGACGAACCTAGACTTGTCTGAATTAGGCCTGACAACATTACCTGAAATCCCCCCGGGAATTAAATCAATTAATATAAGTAAAAATAATTTAAGCTTAATCTCCCCATTGCCTGCGTCCCTTACACAGCTTAATGTCAGCTATAACAGACTTATTGAACTGCCTGCTTTGCCTCAAGGACTTAAATTATTGAATGCGTCCCACAATCAACTAATCACA…	TAAATCAGTAAGTTGGCAGCATTACCTTTTTTATATACATGATTCACTGATACCAGTGGCATTAATAGCTATTATATAGCTTCAGCTCCTTTTTTCATACCTTAAGGAAAAATTGCCCCCTCCCCCAAAAAGTATCGTTTTTTTACATTAAACCGATCCAGTTTAGGATAGTGTAAAGCAGAAGTTCTTCAATATATAACATATGGAGTTAATATGCTTACACAAACTATATATCCGCCTCCTCCAGAAGTTCCTGTCTACTGCTGAAGGGAACCAATAACATTGCAAAGCAGATAAAAAAGAATCCAACACCTCTCAACATAAAGAATACGCCCTGATATTTA
9	1	CP001063.1	583	1542635	1540887	Shigella boydii CDC 3083-94	chromosome	MLPTNNNHRLISNSFSTYSIDTSRAYESYLTHWTEWKNNRIQEEQRDIAFQRLVSCLQNQETNLDLSELGLTTLPEIPPGIKSINISKNNLSLISPLPASLTQLNVSYNRLIELPALPQGLKLLNASHNQLITLPTLPISLKELHVSNNQLCSLPVLPELLETLDVSCNGLAVLPPLPFSLQEISAIGNLLSELPPLPHNIHSIWAIDNMLTDIPYLPENLRNGYFDINQISHIPESILNLRNECSIDISDNPLSSHALQSLQRLTSSPDYHGPQIYFSMSDGQQNTLHRPLADAVTAWFPENKQSDVSQIWHAFEHEEHANTFSAFLDRLSDTVSARNTSGFREQVAAWLEKLSASAELRQQSFAVAADATESCEDRVALTWNNLRKTLLVHQASEGL…	GCA_000020185.1_ASM2018v1_genomic.fna	ATGCTCCCGACAAATAACAATCACAGATTAATTTCAAATTCGTTCTCCACTTATTCAATCGACACTAGCCGCGCATATGAAAGTTATCTAACCCATTGGACTGAATGGAAAAATAACCGCATACAAGAAGAACAACGAGACATCGCTTTTCAGCGACTAGTATCATGTCTACAAAACCAAGAGACGAACCTAGACTTGTCTGAATTAGGCCTGACAACATTACCTGAAATCCCCCCGGGAATTAAATCAATTAATATAAGTAAAAATAATTTAAGCTTAATCTCCCCATTGCCTGCGTCCCTTACACAGCTTAATGTCAGCTATAACAGACTTATTGAACTGCCTGCTTTGCCTCAAGGACTTAAATTATTGAATGCGTCCCACAATCAACTAATCACA…	CCACTTCAGGTGCGTACCGGGCTGAGAGGCGGTGTAAGTGAACTGTAGTTGCCATGTTTTACGGCAATGAGAGCAGAGATAGCGCTGATGTCCGGCAGTGCTTTTGCCATTACGCACCACGCCTTCAGTAGCGGAGCAGGAAGGACATCTGATGGAAATGGAAGCCACGCAAGCACCTTAAAATCACCATCATACACTAAATCAGTAAGTTGGCAGCATTACCTTTTTTATATACATGATTCACTGATATCAGTGGCATTAATAGCTATTATATAGCTTCAGCTCCTTTTTTCATACCTTAAGGAAAAATTGCCCCCTCCCCCAAAAAGTATCGTTTTTTTACATTAAACCGATCCAGTTTAGGATAGTGTAAAGCAGAAGTTCTTCAATATATAACAT…
10	1	CP000036.1	583	1606760	1608508	Shigella boydii Sb227	chromosome	MLPTNNNHRLISNSFSTYSIDTSRAYENYLTHWTEWKNNRIQEEQRDIAFQRLVSCLQNQETNLDLSELGLTTLPEIPPGIKSINISKNNLSLISPLPASLTQLNVSYNRLIELPALPQGLKLLNASHNQLITLPTLPISLKELHVSNNQLCSLPVLPELLETLDVSCNGLAVLPPLPFSLQEISAIGNLLSELPPLPHNIHSIWAIDNMLTDIPYLPENLRNGYFDINQISHIPESILNLRNECSIDISDNPLSSHALQSLQRLTSSPDYHGPQIYFSMSDGQQNTLHRPLADAVTAWFPENKQSDVSQIWHAFEHEEHANTFSAFLDRLSDTVSARNTSGFREQVAAWLEKLSASAELRQQSFAVAADATESCEDRVALTWNNLRKTLLVHQASEGL…	GCA_000012025.1_ASM1202v1_genomic.fna	ATGCTCCCGACAAATAACAATCACAGATTAATTTCAAATTCGTTCTCCACTTATTCAATCGACACTAGCCGCGCATATGAAAATTATCTAACCCATTGGACTGAATGGAAAAATAACCGCATACAAGAAGAACAACGAGACATCGCTTTTCAGCGACTAGTATCATGTCTACAAAACCAAGAGACGAACCTAGACTTGTCTGAATTAGGCCTGACAACATTACCTGAAATCCCCCCGGGAATTAAATCAATTAATATAAGTAAAAATAATTTAAGCTTAATCTCCCCATTGCCTGCGTCCCTTACACAGCTTAATGTCAGCTATAACAGACTTATTGAACTGCCTGCTTTGCCTCAAGGACTTAAATTATTGAATGCGTCCCACAATCAACTAATCACA…	CCGACGCCATTCATGGCCATATCAATGATTTTCTGGTGCGTACCGGGCTGAGAGGCGGTGTAAGTGAACTGTAGTTGCCATGTTTTACGGCAATGAGAGCAGAGATAGCGCTGATGTCCGGCAGTGCTTTTGCCGTTACGCACCACGCCTTCAGTAGCGGAGCAGGAAGGACATCTGATGGAAATGGAAGCCACGCAAGCACCTTAAAATCACCATCATACACTAAATCAGTAAGTTGGCAGCATTACCTTTTTTATATACATGATTCACTGATACCAGTGGCATTAATAGCTATTATATAGCTTCAGCTCCTTTTTTCATACCTTAAGGAAAAATTGCCCCCTCCCCCAAAAAGTATCGTTTTTTTACATTAAACCGATCCAGTTTAGGATAGTGTAA…
11	1	CP032513.1	583	1210975	1209227	Shigella flexneri strain SFL1520	chromosome	MLPTNNNHRLISNSFSTYSIDTSRAYENYLTHWTEWKNNRIQEEQRDIAFQRLVSCLQNQETNLDLSELGLTTLPEIPPGIKSINISKNNLSLISPLPASLTQLNVSYNRLIELPALPQGLKLLNASHNQLITLPTLPISLKELHVSNNQLCSLPVLPELLETLDVSCNGLAVLPPLPFSLQEISAIGNLLSELPPLPHNIHSIWAIDNMLTDIPYLPENLRNGYFDINQISHIPESILNLRNECSIDISDNPLSSHALQSLQRLTSSPDYHGPQIYFSMSDGQQNTLHRPLADAVTAWFPENKQSDVSQIWHAFEHEEHANTFSAFLDRLSDTVSARNTSGFREQVAAWLEKLSASAELRQQSFAVAADATESCEDRVALTWNNLRKTLLVHQASEGL…	GCA_004171185.1_ASM417118v1_genomic.fna	ATGCTCCCGACAAATAACAATCACAGATTAATTTCAAATTCGTTCTCCACTTATTCAATCGACACTAGCCGCGCATATGAAAATTATCTAACCCATTGGACTGAATGGAAAAACAACCGCATACAAGAAGAACAACGAGACATCGCTTTTCAGCGACTAGTATCATGTCTACAAAACCAAGAGACGAACCTGGACTTGTCTGAATTAGGCCTGACAACATTACCTGAAATCCCCCCGGGAATTAAATCAATTAATATAAGTAAAAATAATTTAAGCTTAATCTCCCCATTGCCTGCGTCCCTTACACAACTTAATGTCAGCTATAACAGACTTATTGAACTGCCTGCTTTGCCTCAAGGACTTAAATTATTGAATGCGTCCCACAATCAACTAATCACA…	TTAGCACGTAAAATCAGTAACGGCTGGAAATCATTCAATACTCGCACTATCGGAAGTTCACCAGCCAGCCGCAGCACGTTCTTGCATACGACGTGTCTGCGGTCTCAACTCCGCCCGCCCCCGCCAATCATGATTGGGCAGTACCAGTACAGCACTAGCAAAGACAGGAAATTAGCAGTCTCAGCAAAACACCGACCAGACGGTGAGAAGACAAAAAGATACGCAAAGATGCCGCGGTTCCAGAAGAATAAAAAACCGCTAATGGACAGCCTCCTTAACACAGTTTTTTATATACATGATTCACTGATACCAGTGGCATTAATAGCTATTATATAGCTTCAGCTCCTTTTTTCATACCTTAAGGAAAAATTGCCCCCTCCCCCAAAAAGTATCGTTTTT…
12	1	LR213455.1	583	2055309	2053561	Shigella flexneri strain AUSMDU00008332	chromosome	MLPTNNNHRLISNSFSTYSIDTSRAYENYLTHWTEWKNNRIQEEQRDIAFQRLVSCLQNQETNLDLSELGLTTLPEIPPGIKSINISKNNLSLISPLPASLTQLNVSYNRLIELPALPQGLKLLNASHNQLITLPTLPISLKELHVSNNQLCSLPVLPELLETLDVSCNGLAVLPPLPFSLQEISAIGNLLSELPPLPHNIHSIWAIDNMLTDIPYLPENLRNGYFDINQISHIPESILNLRNECSIDISDNPLSSHALQSLQRLTSSPDYHGPQIYFSMSDGQQNTLHRPLADAVTAWFPENKQSDVSQIWHAFEHEEHANTFSAFLDRLSDTVSARNTSGFREQVAAWLEKLSASAELRQQSFAVAADATESCEDRVALTWNNLRKTLLVHQASEGL…	GCA_900659665.1_AUSMDU00008332_genomic.fna	ATGCTCCCGACAAATAACAATCACAGATTAATTTCAAATTCGTTCTCCACTTATTCAATCGACACTAGCCGCGCATATGAAAATTATCTAACCCATTGGACTGAATGGAAAAATAACCGCATACAAGAAGAACAACGAGACATCGCTTTTCAGCGACTAGTATCATGTCTACAAAACCAAGAGACGAACCTGGACTTGTCTGAATTAGGCCTGACAACATTACCTGAAATCCCCCCGGGAATTAAATCAATTAATATAAGTAAAAATAATTTAAGCTTAATCTCCCCATTGCCTGCGTCCCTTACACAACTTAATGTCAGCTATAACAGACTTATTGAACTGCCTGCTTTGCCTCAAGGACTTAAATTATTGAATGCGTCCCACAATCAACTAATCACA…	TTAGCACGTAAAATCAGTAACGGCTGGAAATCATTCAATACTCGCACTATCGGAAGTTCACCAGCCAGCCGCAGCACGTTCTTGCATACGACGTGTCTGCGGTCTCAACTCCGCCCGCCCCCGCCAATCATGATTGGGCAGTACCAGTACAGCACTAGCAAAGACAGGAAATTAGCAGTCTCAGCAAAACACCGACCAGACGGTGAGAAGACAAAAAGATACGCAAAGATGCCGCGGTTCCAGAAGAATAAAAAACCGCTAATGGACAGCCTCCTTAACACAGTTTTTTATATACATGATTCACTGATACCAGTGGCATTAATAGCTATTATATAGCTTCAGCTCCTTTTTTCATACCTTAAGGAAAAATTGCCCCCCCCCAAAAAGTATCGTTTTTTT…
13	1	CP045784.1	583	4169697	4167949	Shigella dysenteriae strain CFSAN029786	chromosome	MLPTNNNHRLISNSFSTYSIDTSRAYENYLTHWTEWKNNRIQEEQRDIAFQRLVSCLQNQETNLDLSELGLTTLPEIPPGIKSINISKNNLSLISPLPASLTQLNVSYNRLIELPALPQGLKLLNASHNQLITLPTLPISLKELHVSNNQLCSLPVLPELLETLDVSCNGLAVLPPLPFSLQEISAIGNLLSELPPLPHNIHSIWAIDNMLTDIPYLPENLRNGYFDINQISHIPESILNLRNECSIDISDNPLSSHALQSLQRLTSSPDYHGPQIYFSMSDGQQNTLHRPLADAVTAWFPENKQSDVSQIWHAFEHEEHANTFSAFLDRLSDTVSARNTSGFREQVAAWLEKLSASAELRQQSFAVAADATESCEDRVALTWNNLRKTLLVHQASEGL…	GCA_009662135.1_ASM966213v1_genomic.fna	ATGCTCCCGACAAATAACAATCACAGATTAATTTCAAATTCGTTCTCCACTTATTCAATCGACACTAGCCGCGCATATGAAAATTATCTAACCCATTGGACTGAATGGAAAAATAACCGCATACAAGAAGAACAACGAGACATCGCTTTTCAGCGACTAGTATCATGTCTACAAAACCAAGAGACGAACCTAGACTTGTCTGAATTAGGCCTGACAACGTTACCTGAAATCCCCCCGGGAATTAAATCAATTAATATAAGTAAAAATAATTTAAGCTTAATCTCCCCATTGCCTGCGTCCCTTACACAGCTTAATGTCAGCTATAACAGACTTATTGAACTGCCTGCTTTGCCTCAAGGACTTAAATTATTGAATGCGTCCCACAATCAACTAATCACA…	CCGACGCCATTCATGGCCATATCAATGATTTTCTGGTGCGTACCGGGCTGAGAGGCGGTGTAAGTGAACTGTAGTTGCCATGTTTTACGGCAATGAGAGCAGAGATAGCGCTGATGTCCGGCAGTGCTTTTGCCGTTACGCACCACGCCTTCAGTAGCGGAGCAGGAAGGACATCTGATGGAAATGGAAGCCACGCAAGCACCTTAAAATCACCATCATACACTAAATCAGTAAGTTGGCAGCATTACCTTTTTTATATACATGATTCACTGATACCAGTGGCATTAATAGCTATTATATAGCTTCAGCTCCTTTTTTCATACCTTAAGGAAAAATTGCCCCCTCCCCCAAAAAGTATCGTTTTTTTACATTAAACCGATCCAGTTTAGGATAGTGTAA…
14	1	CP044152.1	583	4492	2744	Shigella flexneri strain AR-0425	chromosome	MLPTNNNHRLISNSFSTYSIDTSRAYENYLTHWTEWKNNRIQEEQRDIAFQRLVSCLQNQETNLDLSELGLTTLPEIPPGIKSINISKNNLSLISPLPASLTQLNVSYNRLIELPALPQGLKLLNASHNQLITLPTLPISLKELHVSNNQLCSLPVLPELLETLDVSCNGLAVLPPLPFSLQEISAIGNLLSELPPLPHNIHSIWAIDNMLTDIPYLPENLRNGYFDINQISHIPESILNLRNECSIDISDNPLSSHALQSLQRLTSSPDYHGPQIYFSMSDGQQNTLHRPLADAVTAWFPENKQSDVSQIWHAFEHEEHANTFSAFLDRLSDTVSARNTSGFREQVAAWLEKLSASAELRQQSFAVAADATESCEDRVALTWNNLRKTLLVHQASEGL…	GCA_008727235.1_ASM872723v1_genomic.fna	ATGCTCCCGACAAATAACAATCACAGATTAATTTCAAATTCGTTCTCCACTTATTCAATCGACACTAGCCGCGCATATGAAAATTATCTAACCCATTGGACTGAATGGAAAAATAACCGCATACAGGAAGAACAACGAGACATCGCTTTTCAGCGACTAGTATCATGTCTACAAAACCAAGAGACGAACCTGGACTTGTCTGAATTAGGCCTGACAACATTACCTGAAATCCCCCCGGGAATTAAATCAATTAATATAAGTAAAAATAATTTAAGCTTAATCTCCCCATTGCCTGCGTCCCTTACACAACTTAATGTCAGCTATAACAGACTTATTGAACTGCCTGCTTTGCCTCAAGGACTTAAATTATTGAATGCGTCCCACAATCAACTAATCACA…	TTAGCACGTAAAATCAGTAACGGCTGGAAATCATTCAATACTCGCACTATCGGAAGTTCACCAGCCAGCCGCAGCACGTTCTTGCATACGACGTGTCTGCGGTCTCAACTCCGCCCGCCCCCGCCAATCATGATTGGGCAGTACCAGTACAGCACTAGCAAAGACAGGAAATTAGCAGTCTCAGCAAAACACCGACCAGACGGTGAGAAGACAAAAAGATACGCAAAGATGCCGCGGTTCCAGAAGAATAAAAAACCGCTAATGGACAGCCTCCTTAACACAGTTTTTTATATACATGATTCACTGATACCAGTGGCATTAATAGCTATTATATAGCTTCAGCTCCTTTTTTCATACCTTAAGGAAAAATTGCCCCCCCCCCAAAAAGTATCGTTTTTT…
15	1	CP042980.1	583	1890461	1892209	Shigella flexneri Y strain PE577	chromosome	MLPTNNNHRLISNSFSTYSIDTSRAYENYLTHWTEWKNNRIQEEQRDIAFQRLVSCLQNQETNLDLSELGLTTLPEIPPGIKSINISKNNLSLISPLPASLTQLNVSYNRLIELPALPQGLKLLNASHNQLITLPTLPISLKELHVSNNQLCSLPVLPELLETLDVSCNGLAVLPPLPFSLQEISAIGNLLSELPPLPHNIHSIWAIDNMLTDIPYLPENLRNGYFDINQISHIPESILNLRNECSIDISDNPLSSHALQSLQRLTSSPDYHGPQIYFSMSDGQQNTLHRPLADAVTAWFPENKQSDVSQIWHAFEHEEHANTFSAFLDRLSDTVSARNTSGFREQVAAWLEKLSASAELRQQSFAVAADATESCEDRVALTWNNLRKTLLVHQASEGL…	GCA_008370775.1_ASM837077v1_genomic.fna	ATGCTCCCGACAAATAACAATCACAGATTAATTTCAAATTCGTTCTCCACTTATTCAATCGACACTAGCCGCGCATATGAAAATTATCTAACCCATTGGACTGAATGGAAAAATAACCGCATACAAGAAGAACAACGAGACATCGCTTTTCAGCGACTAGTATCATGTCTACAAAACCAAGAGACGAACCTGGACTTGTCTGAATTAGGCCTGACAACATTACCTGAAATCCCCCCGGGAATTAAATCAATTAATATAAGTAAAAATAATTTAAGCTTAATCTCCCCATTGCCTGCGTCCCTTACACAACTTAATGTCAGCTATAACAGACTTATTGAACTGCCTGCTTTGCCTCAAGGACTTAAATTATTGAATGCGTCCCACAATCAACTAATCACA…	TTAGCACGTAAAATCAGTAACGGCTGGAAATCATTCAATACTCGCACTATCGGAAGTTCACCAGCCAGCCGCAGCACGTTCTTGCATACGACGTGTCTGCGGTCTCAACTCCGCCCGCCCCCGCCAATCATGATTGGGCAGTACCAGTACAGCACTAGCAAAGACAGGAAATTAGCAGTCTCAGCAAAACACCGACCAGACGGTGAGAAGACAAAAAGATACGCAAAGATGCCGCGGTTCCAGAAGAATAAAAAACCGCTAATGGACAGCCTCCTTAACACAGTTTTTTATATACATGATTCACTGATACCAGTGGCATTAATAGCTATTATATAGCTTCAGCTCCTTTTTTCATACCTTAAGGAAAAATTGCCCCCCCCCAAAAAGTATCGTTTTTTT…
16	1	CP034060.1	583	2254442	2252694	Shigella flexneri strain FDAARGOS_535	chromosome	MLPTNNNHRLISNSFSTYSIDTSRAYENYLTHWTEWKNNRIQEEQRDIAFQRLVSCLQNQETNLDLSELGLTTLPEIPPGIKSINISKNNLSLISPLPASLTQLNVSYNRLIELPALPQGLKLLNASHNQLITLPTLPISLKELHVSNNQLCSLPVLPELLETLDVSCNGLAVLPPLPFSLQEISAIGNLLSELPPLPHNIHSIWAIDNMLTDIPYLPENLRNGYFDINQISHIPESILNLRNECSIDISDNPLSSHALQSLQRLTSSPDYHGPQIYFSMSDGQQNTLHRPLADAVTAWFPENKQSDVSQIWHAFEHEEHANTFSAFLDRLSDTVSARNTSGFREQVAAWLEKLSASAELRQQSFAVAADATESCEDRVALTWNNLRKTLLVHQASEGL…	GCA_003855135.1_ASM385513v1_genomic.fna	ATGCTCCCGACAAATAACAATCACAGATTAATTTCAAATTCGTTCTCCACTTATTCAATCGACACTAGCCGCGCATATGAAAATTACCTAACCCATTGGACTGAATGGAAAAATAACCGCATACAAGAAGAACAACGAGACATCGCTTTTCAGCGACTAGTATCATGTCTACAAAACCAAGAGACGAACCTGGACTTGTCTGAATTAGGCCTGACAACATTACCTGAAATCCCCCCGGGAATTAAATCAATTAATATAAGTAAAAATAATTTAAGCTTAATCTCCCCATTACCTGCGTCCCTTACACAACTTAATGTCAGCTATAACAGACTTATTGAACTGCCTGCTTTGCCTCAAGGACTTAAATTATTGAATGCGTCCCACAATCAACTAATCACA…	TTAGCACGTAAAATCAGTAACGGCTGGAAATCATTCAATACTCGCACTATCGGAAGTTCACCAGCCAGCCGCAGCACGTTCTTGCATACGACGTGTCTGCGGTCTCAACTCCGCCCGCCCCCGCCAATCATGATTGGGCAGTACCAGTACAGCACTAGCAAAGACAGGAAATTAGCAGTCTCAGCAAAACACCGACCAGACGGTGAGAAGACAAAAAGATACGCAAAGATGCCGCGGTTCCAGAAGAATAAAAAACCGCTAATGGACAGCCTCCTTAACACAGTTTTTTATATACATGATTCACTGATACCAGTGGCATTAATAGCTATTATATAGCTTCAGCTCCTTTTTTCATACCTTAAGGAAAAATTGCCCCCCCCCCAAAAAGTATCGTTTTTT…
17	1	CP033510.1	583	185523	187271	Shigella flexneri strain 2016AM-0877	chromosome	MLPTNNNHRLISNSFSTYSIDTSRAYENYLTHWTEWKNNRIQEEQRDIAFQRLVSCLQNQETNLDLSELGLTTLPEIPPGIKSINISKNNLSLISPLPASLTQLNVSYNRLIELPALPQGLKLLNASHNQLITLPTLPISLKELHVSNNQLCSLPVLPELLETLDVSCNGLAVLPPLPFSLQEISAIGNLLSELPPLPHNIHSIWAIDNMLTDIPYLPENLRNGYFDINQISHIPESILNLRNECSIDISDNPLSSHALQSLQRLTSSPDYHGPQIYFSMSDGQQNTLHRPLADAVTAWFPENKQSDVSQIWHAFEHEEHANTFSAFLDRLSDTVSARNTSGFREQVAAWLEKLSASAELRQQSFAVAADATESCEDRVALTWNNLRKTLLVHQASEGL…	GCA_003719775.1_ASM371977v1_genomic.fna	ATGCTCCCGACAAATAACAATCACAGATTAATTTCAAATTCGTTCTCCACTTATTCAATCGACACTAGCCGCGCATATGAAAATTATCTAACCCATTGGACTGAATGGAAAAATAACCGCATACAAGAAGAACAACGAGACATCGCTTTTCAGCGACTAGTATCATGTCTACAAAACCAAGAGACGAACCTGGACTTGTCTGAATTAGGCCTGACAACATTACCTGAAATCCCCCCGGGAATTAAATCAATTAATATAAGTAAAAATAATTTAAGCTTAATCTCCCCATTGCCTGCGTCCCTTACACAACTTAATGTCAGCTATAACAGACTTATTGAACTGCCTGCTTTGCCTCAAGGACTTAAATTATTGAATGCGTCCCACAATCAACTAATCACA…	TTAGCACGTAAAATCAGTAACGGCTGGAAATCATTCAATACTCGCACTATCGGAAGTTCACCAGCCAGCCGCAGCACGTTCTTGCATACGACGTGTCTGCGGTCTCAACTCCGCCCGCCCCCGCCAATCATGATTGGGCAGTACCAGTACAGCACTAGCAAAGACAGGAAATTAGCAGTCTCAGCAAAACACCGACCAGACGGTGAGAAGACAAAAAGATACGCAAAGATGCCGCGGTTCCAGAAGAATAAAAAACCGCTAATGGACAGCCTCCTTAACACAGTTTTTTATATACATGATTCACTGATACCAGTGGCATTAATAGCTATTATATAGCTTCAGCTCCTTTTTTCATACCTTAAGGAAAAATTGCCCCCCCCCAAAAAGTATCGTTTTTTT…
18	1	CP026793.1	583	4553147	4554895	Shigella flexneri strain 74-1170	chromosome	MLPTNNNHRLISNSFSTYSIDTSRAYENYLTHWTEWKNNRIQEEQRDIAFQRLVSCLQNQETNLDLSELGLTTLPEIPPGIKSINISKNNLSLISPLPASLTQLNVSYNRLIELPALPQGLKLLNASHNQLITLPTLPISLKELHVSNNQLCSLPVLPELLETLDVSCNGLAVLPPLPFSLQEISAIGNLLSELPPLPHNIHSIWAIDNMLTDIPYLPENLRNGYFDINQISHIPESILNLRNECSIDISDNPLSSHALQSLQRLTSSPDYHGPQIYFSMSDGQQNTLHRPLADAVTAWFPENKQSDVSQIWHAFEHEEHANTFSAFLDRLSDTVSARNTSGFREQVAAWLEKLSASAELRQQSFAVAADATESCEDRVALTWNNLRKTLLVHQASEGL…	GCA_002950255.1_ASM295025v1_genomic.fna	ATGCTCCCGACAAATAACAATCACAGATTAATTTCAAATTCGTTCTCCACTTATTCAATCGACACTAGCCGCGCATATGAAAATTATCTAACCCATTGGACTGAATGGAAAAATAACCGCATACAAGAAGAACAACGAGACATCGCTTTTCAGCGACTAGTATCATGTCTACAAAACCAAGAGACGAACCTGGACTTGTCTGAATTAGGCCTGACAACATTACCTGAAATCCCCCCGGGAATTAAATCAATTAATATAAGTAAAAATAATTTAAGCTTAATCTCCCCATTGCCTGCGTCCCTTACACAACTTAATGTCAGCTATAACAGACTTATTGAACTGCCTGCTTTGCCTCAAGGACTTAAATTATTGAATGCGTCCCACAATCAACTAATCACA…	TTAGCACGTAAAATCAGTAACGGCTGGAAATCATTCAATACTCGCACTATCGGAAGTTCACCAGCCAGCCGCAGCACGTTCTTGCATACGACGTGTCTGCGGTCTCAACTCCGCCCGCCCCCGCCAATCATGATTGGGCAGTACCAGTACAGCACTAGCAAAGACAGGAAATTAGCAGTCTCAGCAAAACACCGACCAGACGGTGAGAAGACAAAAAGATACGCAAAGATGCCGCGGTTCCAGAAGAATAAAAAACCGCTAATGGACAGCCTCCTTAACACAGTTTTTTATATACATGATTCACTGATACCAGTGGCATTAATAGCTATTATATAGCTTCAGCTCCTTTTTTCATACCTTAAGGAAAAATTGCCCCCCCCCCCCCAAAAAGTATCGTTT…
19	1	CP026765.1	583	2236187	2237935	Shigella flexneri strain 04-3145	chromosome	MLPTNNNHRLISNSFSTYSIDTSRAYENYLTHWTEWKNNRIQEEQRDIAFQRLVSCLQNQETNLDLSELGLTTLPEIPPGIKSINISKNNLSLISPLPASLTQLNVSYNRLIELPALPQGLKLLNASHNQLITLPTLPISLKELHVSNNQLCSLPVLPELLETLDVSCNGLAVLPPLPFSLQEISAIGNLLSELPPLPHNIHSIWAIDNMLTDIPYLPENLRNGYFDINQISHIPESILNLRNECSIDISDNPLSSHALQSLQRLTSSPDYHGPQIYFSMSDGQQNTLHRPLADAVTAWFPENKQSDVSQIWHAFEHEEHANTFSAFLDRLSDTVSARNTSGFREQVAAWLEKLSASAELRQQSFAVAADATESCEDRVALTWNNLRKTLLVHQASEGL…	GCA_002949255.1_ASM294925v1_genomic.fna	ATGCTCCCGACAAATAACAATCACAGATTAATTTCAAATTCGTTCTCCACTTATTCAATCGACACTAGCCGCGCATATGAAAATTATCTAACCCATTGGACTGAATGGAAAAATAACCGCATACAAGAAGAACAACGAGACATCGCTTTTCAGCGACTAGTATCATGTCTACAAAACCAAGAGACGAACCTGGACTTGTCTGAATTAGGCCTGACAACATTACCTGAAATCCCCCCGGGAATTAAATCAATTAATATAAGTAAAAATAATTTAAGCTTAATCTCCCCATTGCCTGCGTCCCTTACACAACTTAATGTCAGCTATAACAGACTTATTGAACTGCCTGCTTTGCCTCAAGGACTTAAATTATTGAATGCGTCCCACAATCAACTAATCACA…	TTAGCACGTAAAATCAGTAACGGCTGGAAATCATTCAATACTCGCACTATCGGAAGTTCACCAGCCAGCCGCAGCACGTTCTTGCATACGACGTGTCTGCGGTCTCAACTCCGCCCGCCCCCGCCAATCATGATTGGGCAGTACCAGTACAGCACTAGCAAAGACAGGAAATTAGCAGTCTCAGCAAAACACCGACCAGACGGTGAGAAGACAAAAAGATACGCAAAGATGCCGCGGTTCCAGAAGAATAAAAAACCGCTAATGGACAGCCTCCTTAACACAGTTTTTTATATACATGATTCACTGATACCAGTGGCATTAATAGCTATTATATAGCTTCAGCTCCTTTTTTCATACCTTAAGGAAAAATTGCCCCCCCCAAAAAAGTATCGTTTTTTT…
20	1	CP012140.1	583	1317147	1315399	Shigella flexneri 4c strain 1205	chromosome	MLPTNNNHRLISNSFSTYSIDTSRAYENYLTHWTEWKNNRIQEEQRDIAFQRLVSCLQNQETNLDLSELGLTTLPEIPPGIKSINISKNNLSLISPLPASLTQLNVSYNRLIELPALPQGLKLLNASHNQLITLPTLPISLKELHVSNNQLCSLPVLPELLETLDVSCNGLAVLPPLPFSLQEISAIGNLLSELPPLPHNIHSIWAIDNMLTDIPYLPENLRNGYFDINQISHIPESILNLRNECSIDISDNPLSSHALQSLQRLTSSPDYHGPQIYFSMSDGQQNTLHRPLADAVTAWFPENKQSDVSQIWHAFEHEEHANTFSAFLDRLSDTVSARNTSGFREQVAAWLEKLSASAELRQQSFAVAADATESCEDRVALTWNNLRKTLLVHQASEGL…	GCA_001579965.1_ASM157996v1_genomic.fna	ATGCTCCCGACAAATAACAATCACAGATTAATTTCAAATTCGTTCTCCACTTATTCAATCGACACTAGCCGCGCATATGAAAATTATCTAACCCATTGGACTGAATGGAAAAATAACCGCATACAAGAAGAACAACGAGACATCGCTTTTCAGCGACTAGTATCATGTCTACAAAACCAAGAGACGAACCTGGACTTGTCTGAATTAGGCCTGACAACATTACCTGAAATCCCCCCGGGAATTAAATCAATTAATATAAGTAAAAATAATTTAAGCTTAATCTCCCCATTGCCTGCGTCCCTTACACAACTTAATGTCAGCTATAACAGACTTATTGAACTGCCTGCTTTGCCTCAAGGACTTAAATTATTGAATGCGTCCCACAATCAACTAATCACA…	TTAGCACGTAAAATCAGTAACGGCTGGAAATCATTCAATACTCGCACTATCGGAAGTTCACCAGCCAGCCGCAGCACGTTCTTGCATACGACGTGTCTGCGGTCTCAACTCCGCCCGCCCCCGCCAATCATGATTGGGCAGTACCAGTACAGCACTAGCAAAGACAGGAAATTAGCAGTCTCAGCAAAACACCGACCAGACGGTGAGAAGACAAAAAGATACGCAAAGATGCCGCGGTTCCAGAAGAATAAAAAACCGCTAATGGACAGCCTCCTTAACACAGTTTTTTATATACATGATTCACTGATACCAGTGGCATTAATAGCTATTATATAGCTTCAGCTCCTTTTTTCATACCTTAAGGAAAAATTGCCCCCCCCCCAAAAAGTATCGTTTTTT…
21	1	CP007037.1	583	1902238	1903986	Shigella flexneri G1663	chromosome	MLPTNNNHRLISNSFSTYSIDTSRAYENYLTHWTEWKNNRIQEEQRDIAFQRLVSCLQNQETNLDLSELGLTTLPEIPPGIKSINISKNNLSLISPLPASLTQLNVSYNRLIELPALPQGLKLLNASHNQLITLPTLPISLKELHVSNNQLCSLPVLPELLETLDVSCNGLAVLPPLPFSLQEISAIGNLLSELPPLPHNIHSIWAIDNMLTDIPYLPENLRNGYFDINQISHIPESILNLRNECSIDISDNPLSSHALQSLQRLTSSPDYHGPQIYFSMSDGQQNTLHRPLADAVTAWFPENKQSDVSQIWHAFEHEEHANTFSAFLDRLSDTVSARNTSGFREQVAAWLEKLSASAELRQQSFAVAADATESCEDRVALTWNNLRKTLLVHQASEGL…	GCA_001021855.1_ASM102185v1_genomic.fna	ATGCTCCCGACAAATAACAATCACAGATTAATTTCAAATTCGTTCTCCACTTATTCAATCGACACTAGCCGCGCATATGAAAATTATCTAACCCATTGGACTGAATGGAAAAATAACCGCATACAAGAAGAACAACGAGACATCGCTTTTCAGCGACTAGTATCATGTCTACAAAACCAAGAGACGAACCTGGACTTGTCTGAATTAGGCCTGACAACATTACCTGAAATCCCCCCGGGAATTAAATCAATTAATATAAGTAAAAATAATTTAAGCTTAATCTCCCCATTGCCTGCGTCCCTTACACAACTTAATGTCAGCTATAACAGACTTATTGAACTGCCTGCTTTGCCTCAAGGACTTAAATTATTGAATGCGTCCCACAATCAACTAATCACA…	TTAGCACGTAAAATCAGTAACGGCTGGAAATCATTCAATACTCGCACTATCGGAAGTTCACCAGCCAGCCGCAGCACGTTCTTGCATACGACGTGTCTGCGGTCTCAACTCCGCCCGCCCCCGCCAATCATGATTGGGCAGTACCAGTACAGCACTAGCAAAGACAGGAAATTAGCAGTCTCAGCAAAACACCGACCAGACGGTGAGAAGACAAAAAGATACGCAAAGATGCCGCGGTTCCAGAAGAATAAAAAACCGCTAATGGACAGCCTCCTTAACACAGTTTTTTATATACATGATTCACTGATACCAGTGGCATTAATAGCTATTATATAGCTTCAGCTCCTTTTTTCATACCTTAAGGAAAAATTGCCCCCCCCCCAAAAAGTATCGTTTTTT…
22	1	LM651928.1	583	1876426	1878174	Shigella flexneri NCTC1	chromosome	MLPTNNNHRLISNSFSTYSIDTSRAYENYLTHWTEWKNNRIQEEQRDIAFQRLVSCLQNQETNLDLSELGLTTLPEIPPGIKSINISKNNLSLISPLPASLTQLNVSYNRLIELPALPQGLKLLNASHNQLITLPTLPISLKELHVSNNQLCSLPVLPELLETLDVSCNGLAVLPPLPFSLQEISAIGNLLSELPPLPHNIHSIWAIDNMLTDIPYLPENLRNGYFDINQISHIPESILNLRNECSIDISDNPLSSHALQSLQRLTSSPDYHGPQIYFSMSDGQQNTLHRPLADAVTAWFPENKQSDVSQIWHAFEHEEHANTFSAFLDRLSDTVSARNTSGFREQVAAWLEKLSASAELRQQSFAVAADATESCEDRVALTWNNLRKTLLVHQASEGL…	GCA_000953035.1_NCTC1_genomic.fna	ATGCTCCCGACAAATAACAATCACAGATTAATTTCAAATTCGTTCTCCACTTATTCAATCGACACTAGCCGCGCATATGAAAATTATCTAACCCATTGGACTGAATGGAAAAATAACCGCATACAAGAAGAACAACGAGACATCGCTTTTCAGCGACTAGTATCATGTCTACAAAACCAAGAGACGAACCTGGACTTGTCTGAATTAGGCCTGACAACATTACCTGAAATCCCCCCGGGAATTAAATCAATTAATATAAGTAAAAATAATTTAAGCTTAATCTCCCCATTGCCTGCGTCCCTTACACAACTTAATGTCAGCTATAACAGACTTATTGAACTGCCTGCTTTGCCTCAAGGACTTAAATTATTGAATGCGTCCCACAATCAACTAATCACA…	TTAGCACGTAAAATCAGTAACGGCTGGAAATCATTCAATACTCGCACTATCGGAAGTTCACCAGCCAGCCGCAGCACGTTCTTGCATACGACGTGTCTGCGGTCTCAACTCCGCCCGCCCCCGCCAATCATGATTGGGCAGTACCAGTACAGCACTAGCAAAGACAGGAAATTAGCAGTCTCAGCAAAACACCGACCAGACGGTGAGAAGACAAAAAGATACGCAAAGATGCCGCGGTTCCAGAAGAATAAAAAACCGCTAATGGACAGCCTCCTTAACACAGTTTTTTATATACATGATTCACTGATACCAGTGGCATTAATAGCTATTATATAGCTTCAGCTCCTTTTTTCATACCTTAAGGAAAAATTGCCCCCCCCAAAAAGTATCGTTTTTTTA…
23	1	HE616528.1	583	1330652	1328904	Shigella sonnei 53G	chromosome	MLPTNNNHRLISNSFSTYSIDTSRAYENYLTHWTEWKNNRIQEEQRDIAFQRLVSCLQNQETNLDLSELGLTTLPEIPPGIKSINISKNNLSLISPLPASLTQLNVSYNRLIELPALPQGLKLLNASHNQLITLPTLPISLKELHVSNNQLCSLPVLPELLETLDVSCNGLAVLPPLPFSLQEISAIGNLLSELPPLPHNIHSIWAIDNMLTDIPYLPENLRNGYFDINQISHIPESILNLRNECSIDISDNPLSSHALQSLQRLTSSPDYHGPQIYFSMSDGQQNTLHRPLADAVTAWFPENKQSDVSQIWHAFEHEEHANTFSAFLDRLSDTVSARNTSGFREQVAAWLEKLSASAELRQQSFAVAADATESCEDRVALTWNNLRKTLLVHQASEGL…	GCA_000283715.1_ASM28371v1_genomic.fna	ATGCTCCCGACAAATAACAATCACAGATTAATTTCAAATTCGTTCTCCACTTATTCAATCGACACTAGCCGTGCATATGAAAATTATCTAACCCATTGGACTGAATGGAAAAATAACCGCATACAAGAAGAACAACGAGACATCGCTTTTCAGCGACTAGTATCATGTCTACAAAACCAAGAGACGAACCTGGACTTGTCTGAATTAGGCCTGACAACATTACCTGAAATCCCCCCGGGAATTAAATCAATTAATATAAGTAAAAATAATTTAAGCTTAATCTCCCCATTGCCTGCGTCCCTTACACAGCTTAATGTCAGCTATAACAGACTTATTGAACTGCCTGCTTTGCCTCAAGGACTTAAATTATTGAATGCGTCCCACAATCAACTAATCACA…	TTAGCACGTAAAATCAGTAACGGCTGGAAATCATTCAATACTCGCACTATCGGAAGTTCACCAGCCAGCCGCAGCACGTTCTTGCATACGACGTGTCTGCGGTCTCAACTCCGCCCGCCCCCGCCAATCATGATTGGGCAGTACCAGTACAGCACTAGCAAAGACAGGAAATTAGCAGTCTCAGCAAAACACCGACCAGACGGTGAGAAGACAAAAAGATACGCAAAGATGCCGCGGTTCCAGAAGAATAAAAAACCGCTAATGGACAGCCTCCTTAACACAGTTTTTTATATACATGATTCACTGATACCAGTGGCATTAATAGCTATTATATAGCTTCAGCTCCTTTTTTCATACCTTAAGGAAAAATTGCCCCCTCCCCCAAAAAGTATCGTTTTT…
24	1	AE005674.2	583	1917922	1919670	Shigella flexneri 2a str. 301	chromosome	MLPTNNNHRLISNSFSTYSIDTSRAYENYLTHWTEWKNNRIQEEQRDIAFQRLVSCLQNQETNLDLSELGLTTLPEIPPGIKSINISKNNLSLISPLPASLTQLNVSYNRLIELPALPQGLKLLNASHNQLITLPTLPISLKELHVSNNQLCSLPVLPELLETLDVSCNGLAVLPPLPFSLQEISAIGNLLSELPPLPHNIHSIWAIDNMLTDIPYLPENLRNGYFDINQISHIPESILNLRNECSIDISDNPLSSHALQSLQRLTSSPDYHGPQIYFSMSDGQQNTLHRPLADAVTAWFPENKQSDVSQIWHAFEHEEHANTFSAFLDRLSDTVSARNTSGFREQVAAWLEKLSASAELRQQSFAVAADATESCEDRVALTWNNLRKTLLVHQASEGL…	GCA_000006925.2_ASM692v2_genomic.fna	ATGCTCCCGACAAATAACAATCACAGATTAATTTCAAATTCGTTCTCCACTTATTCAATCGACACTAGCCGCGCATATGAAAATTATCTAACCCATTGGACTGAATGGAAAAATAACCGCATACAAGAAGAACAACGAGACATCGCTTTTCAGCGACTAGTATCATGTCTACAAAACCAAGAGACGAACCTGGACTTGTCTGAATTAGGCCTGACAACATTACCTGAAATCCCCCCGGGAATTAAATCAATTAATATAAGTAAAAATAATTTAAGCTTAATCTCCCCATTGCCTGCGTCCCTTACACAACTTAATGTCAGCTATAACAGACTTATTGAACTGCCTGCTTTGCCTCAAGGACTTAAATTATTGAATGCGTCCCACAATCAACTAATCACA…	TTAGCACGTAAAATCAGTAACGGCTGGAAATCATTCAATACTCGCACTATCGGAAGTTCACCAGCCAGCCGCAGCACGTTCTTGCATACGACGTGTCTGCGGTCTCAACTCCGCCCGCCCCCGCCAATCATGATTGGGCAGTACCAGTACAGCACTAGCAAAGACAGGAAATTAGCAGTCTCAGCAAAACACCGACCAGACGGTGAGAAGACAAAAAGATACGCAAAGATGCCGCGGTTCCAGAAGAATAAAAAACCGCTAATGGACAGCCTCCTTAACACAGTTTTTTATATACATGATTCACTGATACCAGTGGCATTAATAGCTATTATATAGCTTCAGCTCCTTTTTTCATACCTTAAGGAAAAATTGCCCCCCCCCCAAAAAGTATCGTTTTTT…
25	1	CP026098.1	583	2292811	2291063	Shigella flexneri strain FDAARGOS_74	chromosome	MLPTNNNHRLISNSFSTYSIDTSRAYENYLTHWTEWKNNRIQEEQRDIAFQRLVSCLQNQETNLDLSELGLTTLPEIPPGIKSINISKNNLSLISPLPASLTQLNVSYNRLIELPALPQGLKLLNASHNQLITLPTLPISLKELHVSNNQLCSLPVLPELLETLDVSCNGLAVLPPLPFSLQEISAIGNLLSELPPLPHNIHSIWAIDNMLTDIPYLPENLRNGYFDINQISHIPESILNLRNECSIDISDNPLSSHALQSLQRLTSSPDYHGPQIYFSMSDRQQNTLHRPLADAVTAWFPENKQSDVSQIWHAFEHEEHANTFSAFLDRLSDTVSARNTSGFREQVAAWLEKLSASAELRQQSFAVAADATESCEDRVALTWNNLRKTLLVHQASEGL…	GCA_000783735.2_ASM78373v2_genomic.fna	ATGCTCCCGACAAATAACAATCACAGATTAATTTCAAATTCGTTCTCCACTTATTCAATCGACACTAGCCGCGCATATGAAAATTATCTAACCCATTGGACTGAATGGAAAAACAACCGCATACAAGAAGAACAACGAGACATCGCTTTTCAGCGACTAGTATCATGTCTACAAAACCAAGAGACGAACCTGGACTTGTCTGAATTAGGCCTGACAACATTACCTGAAATCCCCCCGGGAATTAAATCAATTAATATAAGTAAAAATAATTTAAGCTTAATCTCCCCATTGCCTGCGTCCCTTACACAACTTAATGTCAGCTATAACAGACTTATTGAACTGCCTGCTTTGCCTCAAGGACTTAAATTATTGAATGCGTCCCACAATCAACTAATCACA…	GGGCAAATCCAACTAATTAGCACGTAAAATCAGTAACGGCTGGAAATCATTCAATACTCGCACTATCGGAAGTTCACCAGCCAGCCGCAGCACGTTCTTGCATACGACGTGTCTGCGGTCTCAACTCCGCCCGCCCCCGCCAATCATGATTGGGCAGTACCAGTACAGCACTAGCAAAGACAGGAAATTAGCAGTCTCAGCAAAACACCGACCAGACGGTGAGAAGACAAAAAGATACGCAAAGATGCCGCGGTTCCAGAAGAATAAAAAACCGCTAATGGACAGCCTCCTTAACACAGTTTTTTATATACATGATTCACTGATACCAGTGGCATTAATAGCTATTATATAGCTTCAGCTCCTTTTTTCATACCTTAAGGAAAAATTGCCCCCTCCCCC…
26	1	CP041513.1	583	4317251	4315503	Shigella boydii strain KCCM 41690	chromosome	MLPTNNNHRLISNSFSTYSIDTSRAYESYLTHWTEWKNNRIQEEQRDIAFQRLVSCLQNQETNLDLSELGLTTLPEIPPGIKSINISKNNLSLISPLPASLTQLNVSYNRLIELPALPQGLKLLNASHNQLITLPTLPISLKELHVSNNQLCSLPVLPELLETLDVSCNGLAVLPPLPFSLQEISAIGNLLSELPPLPHNIHSIWAIDNMLTDIPYLPENLRNGYFDINQISHIPESILNLRNECSIDISDNPLSSHALQSLQRLTSSPDYHGPRIYFSMSDGQQNTLHRPLADAVTAWFPENKQSDVSQIWHAFEHEEHANTFSAFLDRLSDTVSARNTSGFREQVAAWLEKLSASAELRQQSFAVAADATESCEDRVALTWNNLRKTLLVHQASEGL…	GCA_007106565.1_ASM710656v1_genomic.fna	ATGCTCCCGACAAATAACAATCACAGATTAATTTCAAATTCGTTCTCCACTTATTCAATCGACACTAGCCGCGCATATGAAAGTTATCTAACCCATTGGACTGAATGGAAAAATAACCGCATACAAGAAGAACAACGAGACATCGCTTTTCAGCGACTAGTATCATGTCTACAAAACCAAGAGACGAACCTAGACTTGTCTGAATTAGGCCTGACAACATTACCTGAAATCCCCCCGGGAATTAAATCAATTAATATAAGTAAAAATAATTTAAGCTTAATCTCCCCATTGCCTGCGTCCCTTACACAGCTTAATGTCAGCTATAACAGACTTATTGAACTGCCTGCTTTGCCTCAAGGACTTAAATTATTGAATGCGTCCCACAATCAACTAATCACA…	CCACTTCAGGTGCGTACCGGGCTGAGAGGCGGTGTAAGTGAACTGTAGTTGCCATGTTTTACGGCAATGAGAGCAGAGATAGCGCTGATGTCCGGCAGTGCTTTTGCCATTACGCACCACGCCTTCAGTAGCGGAGCAGGAAGGACATCTGATGGAAATGGAAGCCACGCAAGCACCTTAAAATCACCATCATACACTAAATCAGTAAGTTGGCAGCATTACCTTTTTTATATACATGATTCACTGATATCAGTGGCATTAATAGCTATTATATAGCTTCAGCTCCTTTTTTCATACCTTAAGGAAAAATTGCCCCCTCCCCAAAAAGTATCGTTTTTTTACATTAAACCGATCCAGTTTAGGATAGTGTAAAGCAGAAGTTCTTCAATATATAACATA…
27	1	CP049281.1	583	2049726	2047978	Shigella boydii strain 600657	chromosome	MLPTNNNHRLISNSFSTYSIDTSRAYESYLTHWTEWKNNRIQEEQRDIAFQRLVSCLQNQETNLDLSELGLTTLPEIPPGIKSINISKNNLSLISPLPASLTQLNVSYNRLIELPALPQGLKLLNASHNQLITLPTLPISLKELHVSNNQLCSLPVLPELLETLDVSCNGLAVLPPLPFSLQEISAIGNLLSELPPLPHNIHSIWAIDNMLTDIPYLPENLRNGYFDINQISHIPESILNLRNECSIDISDNPLSSHALQSLQRLTSSPDYHGPRIYFSMSDGQQNTLHRPLADAVTAWFPENKQSDVSQIWHAFEHEEHANTFSAFLDRLSDTVSARNTSGFREQVAAWLEKLSASAELRQQSFAVAADATESCEDRVALTWNNLRKTLLVHQASEGL…	GCA_013394535.1_ASM1339453v1_genomic.fna	ATGCTCCCGACAAATAACAATCACAGATTAATTTCAAATTCGTTCTCCACTTATTCAATCGACACTAGCCGCGCATATGAAAGTTATCTAACCCATTGGACTGAATGGAAAAATAACCGCATACAAGAAGAACAACGAGACATCGCTTTTCAGCGACTAGTATCATGTCTACAAAACCAAGAGACGAACCTAGACTTGTCTGAATTAGGCCTGACAACATTACCTGAAATCCCCCCGGGAATTAAATCAATTAATATAAGTAAAAATAATTTAAGCTTAATCTCCCCATTGCCTGCGTCCCTTACACAGCTTAATGTCAGCTATAACAGACTTATTGAACTGCCTGCTTTGCCTCAAGGACTTAAATTATTGAATGCGTCCCACAATCAACTAATCACA…	CCACTTCAGGTGCGTACCGGGCTGAGAGGCGGTGTAAGTGAACTGTAGTTGCCATGTTTTACGGCAATGAGAGCAGAGATAGCGCTGATGTCCGGCAGTGCTTTTGCCATTACGCACCACGCCTTCAGTAGCGGAGCAGGAAGGACATCTGATGGAAATGGAAGCCACGCAAGCACCTTAAAATCACCATCATACACTAAATCAGTAAGTTGGCAGCATTACCTTTTTTATATACATGATTCACTGATATCAGTGGCATTAATAGCTATTATATAGCTTCAGCTCCTTTTTTCATACCTTAAGGAAAAATTGCCCCCTCCCCCAAAAAGTATCGTTTTTTTACATTAAACCGATCCAGTTTAGGATAGTGTAAAGCAGAAGTTCTTCAATATATAACAT…
28	1	CP026814.1	583	3957338	3955590	Shigella boydii strain 83-578	chromosome	MLPTNNNHRLISNSFSTYSIDTSRAYESYLTHWTEWKNNRIQEEQRDIAFQRLVSCLQNQETNLDLSELGLTTLPEIPPGIKSINISKNNLSLISPLPASLTQLNVSYNRLIELPALPQGLKLLNASHNQLITLPTLPISLKELHVSNNQLCSLPVLPELLETLDVSCNGLAVLPPLPFSLQEISAIGNLLSELPPLPHNIHSIWAIDNMLTDIPYLPENLRNGYFDINQISHIPESILNLRNECSIDISDNPLSSHALQSLQRLTSSPDYHGPRIYFSMSDGQQNTLHRPLADAVTAWFPENKQSDVSQIWHAFEHEEHANTFSAFLDRLSDTVSARNTSGFREQVAAWLEKLSASAELRQQSFAVAADATESCEDRVALTWNNLRKTLLVHQASEGL…	GCA_002949535.1_ASM294953v1_genomic.fna	ATGCTCCCGACAAATAACAATCACAGATTAATTTCAAATTCGTTCTCCACTTATTCAATCGACACTAGCCGCGCATATGAAAGTTATCTAACCCATTGGACTGAATGGAAAAATAACCGCATACAAGAAGAACAACGAGACATCGCTTTTCAGCGACTAGTATCATGTCTACAAAACCAAGAGACGAACCTAGACTTGTCTGAATTAGGCCTGACAACATTACCTGAAATCCCCCCGGGAATTAAATCAATTAATATAAGTAAAAATAATTTAAGCTTAATCTCCCCATTGCCTGCGTCCCTTACACAGCTTAATGTCAGCTATAACAGACTTATTGAACTGCCTGCTTTGCCTCAAGGACTTAAATTATTGAATGCGTCCCACAATCAACTAATCACA…	CCACTTCAGGTGCGTACCGGGCTGAGAGGCGGTGTAAGTGAACTGTAGTTGCCATGTTTTACGGCAATGAGAGCAGAGATAGCGCTGATGTCCGGCAGTGCTTTTGCCATTACGCACCACGCCTTCAGTAGCGGAGCAGGAAGGACATCTGATGGAAATGGAAGCCACGCAAGCACCTTAAAATCACCATCATACACTAAATCAGTAAGTTGGCAGCATTACCTTTTTTATATACATGATTCACTGATATCAGTGGCATTAATAGCTATTATATAGCTTCAGCTCCTTTTTTCATACCTTAAGGAAAAATTGCCCCCTCCCCCAAAAAGTATCGTTTTTTTACATTAAACCGATCCAGTTTAGGATAGTGTAAAGCAGAAGTTCTTCAATATATAACAT…
29	1	CP049606.1	583	2469903	2471651	Shigella boydii strain 600080	chromosome	MLPTNNNHRLISNSFSTYSIDTSRAYENYLTHWTEWKNNRIQEEQRDIAFQRLVSCLQNQETNLDLSELGLTTLPEIPPGIKSINISKNNLSLISPLPASLTQLNVSYNRLIELPALPQGLKLLNASHNQLITLPTLPISLKELHVSNNQLCSLPVLPELLETLDVSCNGLAVLPPLPFSLQEISAIGNLLSELPPLPHNIHSIWAIDNMLTDIPYLPENLRNGYFDINQISHIPESILNLRNECSIDISDNPLSSHALQSLQRLTSSPDYHGPQIYFSMSDGQQNTLHRPLADAVTAWFPENKQSDVSQIWHAFEHEEHANTFSAFLDRLSDTVSARNTSGFREQVAAWLEKLSASAELRQQSFTVAADATESCEDRVALTWNNLRKTLLVHQASEGL…	GCA_013394495.1_ASM1339449v1_genomic.fna	ATGCTCCCGACAAATAACAATCACAGATTAATTTCAAATTCGTTCTCCACTTATTCAATCGACACTAGCCGCGCATATGAAAATTATCTAACCCATTGGACTGAATGGAAAAATAACCGCATACAAGAAGAACAACGAGACATCGCTTTTCAGCGACTAGTATCATGTCTACAAAACCAAGAGACGAACCTGGACTTGTCTGAATTAGGCCTGACAACATTACCTGAAATCCCCCCGGGAATTAAATCAATTAATATAAGTAAAAATAATTTAAGCTTAATCTCCCCATTGCCTGCGTCCCTTACACAACTTAATGTCAGCTATAACAGACTTATTGAACTGCCTGCTTTGCCTCAAGGACTTAAATTATTGAATGCGTCCCACAATCAACTAATCACA…	TTAGCACGTAAAATCAGTAACGGCTGGAAATCATTCAATACTCGCACTATCGGAAGTTCACCAGCCAGCCGCAGCACGTTCTTGCATACGACGTGTCTGCGGTCTCAACTCCGCCCGCCCCCGCCAATCATGATTGGGCAGTACCAGTACAGCACTAGCAAAGACAGGAAATTAGCAGTCTCAGCAAAACACCGACCAGACGGTGAGAAGACAAAAAGATACGCAAAGATGCCGCGGTTCCAGAAGAATAAAAAACCGCTAATGGACAGCCTCCTTAACACAGTTTTTTATATACATGATTCACTGATACCAGTGGCATTAATAGCTATTATATAGCTTCAGCTCCTTTTTTCATACCTTAAGGAAAAATTGCCCCCCCCAAAAAGTATCGTTTTTTTA…
30	1	CP049173.1	583	1611498	1613246	Shigella sonnei strain 19.0820.1561	chromosome	MLPTNNNHRLISNSFSTYSIDTSRAYENYLTHWTEWKNNRIQEEQRDIAFQRLVSCLQNQETNLDLSELGLTTLPEIPPEIKSINISKNNLSLISPLPASLTQLNVSYNRLIELPALPQGLKLLNASHNQLITLPTLPISLKELHVSNNQLCSLPVLPELLETLDVSCNGLAVLPPLPFSLQEISAIGNLLSELPPLPHNIHSIWAIDNMLTDIPYLPENLRNGYFDINQISHIPESILNLRNECSIDISDNPLSSHALQSLQRLTSSPDYHGPQIYFSMSDGQQNTLHRPLADAVTAWFPENKQSDVSQIWHAFEHEEHANTFSAFLDRLSDTVSARNTSGFREQVAAWLEKLSASAELRQQSFAVAADATESCEDRVALTWNNLRKTLLVHQASEGL…	GCA_013147065.1_ASM1314706v1_genomic.fna	ATGCTCCCGACAAATAACAATCACAGATTAATTTCAAATTCGTTCTCCACTTATTCAATCGACACTAGCCGTGCATATGAAAATTATCTAACCCATTGGACTGAATGGAAAAATAACCGCATACAAGAAGAACAACGAGACATCGCTTTTCAGCGACTAGTATCATGTCTACAAAACCAAGAGACGAACCTGGACTTGTCTGAATTAGGCCTGACAACATTACCTGAAATCCCCCCGGAAATTAAATCAATTAATATAAGTAAAAATAATTTAAGCTTAATCTCCCCATTGCCTGCGTCCCTTACACAGCTTAATGTCAGCTATAACAGACTTATTGAACTGCCTGCTTTGCCTCAAGGACTTAAATTATTGAATGCGTCCCACAATCAACTAATCACA…	TTAGCACGTAAAATCAGTAACGGCTGGAAATCATTCAATACTCGCACTATCGGAAGTTCACCAGCCAGCCGCAGCACGTTCTTGCATACGACGTGTCTGCGGTCTCAACTCCGCCCGCCCCCGCCAATCATGATTGGGCAGTACCAGTACAGCACTAGCAAAGACAGGAAATTAGCAGTCTCAGCAAAACACCGACCAGACGGTGAGAAGACAAAAAGATACGCAAAGATGCCGCGGTTCCAGAAGAATAAAAAACCGCTAATGGACAGCCTCCTTAACACAGTTTTTTATATACATGATTCACTGATACCAGTGGCATTAATAGCTATTATATAGCTTCAGCTCCTTTTTTCATACCTTAAGGAAAAATTGCCCCCTCCCCCAAAAAGTATCGTTTTT…
31	1	CP026792.1	583	2208151	2206403	Shigella flexneri strain 61-4982	chromosome	MLPTNNNHRLISNSFSTYSIDTSRAYENYLTHWTEWKNNRIQEEQRDIAFQRLVSCLQNQETNLDLSELGLTTLPEIPPGIKSINISKNNLSLISPLPASLTQLNVSYNRLIELPALPQGLKLLNASHNQLITLPTLPISLKELHVSNNQLCSLPVLPELLETLDVSCNGLAVLPPLPFSLQEISAIGNLLSELPPLPHNIHSIWAIDNMLTDIPYLPENLRNGYFDINQISHIPESILNLRNECSIDISDNPLSSHALQSLQRLTSSPDYHGPQIYFSMSDGQQNTLHRPLADAVTAWFPENKQSDVSQIWHAFEHEEHANTFSAFLDRLSDTVSARNTSGFREQVAAWLEKLSASAELRQQSFTVAADATESCEDRVALTWNNLRKTLLVHQASEGL…	GCA_002950235.1_ASM295023v1_genomic.fna	ATGCTCCCGACAAATAACAATCACAGATTAATTTCAAATTCGTTCTCCACTTATTCAATCGACACTAGCCGCGCATATGAAAATTATCTAACCCATTGGACTGAATGGAAAAATAACCGCATACAAGAAGAACAACGAGACATCGCTTTTCAGCGACTAGTATCATGTCTACAAAACCAAGAGACGAACCTGGACTTGTCTGAATTAGGCCTGACAACATTACCTGAAATCCCCCCGGGAATTAAATCAATTAATATAAGTAAAAATAATTTAAGCTTAATCTCCCCATTGCCTGCGTCCCTTACACAACTTAATGTCAGCTATAACAGACTTATTGAACTGCCTGCTTTGCCTCAAGGACTTAAATTATTGAATGCGTCCCACAATCAACTAATCACA…	TTAGCACGTAAAATCAGTAACGGCTGGAAATCATTCAATACTCGCACTATCGGAAGTTCACCAGCCAGCCGCAGCACGTTCTTGCATACGACGTGTCTGCGGTCTCAACTCCGCCCGCCCCCGCCAATCATGATTGGGCAGTACCAGTACAGCACTAGCAAAGACAGGAAATTAGCAGTCTCAGCAAAACACCGACCAGACGGTGAGAAGACAAAAAGATACGCAAAGATGCCGCGGTTCCAGAAGAATAAAAAACCGCTAATGGACAGCCTCCTTAACACAGTTTTTTATATACATGATTCACTGATACCAGTGGCATTAATAGCTATTATATAGCTTCAGCTCCTTTTTTCATACCTTAAGGAAAAATTGCCCCCCCCAAAAAAGTATCGTTTTTTT…
32	1	LR213452.1	583	1917812	1916064	Shigella flexneri strain AUSMDU00008355	chromosome	MLPTNNNHRLISNSFSTYSIDTSRAYENYLTHWTEWKNNRIQEEQRDIAFQRLVSCLQNQETNLDLSELGLTTLPEIPPGIKSINISKNNLSLISPLPASLTQLNVSYNRLIELPALPQGLKLLNASHNQLITLPTLPISLKELHVSNNQLCSLPVLPELLETLDVSCNGLAVLPPLPFSLQEISAIGNLLSELPPLPHNIHSIWAIDNMLTDIPYLPENLRNGYFDINQISHIPESILNLRNECSIDISDNPLSSHALQSLQRLTSSPDYHGPQIYFSMSDGQQNTLHRPLADAVTAWFPENKQSDVSQIWHAFEHEEHANTFSAFLDRLSDTVSARNTSGFREQVAAWLEKLSASAELRQQSFAVAADATESCEDRVALTWNNLRKTLLVHQASEGL…	GCA_900659645.1_AUSMDU00008355_genomic.fna	ATGCTCCCGACAAATAACAATCACAGATTAATTTCAAATTCGTTCTCCACTTATTCAATCGACACTAGCCGCGCATATGAAAATTACCTAACCCATTGGACTGAATGGAAAAATAACCGCATACAAGAAGAACAACGAGACATCGCTTTTCAGCGACTAGTATCATGTCTACAAAACCAAGAGACGAACCTGGACTTGTCTGAATTAGGCCTGACAACATTACCTGAAATCCCCCCGGGAATTAAATCAATTAATATAAGTAAAAATAATTTAAGCTTAATCTCCCCATTACCTGCGTCCCTTACACAACTTAATGTCAGCTATAACAGACTTATTGAACTGCCTGCTTTGCCTCAAGGACTTAAATTATTGAATGCGTCCCACAATCAACTAATCACA…	TTAGCACGTAAAATCAGTAACGGCTGGAAATCATTCAATACTCGCACTATCGGAAGTTCACCAGCCAGCCGCAGCACGTTCTTGCATACGACGTGTCTGCGGTCTCAACTCCGCCCGCCCCCGCCAATCATGATTGGGCAGTACCAGTACAGCACTAGCAAAGACAGGAAATTAGCAGTCTCAGCAAAACACCGACCAGACGGTGAGAAGACAAAAAGATACGCAAAGATGCCGCGGTTCCAGAAGAATAAAAAACCGCTAATGGACAGCCTCCTTAACACAGTTTTTTATATACATGATTCACTGATACCAGTGGCATTAATAGCTATTATATAGCTTCAGCTCCTTTTTTCATACCTTAAGGAAAAATTGCCCCCCCCCCAAAAAGTATCGTTTTTT…
33	1	CP058589.1	583	2006000	2007748	Shigella flexneri strain M2901	chromosome	MLPTNNNHRLISNSFSTYSIDTSRAYENYLTHWTEWKNNRIQEEQRDIAFQRLVSCLQNQETNLDLSELGLTTLPEIPPGIKSINISKNNLSLISPLPASLTQLNVSYNRLIELPALPQGLKLLNASHNQLITLPTLPISLKELHVSNNQLCSLPVLPELLETLDVSCNGLAVLPPLPFSLQEISAIGNLLSELPPLPHNIHSIWAIDNMLTDIPYLPENLRNGYFDINQISHIPESILNLRNECSIDISDNPLSSHALQSLQRLTSSPDYHGPQIYFSMSDGQQNTLHRPLADAVTAWFPENKQSDVSQIWHAFEHEEHANTFSAFLDRLSDTVSARNTSGFREQVAAWLEKLSASAELRQQSFAVAADATESCEDRVALTWNNLRKTLLVHQASEGL…	GCA_013402835.1_ASM1340283v1_genomic.fna	ATGCTCCCGACAAATAACAATCACAGATTAATTTCAAATTCGTTCTCCACTTATTCAATCGACACTAGCCGCGCATATGAAAATTATCTAACCCATTGGACTGAATGGAAAAATAACCGCATACAAGAAGAACAACGAGACATCGCTTTTCAGCGACTAGTATCATGTCTACAAAACCAAGAGACGAACCTGGACTTGTCTGAATTAGGCCTGACAACATTACCTGAAATCCCCCCGGGAATTAAATCAATTAATATAAGTAAAAATAATTTAAGCTTAATCTCCCCATTGCCTGCGTCCCTTACACAACTTAATGTCAGCTATAACAGACTTATTGAACTGCCTGCTTTGCCTCAAGGACTTAAATTATTGAATGCGTCCCACAATCAACTAATCACA…	TTAGCACGTAAAATCAGTAACGGCTGGAAATCATTCAATACTCGCACTATCGGAAGTTCACCAGCCAGCCGCAGCACGTTCTTGCATACGACGTGTCTGCGGTCTCAACTCCGCCCGCCCCCGCCAATCATGATTGGGCAGTACCAGTACAGCACTAGCAAAGACAGGAAATTAGCAGTCTCAGCAAAACACCGACCAGACGGTGAGAAGACAAAAAGATACGCAAAGATGCCGCGGTTCCAGAAGAATAAAAAACCGCTAATGGACAGCCTCCTTAACACAGTTTTTTATATACATGATTCACTGATACCAGTGGCATTAATAGCTATTATATAGCTTCAGCTCCTTTTTTCATACCTTAAGGAAAAATTGCCCCCCCCCAAAAAGTATCGTTTTTTT…
34	1	CP054913.1	583	3153205	3154953	Shigella flexneri strain FDAARGOS_691	chromosome	MLPTNNNHRLISNSFSTYSIDTSRAYENYLTHWTEWKNNRIQEEQRDIAFQRLVSCLQNQETNLDLSELGLTTLPEIPPGIKSINISKNNLSLISPLPASLTQLNVSYNRLIELPALPQGLKLLNASHNQLITLPTLPISLKELHVSNNQLCSLPVLPELLETLDVSCNGLAVLPPLPFSLQEISAIGNLLSELPPLPHNIHSIWAIDNMLTDIPYLPENLRNGYFDINQISHIPESILNLRNECSIDISDNPLSSHALQSLQRLTSSPDYHGPQIYFSMSDGQQNTLHRPLADAVTAWFPENKQSDVSQIWHAFEHEEHANTFSAFLDRLSDTVSARNTSGFREQVAAWLEKLSASAELRQQSFAVAADATESCEDRVALTWNNLRKTLLVHQASEGL…	GCA_013364115.1_ASM1336411v1_genomic.fna	ATGCTCCCGACAAATAACAATCACAGATTAATTTCAAATTCGTTCTCCACTTATTCAATCGACACTAGCCGCGCATATGAAAATTATCTAACCCATTGGACTGAATGGAAAAATAACCGCATACAAGAAGAACAACGAGACATCGCTTTTCAGCGACTAGTATCATGTCTACAAAACCAAGAGACGAACCTGGACTTGTCTGAATTAGGCCTGACAACATTACCTGAAATCCCCCCGGGAATTAAATCAATTAATATAAGTAAAAATAATTTAAGCTTAATCTCCCCATTGCCTGCGTCCCTTACACAACTTAATGTCAGCTATAACAGACTTATTGAACTGCCTGCTTTGCCTCAAGGACTTAAATTATTGAATGCGTCCCACAATCAACTAATCACA…	TTAGCACGTAAAATCAGTAACGGCTGGAAATCATTCAATACTCGCACTATCGGAAGTTCACCAGCCAGCCGCAGCACGTTCTTGCATACGACGTGTCTGCGGTCTCAACTCCGCCCGCCCCCGCCAATCATGATTGGGCAGTACCAGTACAGCACTAGCAAAGACAGGAAATTAGCAGTCTCAGCAAAACACCGACCAGACGGTGAGAAGACAAAAAGATACGCAAAGATGCCGCGGTTCCAGAAGAATAAAAAACCGCTAATGGACAGCCTCCTTAACACAGTTTTTTATATACATGATTCACTGATACCAGTGGCATTAATAGCTATTATATAGCTTCAGCTCCTTTTTTCATACCTTAAGGAAAAATTGCCCCCCCCCAAAAAGTATCGTTTTTTT…
35	1	CP034931.1	583	1518425	1516677	Shigella flexneri strain 2013C-3749	chromosome	MLPTNNNHRLISNSFSTYSIDTSRAYENYLTHWTEWKNNRIQEEQRDIAFQRLVSCLQNQETNLDLSELGLTTLPEIPPGIKSINISKNNLSLISPLPASLTQLNVSYNRLIELPALPQGLKLLNASHNQLITLPTLPISLKELHVSNNQLCSLPVLPELLETLDVSCNGLAVLPPLPFSLQEISAIGNLLSELPPLPHNIHSIWAIDNMLTDIPYLPENLRNGYFDINQISHIPESILNLRNECSIDISDNPLSSHALQSLQRLTSSPDYHGPQIYFSMSDGQQNTLHRPLADAVTAWFPENKQSDVSQIWHAFEHEEHANTFSAFLDRLSDTVSARNTSGFREQVAAWLEKLSASAELRQQSFAVAADATESCEDRVALTWNNLRKTLLVHQASEGL…	GCA_010231485.1_ASM1023148v1_genomic.fna	ATGCTCCCGACAAATAACAATCACAGATTAATTTCAAATTCGTTCTCCACTTATTCAATCGACACTAGCCGCGCATATGAAAATTATCTAACCCATTGGACTGAATGGAAAAATAACCGCATACAAGAAGAACAACGAGACATCGCTTTTCAGCGACTAGTATCATGTCTACAAAACCAAGAGACGAACCTGGACTTGTCTGAATTAGGCCTGACAACATTACCTGAAATCCCCCCGGGAATTAAATCAATTAATATAAGTAAAAATAATTTAAGCTTAATCTCCCCATTGCCTGCGTCCCTTACACAACTTAATGTCAGCTATAACAGACTTATTGAACTGCCTGCTTTGCCTCAAGGACTTAAATTATTGAATGCGTCCCACAATCAACTAATCACA…	TTAGCACGTAAAATCAGTAACGGCTGGAAATCATTCAATACTCGCACTATCGGAAGTTCACCAGCCAGCCGCAGCACGTTCTTGCATACGACGTGTCTGCGGTCTCAACTCCGCCCGCCCCCGCCAATCATGATTGGGCAGTACCAGTACAGCACTAGCAAAGACAGGAAATTAGCAGTCTCAGCAAAACACCGACCAGACGGTGAGAAGACAAAAAGATACGCAAAGATGCCGCGGTTCCAGAAGAATAAAAAACCGCTAATGGACAGCCTCCTTAACACAGTTTTTTATATACATGATTCACTGATACCAGTGGCATTAATAGCTATTATATAGCTTCAGCTCCTTTTTTCATACCTTAAGGAAAAATTGCCCCCCCCCCAAAAAGTATCGTTTTTT…
36	1	CP045941.1	583	2055158	2053410	Shigella flexneri 2a strain AUSMDU00010535	chromosome	MLPTNNNHRLISNSFSTYSIDTSRAYENYLTHWTEWKNNRIQEEQRDIAFQRLVSCLQNQETNLDLSELGLTTLPEIPPGIKSINISKNNLSLISPLPASLTQLNVSYNRLIELPALPQGLKLLNASHNQLITLPTLPISLKELHVSNNQLCSLPVLPELLETLDVSCNGLAVLPPLPFSLQEISAIGNLLSELPPLPHNIHSIWAIDNMLTDIPYLPENLRNGYFDINQISHIPESILNLRNECSIDISDNPLSSHALQSLQRLTSSPDYHGPQIYFSMSDGQQNTLHRPLADAVTAWFPENKQSDVSQIWHAFEHEEHANTFSAFLDRLSDTVSARNTSGFREQVAAWLEKLSASAELRQQSFAVAADATESCEDRVALTWNNLRKTLLVHQASEGL…	GCA_009664535.1_ASM966453v1_genomic.fna	ATGCTCCCGACAAATAACAATCACAGATTAATTTCAAATTCGTTCTCCACTTATTCAATCGACACTAGCCGCGCATATGAAAATTATCTAACCCATTGGACTGAATGGAAAAATAACCGCATACAAGAAGAACAACGAGACATCGCTTTTCAGCGACTAGTATCATGTCTACAAAACCAAGAGACGAACCTGGACTTGTCTGAATTAGGCCTGACAACATTACCTGAAATCCCCCCGGGAATTAAATCAATTAATATAAGTAAAAATAATTTAAGCTTAATCTCCCCATTGCCTGCGTCCCTTACACAACTTAATGTCAGCTATAACAGACTTATTGAACTGCCTGCTTTGCCTCAAGGACTTAAATTATTGAATGCGTCCCACAATCAACTAATCACA…	TTAGCACGTAAAATCAGTAACGGCTGGAAATCATTCAATACTCGCACTATCGGAAGTTCACCAGCCAGCCGCAGCACGTTCTTGCATACGACGTGTCTGCGGTCTCAACTCCGCCCGCCCCCGCCAATCATGATTGGGCAGTACCAGTACAGCACTAGCAAAGACAGGAAATTAGCAGTCTCAGCAAAACACCGACCAGACGGTGAGAAGACAAAAAGATACGCAAAGATGCCGCGGTTCCAGAAGAATAAAAAACCGCTAATGGACAGCCTCCTTAACACAGTTTTTTATATACATGATTCACTGATACCAGTGGCATTAATAGCTATTATATAGCTTCAGCTCCTTTTTTCATACCTTAAGGAAAAATTGCCCCCCCCCAAAAAGTATCGTTTTTTT…
37	1	CP044158.1	583	2221505	2223253	Shigella flexneri strain AR-0423	chromosome	MLPTNNNHRLISNSFSTYSIDTSRAYENYLTHWTEWKNNRIQEEQRDIAFQRLVSCLQNQETNLDLSELGLTTLPEIPPGIKSINISKNNLSLISPLPASLTQLNVSYNRLIELPALPQGLKLLNASHNQLITLPTLPISLKELHVSNNQLCSLPVLPELLETLDVSCNGLAVLPPLPFSLQEISAIGNLLSELPPLPHNIHSIWAIDNMLTDIPYLPENLRNGYFDINQISHIPESILNLRNECSIDISDNPLSSHALQSLQRLTSSPDYHGPQIYFSMSDGQQNTLHRPLADAVTAWFPENKQSDVSQIWHAFEHEEHANTFSAFLDRLSDTVSARNTSGFREQVAAWLEKLSASAELRQQSFAVAADATESCEDRVALTWNNLRKTLLVHQASEGL…	GCA_008727275.1_ASM872727v1_genomic.fna	ATGCTCCCGACAAATAACAATCACAGATTAATTTCAAATTCGTTCTCCACTTATTCAATCGACACTAGCCGCGCATATGAAAATTATCTAACCCATTGGACTGAATGGAAAAATAACCGCATACAAGAAGAACAACGAGACATCGCTTTTCAGCGACTAGTATCATGTCTACAAAACCAAGAGACGAACCTGGACTTGTCTGAATTAGGCCTGACAACATTACCTGAAATCCCCCCGGGAATTAAATCAATTAATATAAGTAAAAATAATTTAAGCTTAATCTCCCCATTGCCTGCGTCCCTTACACAACTTAATGTCAGCTATAACAGACTTATTGAACTGCCTGCTTTGCCTCAAGGACTTAAATTATTGAATGCGTCCCACAATCAACTAATCACA…	TTAGCACGTAAAATCAGTAACGGCTGGAAATCATTCAATACTCGCACTATCGGAAGTTCACCAGCCAGCCGCAGCACGTTCTTGCATACGACGTGTCTGCGGTCTCAACTCCGCCCGCCCCCGCCAATCATGATTGGGCAGTACCAGTACAGCACTAGCAAAGACAGGAAATTAGCAGTCTCAGCAAAACACCGACCAGACGGTGAGAAGACAAAAAGATACGCAAAGATGCCGCGGTTCCAGAAGAATAAAAAACCGCTAATGGACAGCCTCCTTAACACAGTTTTTTATATACATGATTCACTGATACCAGTGGCATTAATAGCTATTATATAGCTTCAGCTCCTTTTTTCATACCTTAAGGAAAAATTGCCCCCCCCCCAAAAAGTATCGTTTTTT…
38	1	CP037923.1	583	1292548	1290800	Shigella flexneri 5a str. M90T	chromosome	MLPTNNNHRLISNSFSTYSIDTSRAYENYLTHWTEWKNNRIQEEQRDIAFQRLVSCLQNQETNLDLSELGLTTLPEIPPGIKSINISKNNLSLISPLPASLTQLNVSYNRLIELPALPQGLKLLNASHNQLITLPTLPISLKELHVSNNQLCSLPVLPELLETLDVSCNGLAVLPPLPFSLQEISAIGNLLSELPPLPHNIHSIWAIDNMLTDIPYLPENLRNGYFDINQISHIPESILNLRNECSIDISDNPLSSHALQSLQRLTSSPDYHGPQIYFSMSDGQQNTLHRPLADAVTAWFPENKQSDVSQIWHAFEHEEHANTFSAFLDRLSDTVSARNTSGFREQVAAWLEKLSASAELRQQSFAVAADATESCEDRVALTWNNLRKTLLVHQASEGL…	GCA_004799585.1_ASM479958v1_genomic.fna	ATGCTCCCGACAAATAACAATCACAGATTAATTTCAAATTCGTTCTCCACTTATTCAATCGACACTAGCCGCGCATATGAAAATTATCTAACCCATTGGACTGAATGGAAAAATAACCGCATACAAGAAGAACAACGAGACATCGCTTTTCAGCGACTAGTATCATGTCTACAAAACCAAGAGACGAACCTGGACTTGTCTGAATTAGGCCTGACAACATTACCTGAAATCCCCCCGGGAATTAAATCAATTAATATAAGTAAAAATAATTTAAGCTTAATCTCCCCATTGCCTGCGTCCCTTACACAACTTAATGTCAGCTATAACAGACTTATTGAACTGCCTGCTTTGCCTCAAGGACTTAAATTATTGAATGCGTCCCACAATCAACTAATCACA…	TTAGCACGTAAAATCAGTAACGGCTGGAAATCATTCAATACTCGCACTATCGGAAGTTCACCAGCCAGCCGCAGCACGTTCTTGCATACGACGTGTCTGCGGTCTCAACTCCGCCCGCCCCCGCCAATCATGATTGGGCAGTACCAGTACAGCACTAGCAAAGACAGGAAATTAGCAGTCTCAGCAAAACACCGACCAGACGGTGAGAAGACAAAAAGATACGCAAAGATGCCGCGGTTCCAGAAGAATAAAAAACCGCTAATGGACAGCCTCCTTAACACAGTTTTTTATATACATGATTCACTGATACCAGTGGCATTAATAGCTATTATATAGCTTCAGCTCCTTTTTTCATACCTTAAGGAAAAATTGCCCCCCCCAAAAAAGTATCGTTTTTTT…
39	1	CP026828.1	583	3022482	3020734	Shigella dysenteriae strain ATCC 12037	chromosome	MLPTNNNHRLISNSFSTYSIDTSRAYENYLTHWTEWKNNRIQEEQRDIAFQRLVSCLQNQETNLDLSELGLTTLPEIPPGIKSINISKNNLSLISPLPASLTQLNVSYNRLIELPALPQGLKLLNASHNQLITLPTLPISLKELHVSNNQLCSLPVLPELLETLDVSCNGLAVLPPLPFSLQEISAIGNLLSELPPLPHNIHSIWAIDNMLTDIPYLPENLRNGYFDINQISHIPESILNLRNECSIDISDNPLSSHALQSLQRLTSSPDYHGPQIYFSMSDGQQNTLHRPLADAVTAWFPENKQSDVSQIWHAFEHEEHANTFSAFLDRLSDTVSARNTSGFREQVAAWLEKLSASAELRQQSFAVAADATESCEDRVALTWNNLRKTLLVHQASEGL…	GCA_002950015.1_ASM295001v1_genomic.fna	ATGCTCCCGACAAATAACAATCACAGATTAATTTCAAATTCGTTCTCCACTTATTCAATCGACACTAGCCGCGCATATGAAAATTATCTAACCCATTGGACTGAATGGAAAAATAACCGCATACAAGAAGAACAACGAGACATCGCTTTTCAGCGACTAGTATCATGTCTACAAAACCAAGAGACGAACCTAGACTTGTCTGAATTAGGCCTGACAACGTTACCTGAAATCCCCCCGGGAATTAAATCAATTAATATAAGCAAAAATAATTTAAGCTTAATCTCCCCATTGCCTGCGTCCCTTACACAGCTTAATGTCAGCTATAACAGACTTATTGAACTGCCTGCTTTGCCTCAAGGACTTAAATTATTGAATGCGTCCCACAATCAACTAATCACA…	CCGACGCCATTCATGGCCATATCAATGATTTTCTGGTGCGTACCGGGCTGAGAGGCGGTGTAAGTGAACTGTAGTTGCCATGTTTTACGGCAATGAGAGCAGAGATAGCGCTGATGTCCGGCAGTGCTTTTGCCGTTACGCACCACGCCTTCAGTAGCGGAGCAGGAAGGACATCTGATGGAAATGGAAGCCACGCAAGCACCTTAAAATCACCATCATACACTAAATCAGTAAGTTGGCAGCATTACCTTTTTTATATACATGATTCACTGATACCAGTGGCATTAATAGCTATTATATAGCTTCAGCTCCTTTTTTCATACCTTAAGGAAAAATTGCCCCCTCCCCCAAAAAGTATCGTTTTTTTACATTAAACCGATCCAGTTTAGGATAGTGTAA…
40	1	CP024473.1	583	3884479	3886227	Shigella flexneri 7b strain 94-3007	chromosome	MLPTNNNHRLISNSFSTYSIDTSRAYENYLTHWTEWKNNRIQEEQRDIAFQRLVSCLQNQETNLDLSELGLTTLPEIPPGIKSINISKNNLSLISPLPASLTQLNVSYNRLIELPALPQGLKLLNASHNQLITLPTLPISLKELHVSNNQLCSLPVLPELLETLDVSCNGLAVLPPLPFSLQEISAIGNLLSELPPLPHNIHSIWAIDNMLTDIPYLPENLRNGYFDINQISHIPESILNLRNECSIDISDNPLSSHALQSLQRLTSSPDYHGPQIYFSMSDGQQNTLHRPLADAVTAWFPENKQSDVSQIWHAFEHEEHANTFSAFLDRLSDTVSARNTSGFREQVAAWLEKLSASAELRQQSFAVAADATESCEDRVALTWNNLRKTLLVHQASEGL…	GCA_002741635.1_ASM274163v1_genomic.fna	ATGCTCCCGACAAATAACAATCACAGATTAATTTCAAATTCGTTCTCCACTTATTCAATCGACACTAGCCGCGCATATGAAAATTACCTAACCCATTGGACTGAATGGAAAAATAACCGCATACAAGAAGAACAACGAGACATCGCTTTTCAGCGACTAGTATCATGTCTACAAAACCAAGAGACGAACCTGGACTTGTCTGAATTAGGCCTGACAACATTACCTGAAATCCCCCCGGGAATTAAATCAATTAATATAAGTAAAAATAATTTAAGCTTAATCTCCCCATTACCTGCGTCCCTTACACAACTTAATGTCAGCTATAACAGACTTATTGAACTGCCTGCTTTGCCTCAAGGACTTAAATTATTGAATGCGTCCCACAATCAACTAATCACA…	TTAGCACGTAAAATCAGTAACGGCTGGAAATCATTCAATACTCGCACTATCGGAAGTTCACCAGCCAGCCGCAGCACGTTCTTGCATACGACGTGTCTGCGGTCTCAACTCCGCCCGCCCCCGCCAATCATGATTGGGCAGTACCAGTACAGCACTAGCAAAGACAGGAAATTAGCAGTCTCAGCAAAACACCGACCAGACGGTGAGAAGACAAAAAGATACGCAAAGATGCCGCGGTTCCAGAAGAATAAAAAACCGCTAATGGACAGCCTCCTTAACACAGTTTTTTATATACATGATTCACTGATACCAGTGGCATTAATAGCTATTATATAGCTTCAGCTCCTTTTTTCATACCTTAAGGAAAAATTGCCCCCCCCCCCAAAAAGTATCGTTTTT…
41	1	CP020086.1	583	2503913	2502165	Shigella flexneri 1a strain 0670	chromosome	MLPTNNNHRLISNSFSTYSIDTSRAYENYLTHWTEWKNNRIQEEQRDIAFQRLVSCLQNQETNLDLSELGLTTLPEIPPGIKSINISKNNLSLISPLPASLTQLNVSYNRLIELPALPQGLKLLNASHNQLITLPTLPISLKELHVSNNQLCSLPVLPELLETLDVSCNGLAVLPPLPFSLQEISAIGNLLSELPPLPHNIHSIWAIDNMLTDIPYLPENLRNGYFDINQISHIPESILNLRNECSIDISDNPLSSHALQSLQRLTSSPDYHGPQIYFSMSDGQQNTLHRPLADAVTAWFPENKQSDVSQIWHAFEHEEHANTFSAFLDRLSDTVSARNTSGFREQVAAWLEKLSASAELRQQSFAVAADATESCEDRVALTWNNLRKTLLVHQASEGL…	GCA_002240135.1_ASM224013v1_genomic.fna	ATGCTCCCGACAAATAACAATCACAGATTAATTTCAAATTCGTTCTCCACTTATTCAATCGACACTAGCCGCGCATATGAAAATTATCTAACCCATTGGACTGAATGGAAAAATAACCGCATACAAGAAGAACAACGAGACATCGCTTTTCAGCGACTAGTATCATGTCTACAAAACCAAGAGACGAACCTGGACTTGTCTGAATTAGGCCTGACAACATTACCTGAAATCCCCCCGGGAATTAAATCAATTAATATAAGTAAAAATAATTTAAGCTTAATCTCCCCATTGCCTGCGTCCCTTACACAACTTAATGTCAGCTATAACAGACTTATTGAACTGCCTGCTTTGCCTCAAGGACTTAAATTATTGAATGCGTCCCACAATCAACTAATCACA…	TTAGCACGTAAAATCAGTAACGGCTGGAAATCATTCAATACTCGCACTATCGGAAGTTCACCAGCCAGCCGCAGCACGTTCTTGCATACGACGTGTCTGCGGTCTCAACTCCGCCCGCCCCCGCCAATCATGATTGGGCAGTACCAGTACAGCACTAGCAAAGACAGGAAATTAGCAGTCTCAGCAAAACACCGACCAGACGGTGAGAAGACAAAAAGATACGCAAAGATGCCGCGGTTCCAGAAGAATAAAAAACCGCTAATGGACAGCCTCCTTAACACAGTTTTTTATATACATGATTCACTGATACCAGTGGCATTAATAGCTATTATATAGCTTCAGCTCCTTTTTTCATACCTTAAGGAAAAATTGCCCCCCCCCCAAAAAGTATCGTTTTTT…
42	1	CP020342.1	583	3036853	3035105	Shigella flexneri 1a strain 0439	chromosome	MLPTNNNHRLISNSFSTYSIDTSRAYENYLTHWTEWKNNRIQEEQRDIAFQRLVSCLQNQETNLDLSELGLTTLPEIPPGIKSINISKNNLSLISPLPASLTQLNVSYNRLIELPALPQGLKLLNASHNQLITLPTLPISLKELHVSNNQLCSLPVLPELLETLDVSCNGLAVLPPLPFSLQEISAIGNLLSELPPLPHNIHSIWAIDNMLTDIPYLPENLRNGYFDINQISHIPESILNLRNECSIDISDNPLSSHALQSLQRLTSSPDYHGPQIYFSMSDGQQNTLHRPLADAVTAWFPENKQSDVSQIWHAFEHEEHANTFSAFLDRLSDTVSARNTSGFREQVAAWLEKLSASAELRQQSFAVAADATESCEDRVALTWNNLRKTLLVHQASEGL…	GCA_002240115.1_ASM224011v1_genomic.fna	ATGCTCCCGACAAATAACAATCACAGATTAATTTCAAATTCGTTCTCCACTTATTCAATCGACACTAGCCGCGCATATGAAAATTATCTAACCCATTGGACTGAATGGAAAAATAACCGCATACAAGAAGAACAACGAGACATCGCTTTTCAGCGACTAGTATCATGTCTACAAAACCAAGAGACGAACCTGGACTTGTCTGAATTAGGCCTGACAACATTACCTGAAATCCCCCCGGGAATTAAATCAATTAATATAAGTAAAAATAATTTAAGCTTAATCTCCCCATTGCCTGCGTCCCTTACACAACTTAATGTCAGCTATAACAGACTTATTGAACTGCCTGCTTTGCCTCAAGGACTTAAATTATTGAATGCGTCCCACAATCAACTAATCACA…	TTAGCACGTAAAATCAGTAACGGCTGGAAATCATTCAATACTCGCACTATCGGAAGTTCACCAGCCAGCCGCAGCACGTTCTTGCATACGACGTGTCTGCGGTCTCAACTCCGCCCGCCCCCGCCAATCATGATTGGGCAGTACCAGTACAGCACTAGCAAAGACAGGAAATTAGCAGTCTCAGCAAAACACCGACCAGACGGTGAGAAGACAAAAAGATACGCAAAGATGCCGCGGTTCCAGAAGAATAAAAAACCGCTAATGGACAGCCTCCTTAACACAGTTTTTTATATACATGATTCACTGATACCAGTGGCATTAATAGCTATTATATAGCTTCAGCTCCTTTTTTCATACCTTAAGGAAAAATTGCCCCCCCCCCAAAAAGTATCGTTTTTT…
43	1	CP020339.1	583	1249991	1251739	Shigella flexneri 4c strain 0702	chromosome	MLPTNNNHRLISNSFSTYSIDTSRAYENYLTHWTEWKNNRIQEEQRDIAFQRLVSCLQNQETNLDLSELGLTTLPEIPPGIKSINISKNNLSLISPLPASLTQLNVSYNRLIELPALPQGLKLLNASHNQLITLPTLPISLKELHVSNNQLCSLPVLPELLETLDVSCNGLAVLPPLPFSLQEISAIGNLLSELPPLPHNIHSIWAIDNMLTDIPYLPENLRNGYFDINQISHIPESILNLRNECSIDISDNPLSSHALQSLQRLTSSPDYHGPQIYFSMSDGQQNTLHRPLADAVTAWFPENKQSDVSQIWHAFEHEEHANTFSAFLDRLSDTVSARNTSGFREQVAAWLEKLSASAELRQQSFAVAADATESCEDRVALTWNNLRKTLLVHQASEGL…	GCA_002240095.1_ASM224009v1_genomic.fna	ATGCTCCCGACAAATAACAATCACAGATTAATTTCAAATTCGTTCTCCACTTATTCAATCGACACTAGCCGCGCATATGAAAATTATCTAACCCATTGGACTGAATGGAAAAATAACCGCATACAAGAAGAACAACGAGACATCGCTTTTCAGCGACTAGTATCATGTCTACAAAACCAAGAGACGAACCTGGACTTGTCTGAATTAGGCCTGACAACATTACCTGAAATCCCCCCGGGAATTAAATCAATTAATATAAGTAAAAATAATTTAAGCTTAATCTCCCCATTGCCTGCGTCCCTTACACAACTTAATGTCAGCTATAACAGACTTATTGAACTGCCTGCTTTGCCTCAAGGACTTAAATTATTGAATGCGTCCCACAATCAACTAATCACA…	TTAGCACGTAAAATCAGTAACGGCTGGAAATCATTCAATACTCGCACTATCGGAAGTTCACCAGCCAGCCGCAGCACGTTCTTGCATACGACGTGTCTGCGGTCTCAACTCCGCCCGCCCCCGCCAATCATGATTGGGCAGTACCAGTACAGCACTAGCAAAGACAGGAAATTAGCAGTCTCAGCAAAACACCGACCAGACGGTGAGAAGACAAAAAGATACGCAAAGATGCCGCGGTTCCAGAAGAATAAAAAACCGCTAATGGACAGCCTCCTTAACACAGTTTTTTATATACATGATTCACTGATACCAGTGGCATTAATAGCTATTATATAGCTTCAGCTCCTTTTTTCATACCTTAAGGAAAAATTGCCCCCCCCCAAAAAGTATCGTTTTTTT…
44	1	CP020336.1	583	2078609	2080357	Shigella flexneri 4c strain 1602	chromosome	MLPTNNNHRLISNSFSTYSIDTSRAYENYLTHWTEWKNNRIQEEQRDIAFQRLVSCLQNQETNLDLSELGLTTLPEIPPGIKSINISKNNLSLISPLPASLTQLNVSYNRLIELPALPQGLKLLNASHNQLITLPTLPISLKELHVSNNQLCSLPVLPELLETLDVSCNGLAVLPPLPFSLQEISAIGNLLSELPPLPHNIHSIWAIDNMLTDIPYLPENLRNGYFDINQISHIPESILNLRNECSIDISDNPLSSHALQSLQRLTSSPDYHGPQIYFSMSDGQQNTLHRPLADAVTAWFPENKQSDVSQIWHAFEHEEHANTFSAFLDRLSDTVSARNTSGFREQVAAWLEKLSASAELRQQSFAVAADATESCEDRVALTWNNLRKTLLVHQASEGL…	GCA_002240075.1_ASM224007v1_genomic.fna	ATGCTCCCGACAAATAACAATCACAGATTAATTTCAAATTCGTTCTCCACTTATTCAATCGACACTAGCCGCGCATATGAAAATTATCTAACCCATTGGACTGAATGGAAAAATAACCGCATACAAGAAGAACAACGAGACATCGCTTTTCAGCGACTAGTATCATGTCTACAAAACCAAGAGACGAACCTGGACTTGTCTGAATTAGGCCTGACAACATTACCTGAAATCCCCCCGGGAATTAAATCAATTAATATAAGTAAAAATAATTTAAGCTTAATCTCCCCATTGCCTGCGTCCCTTACACAACTTAATGTCAGCTATAACAGACTTATTGAACTGCCTGCTTTGCCTCAAGGACTTAAATTATTGAATGCGTCCCACAATCAACTAATCACA…	TTAGCACGTAAAATCAGTAACGGCTGGAAATCATTCAATACTCGCACTATCGGAAGTTCACCAGCCAGCCGCAGCACGTTCTTGCATACGACGTGTCTGCGGTCTCAACTCCGCCCGCCCCCGCCAATCATGATTGGGCAGTACCAGTACAGCACTAGCAAAGACAGGAAATTAGCAGTCTCAGCAAAACACCGACCAGACGGTGAGAAGACAAAAAGATACGCAAAGATGCCGCGGTTCCAGAAGAATAAAAAACCGCTAATGGACAGCCTCCTTAACACAGTTTTTTATATACATGATTCACTGATACCAGTGGCATTAATAGCTATTATATAGCTTCAGCTCCTTTTTTCATACCTTAAGGAAAAATTGCCCCCCCCCCCAAAAAGTATCGTTTTT…
45	1	CP012137.1	583	1966726	1968474	Shigella flexneri 2a strain 981	chromosome	MLPTNNNHRLISNSFSTYSIDTSRAYENYLTHWTEWKNNRIQEEQRDIAFQRLVSCLQNQETNLDLSELGLTTLPEIPPGIKSINISKNNLSLISPLPASLTQLNVSYNRLIELPALPQGLKLLNASHNQLITLPTLPISLKELHVSNNQLCSLPVLPELLETLDVSCNGLAVLPPLPFSLQEISAIGNLLSELPPLPHNIHSIWAIDNMLTDIPYLPENLRNGYFDINQISHIPESILNLRNECSIDISDNPLSSHALQSLQRLTSSPDYHGPQIYFSMSDGQQNTLHRPLADAVTAWFPENKQSDVSQIWHAFEHEEHANTFSAFLDRLSDTVSARNTSGFREQVAAWLEKLSASAELRQQSFAVAADATESCEDRVALTWNNLRKTLLVHQASEGL…	GCA_001580175.1_ASM158017v1_genomic.fna	ATGCTCCCGACAAATAACAATCACAGATTAATTTCAAATTCGTTCTCCACTTATTCAATCGACACTAGCCGCGCATATGAAAATTATCTAACCCATTGGACTGAATGGAAAAATAACCGCATACAAGAAGAACAACGAGACATCGCTTTTCAGCGACTAGTATCATGTCTACAAAACCAAGAGACGAACCTGGACTTGTCTGAATTAGGCCTGACAACATTACCTGAAATCCCCCCGGGAATTAAATCAATTAATATAAGTAAAAATAATTTAAGCTTAATCTCCCCATTGCCTGCGTCCCTTACACAACTTAATGTCAGCTATAACAGACTTATTGAACTGCCTGCTTTGCCTCAAGGACTTAAATTATTGAATGCGTCCCACAATCAACTAATCACA…	TTAGCACGTAAAATCAGTAACGGCTGGAAATCATTCAATACTCGCACTATCGGAAGTTCACCAGCCAGCCGCAGCACGTTCTTGCATACGACGTGTCTGCGGTCTCAACTCCGCCCGCCCCCGCCAATCATGATTGGGCAGTACCAGTACAGCACTAGCAAAGACAGGAAATTAGCAGTCTCAGCAAAACACCGACCAGACGGTGAGAAGACAAAAAGATACGCAAAGATGCCGCGGTTCCAGAAGAATAAAAAACCGCTAATGGACAGCCTCCTTAACACAGTTTTTTATATACATGATTCACTGATACCAGTGGCATTAATAGCTATTATATAGCTTCAGCTCCTTTTTTCATACCTTAAGGAAAAATTGCCCCCCCCCCAAAAAGTATCGTTTTTT…
46	1	CP012735.1	583	4239862	4241610	Shigella flexneri 1a strain 0228	chromosome	MLPTNNNHRLISNSFSTYSIDTSRAYENYLTHWTEWKNNRIQEEQRDIAFQRLVSCLQNQETNLDLSELGLTTLPEIPPGIKSINISKNNLSLISPLPASLTQLNVSYNRLIELPALPQGLKLLNASHNQLITLPTLPISLKELHVSNNQLCSLPVLPELLETLDVSCNGLAVLPPLPFSLQEISAIGNLLSELPPLPHNIHSIWAIDNMLTDIPYLPENLRNGYFDINQISHIPESILNLRNECSIDISDNPLSSHALQSLQRLTSSPDYHGPQIYFSMSDGQQNTLHRPLADAVTAWFPENKQSDVSQIWHAFEHEEHANTFSAFLDRLSDTVSARNTSGFREQVAAWLEKLSASAELRQQSFAVAADATESCEDRVALTWNNLRKTLLVHQASEGL…	GCA_001578125.1_ASM157812v1_genomic.fna	ATGCTCCCGACAAATAACAATCACAGATTAATTTCAAATTCGTTCTCCACTTATTCAATCGACACTAGCCGCGCATATGAAAATTATCTAACCCATTGGACTGAATGGAAAAATAACCGCATACAAGAAGAACAACGAGACATCGCTTTTCAGCGACTAGTATCATGTCTACAAAACCAAGAGACGAACCTGGACTTGTCTGAATTAGGCCTGACAACATTACCTGAAATCCCCCCGGGAATTAAATCAATTAATATAAGTAAAAATAATTTAAGCTTAATCTCCCCATTGCCTGCGTCCCTTACACAACTTAATGTCAGCTATAACAGACTTATTGAACTGCCTGCTTTGCCTCAAGGACTTAAATTATTGAATGCGTCCCACAATCAACTAATCACA…	TTAGCACGTAAAATCAGTAACGGCTGGAAATCATTCAATACTCGCACTATCGGAAGTTCACCAGCCAGCCGCAGCACGTTCTTGCATACGACGTGTCTGCGGTCTCAACTCCGCCCGCCCCCGCCAATCATGATTGGGCAGTACCAGTACAGCACTAGCAAAGACAGGAAATTAGCAGTCTCAGCAAAACACCGACCAGACGGTGAGAAGACAAAAAGATACGCAAAGATGCCGCGGTTCCAGAAGAATAAAAAACCGCTAATGGACAGCCTCCTTAACACAGTTTTTTATATACATGATTCACTGATACCAGTGGCATTAATAGCTATTATATAGCTTCAGCTCCTTTTTTCATACCTTAAGGAAAAATTGCCCCCCCCCAAAAAGTATCGTTTTTTT…
47	1	CP004057.1	583	1957283	1959031	Shigella flexneri Shi06HN006	chromosome	MLPTNNNHRLISNSFSTYSIDTSRAYENYLTHWTEWKNNRIQEEQRDIAFQRLVSCLQNQETNLDLSELGLTTLPEIPPGIKSINISKNNLSLISPLPASLTQLNVSYNRLIELPALPQGLKLLNASHNQLITLPTLPISLKELHVSNNQLCSLPVLPELLETLDVSCNGLAVLPPLPFSLQEISAIGNLLSELPPLPHNIHSIWAIDNMLTDIPYLPENLRNGYFDINQISHIPESILNLRNECSIDISDNPLSSHALQSLQRLTSSPDYHGPQIYFSMSDGQQNTLHRPLADAVTAWFPENKQSDVSQIWHAFEHEEHANTFSAFLDRLSDTVSARNTSGFREQVAAWLEKLSASAELRQQSFAVAADATESCEDRVALTWNNLRKTLLVHQASEGL…	GCA_000743995.1_ASM74399v1_genomic.fna	ATGCTCCCGACAAATAACAATCACAGATTAATTTCAAATTCGTTCTCCACTTATTCAATCGACACTAGCCGCGCATATGAAAATTATCTAACCCATTGGACTGAATGGAAAAATAACCGCATACAAGAAGAACAACGAGACATCGCTTTTCAGCGACTAGTATCATGTCTACAAAACCAAGAGACGAACCTGGACTTGTCTGAATTAGGCCTGACAACATTACCTGAAATCCCCCCGGGAATTAAATCAATTAATATAAGTAAAAATAATTTAAGCTTAATCTCCCCATTGCCTGCGTCCCTTACACAACTTAATGTCAGCTATAACAGACTTATTGAACTGCCTGCTTTGCCTCAAGGACTTAAATTATTGAATGCGTCCCACAATCAACTAATCACA…	TTAGCACGTAAAATCAGTAACGGCTGGAAATCATTCAATACTCGCACTATCGGAAGTTCACCAGCCAGCCGCAGCACGTTCTTGCATACGACGTGTCTGCGGTCTCAACTCCGCCCGCCCCCGCCAATCATGATTGGGCAGTACCAGTACAGCACTAGCAAAGACAGGAAATTAGCAGTCTCAGCAAAACACCGACCAGACGGTGAGAAGACAAAAAGATACGCAAAGATGCCGCGGTTCCAGAAGAATAAAAAACCGCTAATGGACAGCCTCCTTAACACAGTTTTTTATATACATGATTCACTGATACCAGTGGCATTAATAGCTATTATATAGCTTCAGCTCCTTTTTTCATACCTTAAGGAAAAATTGCCCCCCCCCAAAAAGTATCGTTTTTTT…
48	1	CP001383.1	583	1974339	1976087	Shigella flexneri 2002017	chromosome	MLPTNNNHRLISNSFSTYSIDTSRAYENYLTHWTEWKNNRIQEEQRDIAFQRLVSCLQNQETNLDLSELGLTTLPEIPPGIKSINISKNNLSLISPLPASLTQLNVSYNRLIELPALPQGLKLLNASHNQLITLPTLPISLKELHVSNNQLCSLPVLPELLETLDVSCNGLAVLPPLPFSLQEISAIGNLLSELPPLPHNIHSIWAIDNMLTDIPYLPENLRNGYFDINQISHIPESILNLRNECSIDISDNPLSSHALQSLQRLTSSPDYHGPQIYFSMSDGQQNTLHRPLADAVTAWFPENKQSDVSQIWHAFEHEEHANTFSAFLDRLSDTVSARNTSGFREQVAAWLEKLSASAELRQQSFAVAADATESCEDRVALTWNNLRKTLLVHQASEGL…	GCA_000022245.1_ASM2224v1_genomic.fna	ATGCTCCCGACAAATAACAATCACAGATTAATTTCAAATTCGTTCTCCACTTATTCAATCGACACTAGCCGCGCATATGAAAATTATCTAACCCATTGGACTGAATGGAAAAATAACCGCATACAAGAAGAACAACGAGACATCGCTTTTCAGCGACTAGTATCATGTCTACAAAACCAAGAGACGAACCTGGACTTGTCTGAATTAGGCCTGACAACATTACCTGAAATCCCCCCGGGAATTAAATCAATTAATATAAGTAAAAATAATTTAAGCTTAATCTCCCCATTGCCTGCGTCCCTTACACAACTTAATGTCAGCTATAACAGACTTATTGAACTGCCTGCTTTGCCTCAAGGACTTAAATTATTGAATGCGTCCCACAATCAACTAATCACA…	TTAGCACGTAAAATCAGTAACGGCTGGAAATCATTCAATACTCGCACTATCGGAAGTTCACCAGCCAGCCGCAGCACGTTCTTGCATACGACGTGTCTGCGGTCTCAACTCCGCCCGCCCCCGCCAATCATGATTGGGCAGTACCAGTACAGCACTAGCAAAGACAGGAAATTAGCAGTCTCAGCAAAACACCGACCAGACGGTGAGAAGACAAAAAGATACGCAAAGATGCCGCGGTTCCAGAAGAATAAAAAACCGCTAATGGACAGCCTCCTTAACACAGTTTTTTATATACATGATTCACTGATACCAGTGGCATTAATAGCTATTATATAGCTTCAGCTCCTTTTTTCATACCTTAAGGAAAAATTGCCCCCCCCCCAAAAAGTATCGTTTTTT…
49	1	CP000266.1	583	1918541	1920289	Shigella flexneri 5 str. 8401	chromosome	MLPTNNNHRLISNSFSTYSIDTSRAYENYLTHWTEWKNNRIQEEQRDIAFQRLVSCLQNQETNLDLSELGLTTLPEIPPGIKSINISKNNLSLISPLPASLTQLNVSYNRLIELPALPQGLKLLNASHNQLITLPTLPISLKELHVSNNQLCSLPVLPELLETLDVSCNGLAVLPPLPFSLQEISAIGNLLSELPPLPHNIHSIWAIDNMLTDIPYLPENLRNGYFDINQISHIPESILNLRNECSIDISDNPLSSHALQSLQRLTSSPDYHGPQIYFSMSDGQQNTLHRPLADAVTAWFPENKQSDVSQIWHAFEHEEHANTFSAFLDRLSDTVSARNTSGFREQVAAWLEKLSASAELRQQSFAVAADATESCEDRVALTWNNLRKTLLVHQASEGL…	GCA_000013585.1_ASM1358v1_genomic.fna	ATGCTCCCGACAAATAACAATCACAGATTAATTTCAAATTCGTTCTCCACTTATTCAATCGACACTAGCCGCGCATATGAAAATTATCTAACCCATTGGACTGAATGGAAAAATAACCGCATACAAGAAGAACAACGAGACATCGCTTTTCAGCGACTAGTATCATGTCTACAAAACCAAGAGACGAACCTGGACTTGTCTGAATTAGGCCTGACAACATTACCTGAAATCCCCCCGGGAATTAAATCAATTAATATAAGTAAAAATAATTTAAGCTTAATCTCCCCATTGCCTGCGTCCCTTACACAACTTAATGTCAGCTATAACAGACTTATTGAACTGCCTGCTTTGCCTCAAGGACTTAAATTATTGAATGCGTCCCACAATCAACTAATCACA…	TTAGCACGTAAAATCAGTAACGGCTGGAAATCATTCAATACTCGCACTATCGGAAGTTCACCAGCCAGCCGCAGCACGTTCTTGCATACGACGTGTCTGCGGTCTCAACTCCGCCCGCCCCCGCCAATCATGATTGGGCAGTACCAGTACAGCACTAGCAAAGACAGGAAATTAGCAGTCTCAGCAAAACACCGACCAGACGGTGAGAAGACAAAAAGATACGCAAAGATGCCGCGGTTCCAGAAGAATAAAAAACCGCTAATGGACAGCCTCCTTAACACAGTTTTTTATATACATGATTCACTGATACCAGTGGCATTAATAGCTATTATATAGCTTCAGCTCCTTTTTTCATACCTTAAGGAAAAATTGCCCCCCCCAAAAAAGTATCGTTTTTTT…
50	1	CP026788.1	583	412560	410812	Shigella flexneri 2a strain ATCC 29903	chromosome	MLPTNNNHRLISNSFSTYSIDTSRAYENYLTHWTEWKNNRIQEEQRDIAFQRLVSCLQNQETNLDLSELGLTTLPEIPPGIKSINISKNNLSLIPPLPASLTQLNVSYNRLIELPALPQGLKLLNASHNQLITLPTLPISLKELHVSNNQLCSLPVLPELLETLDVSCNGLAVLPPLPFSLQEISAIGNLLSELPPLPHNIHSIWAIDNMLTDIPYLPENLRNGYFDINQISHIPESILNLRNECSIDISDNPLSSHALQSLQRLTSSPDYHGPQIYFSMSDGQQNTLHRPLADAVTAWFPENKQSDVSQIWHAFEHEEHANTFSAFLDRLSDTVSARNTSGFREQVAAWLEKLSASAELRQQSFAVAADATESCEDRVALTWNNLRKTLLVHQASEGL…	GCA_002950215.1_ASM295021v1_genomic.fna	ATGCTCCCGACAAATAACAATCACAGATTAATTTCAAATTCGTTCTCCACTTATTCAATCGACACTAGCCGCGCATATGAAAATTATCTAACCCATTGGACTGAATGGAAAAATAACCGCATACAAGAAGAACAACGAGACATCGCTTTTCAGCGACTAGTATCATGTCTACAAAACCAAGAGACGAACCTGGACTTGTCTGAATTAGGCCTGACAACATTACCTGAAATCCCCCCGGGAATTAAATCAATTAATATAAGTAAAAATAATTTAAGCTTAATCCCCCCATTGCCTGCGTCCCTTACACAACTTAATGTCAGCTATAACAGACTTATTGAACTGCCTGCTTTGCCTCAAGGACTTAAATTATTGAATGCGTCCCACAATCAACTAATCACA…	TTAGCACGTAAAATCAGTAACGGCTGGAAATCATTCAATACTCGCACTATCGGAAGTTCACCAGCCAGCCGCAGCACGTTCTTGCATACGACGTGTCTGCGGTCTCAACTCCGCCCGCCCCCGCCAATCATGATTGGGCAGTACCAGTACAGCACTAGCAAAGACAGGAAATTAGCAGTCTCAGCAAAACACCGACCAGACGGTGAGAAGACAAAAAGATACGCAAAGATGCCGCGGTTCCAGAAGAATAAAAAACCGCTAATGGACAGCCTCCTTAACACAGTTTTTTATATACATGATTCACTGATACCAGTGGCATTAATAGCTATTATATAGCTTCAGCTCCTTTTTTCATACCTTAAGGAAAAATTGCCCCCCCCCCAAAAAGTATCGTTTTTT…
51	1	AE014073.1	583	1887119	1888867	Shigella flexneri 2a str. 2457T	chromosome	MLPTNNNHRLISNSFSTYSIDTSRAYENYLTHWTEWKNNRIQEEQRDIAFQRLVSCLQNQETNLDLSELGLTTLPEIPPGIKSINISKNNLSLIPPLPASLTQLNVSYNRLIELPALPQGLKLLNASHNQLITLPTLPISLKELHVSNNQLCSLPVLPELLETLDVSCNGLAVLPPLPFSLQEISAIGNLLSELPPLPHNIHSIWAIDNMLTDIPYLPENLRNGYFDINQISHIPESILNLRNECSIDISDNPLSSHALQSLQRLTSSPDYHGPQIYFSMSDGQQNTLHRPLADAVTAWFPENKQSDVSQIWHAFEHEEHANTFSAFLDRLSDTVSARNTSGFREQVAAWLEKLSASAELRQQSFAVAADATESCEDRVALTWNNLRKTLLVHQASEGL…	GCA_000007405.1_ASM740v1_genomic.fna	ATGCTCCCGACAAATAACAATCACAGATTAATTTCAAATTCGTTCTCCACTTATTCAATCGACACTAGCCGCGCATATGAAAATTATCTAACCCATTGGACTGAATGGAAAAATAACCGCATACAAGAAGAACAACGAGACATCGCTTTTCAGCGACTAGTATCATGTCTACAAAACCAAGAGACGAACCTGGACTTGTCTGAATTAGGCCTGACAACATTACCTGAAATCCCCCCGGGAATTAAATCAATTAATATAAGTAAAAATAATTTAAGCTTAATCCCCCCATTGCCTGCGTCCCTTACACAACTTAATGTCAGCTATAACAGACTTATTGAACTGCCTGCTTTGCCTCAAGGACTTAAATTATTGAATGCGTCCCACAATCAACTAATCACA…	TTAGCACGTAAAATCAGTAACGGCTGGAAATCATTCAATACTCGCACTATCGGAAGTTCACCAGCCAGCCGCAGCACGTTCTTGCATACGACGTGTCTGCGGTCTCAACTCCGCCCGCCCCCGCCAATCATGATTGGGCAGTACCAGTACAGCACTAGCAAAGACAGGAAATTAGCAGTCTCAGCAAAACACCGACCAGACGGTGAGAAGACAAAAAGATACGCAAAGATGCCGCGGTTCCAGAAGAATAAAAAACCGCTAATGGACAGCCTCCTTAACACAGTTTTTTATATACATGATTCACTGATACCAGTGGCATTAATAGCTATTATATAGCTTCAGCTCCTTTTTTCATACCTTAAGGAAAAATTGCCCCCCCCCCAAAAAGTATCGTTTTTT…
52	1	CP026795.1	583	1903581	1905329	Shigella boydii strain ATCC BAA-1247	chromosome	MLPTNNNHRLISNSFSTYSIDTSRAYESYLTHWTEWKNNRIQEEQRDIAFQRLVSCLQNQETNLDLSELGLTTLPEIPPGIKSINISKNNLSLISPLPASLTQLNVSYNRLIELPALPQGLKLLNASHNQLITLPTLPISLKELHVSNNQLCSLPVLPELLETLDVSCNGLAVLPPLPFSLQEISAIGNLLSELPPLPHNIHSIWAIDNMLTDIPYLPENLRNGYFDINQISHIPESILNLRNECSIDISDNPLSSHALQSLQRLTSSPDYHGPRIYFSMSDGQQNTLHRPLADAVTAWFPENKQSDVSQIWHAFEHEEHANTFSAFLDRLSDTVSARNTSGFREQVAAWLEKLSASAELRQQSFTVAADATESCEDRVALTWNNLRKTLLVHQASEGL…	GCA_002950275.1_ASM295027v1_genomic.fna	ATGCTCCCGACAAATAACAATCACAGATTAATTTCAAATTCGTTCTCCACTTATTCAATCGACACTAGCCGCGCATATGAAAGTTATCTAACCCATTGGACTGAATGGAAAAATAACCGCATACAAGAAGAACAACGAGACATCGCTTTTCAGCGACTAGTATCATGTCTACAAAACCAAGAGACGAACCTAGACTTGTCTGAATTAGGCCTGACAACATTACCTGAAATCCCCCCGGGAATTAAATCAATTAATATAAGTAAAAATAATTTAAGCTTAATCTCCCCATTGCCTGCGTCCCTTACACAGCTTAATGTCAGCTATAACAGACTTATTGAACTGCCTGCTTTGCCTCAAGGACTTAAATTATTGAATGCGTCCCACAATCAACTAATCACA…	CCACTTCAGGTGCGTACCGGGCTGAGAGGCGGTGTAAGTGAACTGTAGTTGCCATGTTTTACGGCAATGAGAGCAGAGATAGCGCTGATGTCCGGCAGTGCTTTTGCCATTACGCACCACGCCTTCAGTAGCGGAGCAGGAAGGACATCTGATGGAAATGGAAGCCACGCAAGCACCTTAAAATCACCATCATACACTAAATCAGTAAGTTGGCAGCATTACCTTTTTTATATACATGATTCACTGATATCAGTGGCATTAATAGCTATTATATAGCTTCAGCTCCTTTTTTCATACCTTAAGGAAAAATTGCCCCCTCCCCCAAAAAGTATCGTTTTTTTACATTAAACCGATCCAGTTTAGGATAGTGTAAAGCAGAAGTTCTTCAATATATAACAT…
53	1	CP026762.1	583	1145611	1143863	Shigella boydii strain NCTC 9850	chromosome	MLPTNNNHRLISNSFSTYSIDTSRAYESYLTHWTEWKNNRIQEEQRDIAFQRLVSCLQNQETNLDLSELGLTTLPEIPPGIKSINISKNNLSLISPLPASLTQLNVSYNRLIELPALPQGLKLLNASHNQLITLPTLPISLKELHVSNNQLCSLPVLPELLETLDVSCNGLAVLPPLPFSLQEISAIGNLLSELPPLPHNIHSIWAIDNMLTDIPYLPENLRNGYFDINQISHIPESILNLRNECSIDISDNPLSSHALQSLQRLTSSPDYHGPRIYFSMSDGQQNTLHRPLADAVTAWFPENKQSDVSQIWHAFEHEEHANTFSAFLDRLSDTVSARNTSGFREQVAAWLEKLSASAELRQQSFAVAADATESCEDRVALTWNNLRKTLLVHQASEGL…	GCA_002949175.1_ASM294917v1_genomic.fna	ATGCTCCCGACAAATAACAATCACAGATTAATTTCAAATTCGTTCTCCACTTATTCAATCGACACTAGCCGCGCATATGAAAGTTATCTAACCCATTGGACTGAATGGAAAAATAACCGCATACAAGAAGAACAACGAGACATCGCTTTTCAGCGACTAGTATCATGTCTACAAAACCAAGAGACGAACCTAGACTTGTCTGAATTAGGCCTGACAACATTACCTGAAATCCCCCCGGGAATTAAATCAATTAATATAAGTAAAAATAATTTAAGCTTAATCTCCCCATTGCCTGCGTCCCTTACACAGCTTAATGTCAGCTATAACAGACTTATTGAACTGCCTGCTTTGCCTCAAGGACTTAAATTATTGAATGCGTCCCACAATCAACTAATCACA…	CCACTTCAGGTGCGTACCGGGCTGAGAGGCGGTGTAAGTGAACTGTAGTTGCCATGTTTTACGGCAATGAGAGCAGAGATAGCGCTGATGTCCGGCAGTGCTTTTGCCATTACGCACCACGCCTTCAGTAGCGGAGCAGGAAGGACATCTGATGGAAATGGAAGCCACGCAAGCACCTTAAAATCACCATCATACACTAAATCAGTAAGTTGGCAGCATTACCTTTTTTATATACATGATTCACTGATATCAGTGGCATTAATAGATATTATATAGCTTCAGCTCCTTTTTTCATACCTTAAGGAAAAATTGCCTCCTCCCCCAAAAAGTATCGTTTTTTTACATTAAACCGATCCAGTTTAGGATAGTGTAAAGCAGAAGTTCTTCAATATATAACAT…
54	1	CP026803.1	583	1438263	1436515	Shigella flexneri strain 89-141	chromosome	MLPTNNNHRLISNSFSTYSIDTSRAYENYLTHWTEWKNSRIQEEQRDIAFQRLVSCLQNQETNLDLSELGLTTLPEIPPGIKSINISKNNLSLISPLPASLTQLNVSYNRLIELPALPQGLKLLNASHNQLITLPTLPISLKELHVSNNQLCSLPVLPELLETLDVSCNGLAVLPPLPFSLQEISAIGNLLSELPPLPHNIHSIWAIDNMLTDIPYLPESLRNGYFDINQISHIPESILNLRNECSIDISDNPLSSHALQSLQRLTSSPDYHGPQIYFSMSDGQQNTLHRPLADAVTAWFPENKQSDVSQIWHAFEHEEHANTFSAFLDRLSDTVSARNTSGFREQVAAWLEKLSASAELRQQSFAVAADATESCEDRVALTWNNLRKTLLVHQASEGL…	GCA_002946695.1_ASM294669v1_genomic.fna	ATGCTCCCGACAAATAACAATCACAGATTAATTTCAAATTCGTTCTCCACTTATTCAATCGACACTAGCCGCGCATATGAAAATTATCTAACCCATTGGACTGAATGGAAAAATAGCCGCATACAAGAAGAACAACGAGACATCGCTTTTCAGCGACTAGTATCATGTCTACAAAACCAAGAGACGAACCTGGACTTGTCTGAATTAGGCCTGACAACATTACCTGAAATCCCCCCGGGAATTAAATCAATTAATATAAGTAAAAATAATTTAAGCTTAATCTCCCCATTGCCTGCGTCCCTTACACAACTTAATGTCAGCTATAACAGACTTATTGAACTGCCTGCTTTGCCTCAAGGACTTAAATTATTGAATGCGTCCCACAATCAACTAATCACA…	TTAGCACGTAAAATCAGTAACGGCTGGAAATCATTCAATACTCGCACTATCGGAAGTTCACCAGCCAGCCGCAGCACGTTCTTGCATACGACGTGTCTGCGGTCTCAACTCCGCCCGCCCCCGCCAATCATGATTGGGCAGTACCAGTACAGCACTAGCAAAGACAGGAAATTAGCAGTCTCAGCAAAACACCGACCAGACGGTGAGAAGACAAAAAGATACGCAAAGATGCCGCGGTTCCAGAAGAATAAAAAACCGCTAATGGACAGCCTCCTTAACACAGTTTTTTATATACATGATTCACTGATACCAGTGGCATTAATAGCTATTATATAGCTTCAGCTCCTTTTTTCATACCTTAAGGAAAAATTGCCCCCTCCCCCAAAAAGTATCGTTTTT…
55	1	CP049278.1	583	2161635	2159887	Shigella boydii strain 600690	chromosome	MLPTNNNHRLISNSFSTYSIDTSRAYENYLTHWTEWKNNRIQEEQRDIAFQRLVSCLQNQETNLDLSELGLTTLPEIPPGIKSINISKNNLSLISPLPASLTQLNVSYNRLIELPALPQGLKLLNASHNQLITLPTLPISLKELHVSNNQLCSLPVLPELLETLDVSCNGLAVLPPLPFSLQEISAIGNLLSELPPLPHNIHSIWAIDNMLTDIPYLPENLRNGYFDINQISHIPESILNLRNECSIDISDNPLSSHALQSLQRLTSSPDYHGPQIYFSMSDGQQNTLHRPLADAVTAWFPENKQSDVSQIWHAFEHEEHANTFSALLDRLSDTVSARNTSGFREQVAAWLEKLSASAELRQQSFAVAADATESCEDRVALTWNNLRKTLLVHQASEGL…	GCA_013394515.1_ASM1339451v1_genomic.fna	ATGCTCCCGACAAATAACAATCACAGATTAATTTCAAATTCGTTCTCCACTTATTCAATCGACACTAGCCGCGCATATGAAAATTATCTAACCCATTGGACTGAATGGAAAAATAACCGCATACAAGAAGAACAACGAGACATCGCTTTTCAGCGACTAGTATCATGTCTACAAAACCAAGAGACGAACCTGGACTTGTCTGAATTAGGCCTGACAACATTACCTGAAATCCCCCCGGGAATTAAATCAATTAATATAAGTAAAAATAATTTAAGCTTAATCTCCCCATTGCCTGCGTCCCTTACACAGCTTAATGTCAGCTATAACAGACTTATTGAACTGCCTGCTTTGCCTCAAGGACTTAAATTATTGAATGCGTCCCACAATCAACTAATCACA…	TATTAGCTCCTTCTGATGCCATTCTATTTCAGGAAGGAGTGTCCGTTAAACTCAGGCTACCTCAGTGATCGTAAAAGCCACCAGCAACGATGGCCTTTCTGTTACGCGCACCGCCGATAAAGATTCAGCTAAAACTTTTGTTCAGGAAACTCTGAAAGATACCTGGGAGTCTGCTGACGAGTGGTTTGTTCACTAATTAGCACGTAAAATCAGTAACGGCTGGAAATCATTCAATACTCGCACTATCGGAAGTTCACCAGCCAGCCGCAGCACGTTCTTGCATACGACGTGTCTGCGGTCTCAACTCCACCCGCCCCCGCCAATCATGATTGGGCAGTACCAGTACAGCACTAGCAAAGACAGGAAATTAGCAGTCTCAGCAAAACACCGACCAGACGG…
56	1	CP026768.1	583	505978	504230	Shigella flexneri Y strain 93-3063	chromosome	MLPTNNNHRLISNSFSTYSIDTSRAYENYLTHWTEWKNNRIQEEQRDIAFQRLVSCLQNQETNLDLSELGLTTLPEIPPGIKSINISKNNLSLISPLPASLTQLNVSYNRLIELPALPQGLKLLNASHNQLITLPTLPISLKELHVSNNQLCSLPVLPELLETLDVSCNGLAVLPPLPFSLQEISAIGNLLSELPPLPHNIHSIWAIDNMLTDIPYLPENLRNGYFDINQISHIPESILNLRNECSIDISDNPLSSHALQSLQRLTSSPDYHGPQIYFSMSDGQQNTLHRPLADAVTAWFPENKQSDVSQIWHAFEHEEHANTFSAFLDRLSDTVSARNTSGFREQVAAWLEKLSASAELRQQSFTVAADATESCEDRVALTWNNLRKTLLVHQASEGL…	GCA_002949575.1_ASM294957v1_genomic.fna	ATGCTCCCGACAAATAACAATCACAGATTAATTTCAAATTCGTTCTCCACTTATTCAATCGACACTAGCCGCGCATATGAAAATTATCTAACCCATTGGACTGAATGGAAAAATAACCGCATACAAGAAGAACAACGAGACATCGCTTTTCAGCGACTAGTATCATGTCTACAAAACCAAGAGACGAACCTGGACTTGTCTGAATTAGGCCTGACAACATTACCTGAAATCCCCCCGGGAATTAAATCAATTAATATAAGTAAAAATAATTTAAGCTTAATCTCCCCATTGCCTGCGTCCCTTACACAACTTAATGTCAGCTATAACAGACTTATTGAACTGCCTGCTTTGCCTCAAGGACTTAAATTATTGAATGCGTCCCACAATCAACTAATCACA…	TTAGCACGTAAAATCAGTAACGGCTGGAAATCATTCAATACTCGCACTATCGGAAGTTCACCAGCCAGCCGCAGCACGTTCTTGCATACGACGTGTCTGCGGTCTCAACTCCGCCCGCCCCCGCCAATCATGATTGGGCAGTACCAGTACAGCACTAGCAAAGACAGGAAATTAGCAGTCTCAGCAAAACACCGACCAGACGGTGAGAAGACAAAAAGATACGCAAAGATGCCGCGGTTCCAGAAGAATAAAAAACCGCTAATGGACAGCCTCCTTAACACAGTTTTTTATATACATGATTCACTGATACCAGTGGCATTAATAGCTATTATATAGCTTCAGCTCCTTTTTTCATACCTTAAGGAAAAATTGCCCCCCCCCAAAAAAGTATCGTTTTTT…
57	1	CP026839.1	583	2328017	2326269	Shigella dysenteriae strain ATCC 9752	chromosome	MLPTNNNHRLISNSFSTYSIDTSRAHENYLTHWTEWKNNRIQEEQRDIAFQRLVSCLQNQETNLDLSELGLTTLPEIPPGIKSINISKNNLSLISPLPASLTQLNVSYNRLIELPALPQGLKLLNASHNQLITLPTLPISLKELHVSNNQLCSLPVLPEQLETLDVSCNGLAVLPPLPFSLQEISAIGNLLSELPPLPHNIHSIWAIDNMLTDIPYLPENLRNGYFDINQISHIPESILNLRNECSIDISDNPLSSHALQSLQRLTSSPDYHGPRIYFSMSDGQQNTLHRPLADAVTAWFPENKQSDVSQIWHAFEHEEHANTFSAFLDRLSDTVSARNTSGFREQVAAWLEKLSASAELRQQSFAVAADATESCEDRVALTWNNLRKTLLVHQASEGL…	GCA_002950115.1_ASM295011v1_genomic.fna	ATGCTCCCGACAAATAACAATCACAGATTAATTTCAAATTCGTTCTCCACTTATTCAATCGACACTAGCCGCGCACATGAAAATTATCTAACCCATTGGACTGAATGGAAAAACAACCGCATACAAGAAGAACAACGAGACATCGCTTTTCAGCGACTAGTATCATGTCTACAAAACCAAGAGACGAACCTAGACTTGTCTGAATTAGGCCTGACAACATTACCTGAAATCCCCCCGGGAATTAAATCAATTAATATAAGTAAAAATAATTTAAGCTTAATCTCCCCATTGCCTGCGTCCCTTACACAGCTTAATGTCAGCTATAACAGACTTATTGAACTGCCTGCTTTGCCTCAAGGACTTAAATTATTGAATGCGTCCCACAATCAACTAATCACA…	CCGACGCCATTCATGGCCATATCAATGATTTTCTGGTGCGTACCGGGCTGAGAGGCGGTGTAAGTGAACTGTAGTTGCCATGTTTTACGGCAATGAGAGCAGAGATAGCGCTGATGTCCGGCAGTGCTTTTGCCGTTACGCACCACGCCTTCAGTAGCGGAGCAGGAAGGACATCTGATGGAAATGGAAGCCACGCAAGCACCTTAAAATCACCATCATACACTAAATCAGTAAGTTGGCAGCATTACCTTTTTTATATACATGATTCACTGATACCAGTGGCATTAATAGCTATTATATAGCTTCAGCTCCTTTTTTCATACCTTAAGGAAAAATTGCCCCCTCCCCCAAAAAGTATCGTTTTTTTACATTAAACCGATCCAGTTTAGGATAGTGTAA…
58	1	CP004056.1	583	1937274	1939022	Shigella flexneri 2003036	chromosome	MLPTNNNHRLISNSFSTYSIDTSRAYENYLTHWTEWKNNRIQEEQRDIAFQRLVSCLQNQETNLDLSELGLTTLPEIPPGIKSINISKNNLSLISPLPASLTQLNVSYNRLIELPALPQGLKLLNASHNQLITLPTLPISLKELHVSNNQLCSLPVLPELLETLDVSCNGLAVLPPLPFSLQEISAIGNLLSELPPLPHNIHSIWAIDNMLTDIPYLPENLRNGYFDRNQISHIPESILNLRNECSIHISDNPLSSHALQALQRLTSSPDYHGPQIYFSMSDGQQNTLHRPLADAVTAWFPENKQSDVSQIWHAFEHEEHANTFSAFLDRLSDTVSARNTSGFREQVAAWLEKLSASAELRQQSFAVAADATESCEDRVALTWNNLRKTLLVHQASEGL…	GCA_000743955.1_ASM74395v1_genomic.fna	ATGCTCCCGACAAATAACAATCACAGATTAATTTCAAATTCGTTCTCCACTTATTCAATCGACACTAGCCGCGCATATGAAAATTATCTAACCCATTGGACTGAATGGAAAAATAACCGCATACAAGAAGAACAACGAGACATCGCTTTTCAGCGACTAGTATCATGTCTACAAAACCAAGAGACGAACCTGGACTTGTCTGAATTAGGCCTGACAACATTACCTGAAATCCCCCCGGGAATTAAATCAATTAATATAAGTAAAAATAATTTAAGCTTAATCTCCCCATTGCCTGCGTCCCTTACACAACTTAATGTCAGCTATAACAGACTTATTGAACTGCCTGCTTTGCCTCAAGGACTTAAATTATTGAATGCGTCCCACAATCAACTAATCACA…	TTAGCACGTAAAATCAGTAACGGCTGGAAATCATTCAATACTCGCACTATCGGAAGTTCACCAGCCAGCCGCAGCACGTTCTTGCATACGACGTGTCTGCGGTCTCAACTCCGCCCGCCCCCGCCAATCATGATTGGGCAGTACCAGTACAGCACTAGCAAAGACAGGAAATTAGCAGTCTCAGCAAAACACCGACCAGACGGTGAGAAGACAAAAAGATACGCAAAGATGCCGCGGTTCCAGAAGAATAAAAAACCGCTAATGGACAGCCTCCTTAACACAGTTTTTTATATACATGATTCACTGATACCAGTGGCATTAATAGCTATTATATAGCTTCAGCTCCTTTTTTCATACCTTAAGGAAAAATTGCCCCCCCCAAAAAGTATCGTTTTTTTA…
59	1	CP020753.1	583	1918711	1920459	Shigella flexneri 1c strain Y394	chromosome	MLPTNNNHRLISNSFSTYSIDTSRAYENYLTHWTEWKNNRIQEEQRDIAFQRLVSCLQNQETNLDLSELGLTTLPEIPPGIKSINISKNNLSLISPLPASLTQLNVSYNRLIELPALPQGLKLLNASHNQLITLPTLPISLKELHVSNNQLCSLPVLPELLETLDVSCNGLAVLPPLPFSLQEISAIGNLLSELPPLPHNIHSIWAIDNMLTDIPYLPENLRNGYFDINQISHIPESILNLRNECSIHISDNPLSSHALQALQRLTSSPDYHGPRIYFSMSDGQQNTLHRPLADAVTAWFPENKQSDVSQIWHAFEHEEHANTFSAFLDRLSDTVSARNTSGFREQVAAWLEKLSASAELRQQSFTVAADATESCEDRVALTWNNLRKTLLVHQASEGL…	GCA_002442995.2_ASM244299v2_genomic.fna	ATGCTCCCGACAAATAACAATCACAGATTAATTTCAAATTCGTTCTCCACTTATTCAATCGACACTAGCCGCGCATATGAAAATTATCTAACCCATTGGACTGAATGGAAAAATAACCGCATACAAGAAGAACAACGAGACATCGCTTTTCAGCGACTAGTATCATGTCTACAAAACCAAGAGACGAACCTGGACTTGTCTGAATTAGGCCTGACAACATTACCTGAAATCCCCCCGGGAATTAAATCAATTAATATAAGTAAAAATAATTTAAGCTTAATCTCCCCATTGCCTGCGTCCCTTACACAACTTAATGTCAGCTATAACAGACTTATTGAACTGCCTGCTTTGCCTCAAGGACTTAAATTATTGAATGCGTCCCACAATCAACTAATCACA…	TTAGCACGTAAAATCAGTAACGGCTGGAAATCATTCAATACTCGCACTATCGGAAGTTCACCAGCCAGCCGCAGCACGTTCTTGCATACGACGTGTCTGCGGTCTCAACTCCGCCCGCCCCCGCCAATCATGATTGGGCAGTACCAGTACAGCACTAGCAAAGACAGGAAATTAGCAGTCTCAGCAAAACACCGACCAGACGGTGAGAAGACAAAAAGATACGCAAAGATGCCGCGGTTCCAGAAGAATAAAAAACCGCTAATGGACAGCCTCCTTAACACAGTTTTTTATATACATGATTCACTGATACCAGTGGCATTAATAGCTATTATATAGCTTCAGCTCCTTTTTTCATACCTTAAGGAAAAATTGCCCCCCCCAAAAAAGTATCGTTTTTTT…
60	1	CP026831.1	583	2494103	2495851	Shigella dysenteriae strain ATCC 12039	chromosome	MLPTNNNHRLISNSFSTYSIDTSYAYENYLTHWTEWKNNRIQQEQRDIAFQRLVSCLQNQETNLDLSELGLTTLPEIPPGIKSINISKNNLSLIPPLPASLTQLNVSYNKLIELPALPQGLELLNASHNQLITLPILPISLKELHISNNQLCSLPVLPELLETLDASCNGLAVLPPLSFSLQELSVIGNLLSELPPLPHNIHSIWAIDNMLTDIPYLPENLRNGYFDINRISYLPESILNLGNECSIHISDNPLSSHALQALQRLTSSPDYHGPRIYFSMSDGQQNTLHRPLADAVTAWFPENKQSDVSQIWHAFEHEEHANTFSAFLDRLSDTVSARNTSGFREQVAAWLEKLSASAELRQQSFAVAADATESCEDRVALTWNNLRKTLLVHQASEGL…	GCA_002950055.1_ASM295005v1_genomic.fna	ATGCTCCCGACAAATAACAATCACAGATTAATTTCAAATTCGTTCTCCACTTATTCAATCGACACTAGCTATGCATATGAAAATTATCTAACCCATTGGACTGAATGGAAAAATAACCGCATACAACAAGAACAACGAGACATCGCTTTTCAGCGACTAGTATCATGTCTGCAAAACCAAGAGACGAACCTAGACTTGTCTGAATTAGGCCTGACAACATTACCTGAAATCCCCCCGGGAATTAAATCAATTAATATAAGTAAAAATAATTTAAGCTTAATCCCCCCATTGCCTGCGTCCCTTACACAGCTTAATGTCAGCTATAACAAACTTATTGAACTGCCTGCTTTGCCTCAAGGACTTGAATTATTGAATGCGTCCCACAATCAACTAATTACA…	CTGTTCTCCAATGACTAGTCTAAAAACTAGTATTAAGACTATCACTTATTTAAGTGATACTGGTTGTCTGGAGATTCAGGGGGCCAGTCTAGATCTGCATAACCAAAGAAAAAATGACTAAAATGCCAACGGTGCTGTGGATGCGTTAAAGGAAGAATTAACCAGACGCATCAGTAAGCGTTATGACGATGTAGAGGTGATCATAAAAACCACCAGCAACGATGGCCTTTCTGTTACACGCACCGCAGATAAGGATTCTGCAAAAACTTTGTTCAGGAGACTCTGAAAGATACCTGGGAATCTGCTGACGAGTGGTTTGTTCACTAATAAACACGTAAAATCGGTAACGACTGAAAATCATTCAAACTCGCACTATCGAAAGTTCATCAGCCAGCCGCA…
61	1	CP026784.1	583	2432273	2434021	Shigella dysenteriae strain 80-547	chromosome	MLPTNNNHRLISNSFSTYSIDTSCAYENYLTHWTEWKNNRIQEEQRDIAFQRLVSCLQNQETNLDLSELGLTTLPEIPPGIKSINISKNNLSLIPPLPASLIQLNVSYNKLIELPALPQGLELLNASHNQLITLPILPISLKELHISNNQLCSLPVLPELLETLDASCNGLAVLPPLSFSLQEISVMGNLLSELPPLPHNIHSIWAIDNMLTDIPYLPENLRNGYFDINRISYLPESILNLGNECSIHISDNPLSSHALQALQRLTSSPDYHGPRIYFSMSDGQQNTLHRPLADAVTAWFPENKQSDVSQIWHAFEHEEHANTFSAFLDRLSDTVSARNTSGFREQVAAWLEKLSASAELRQQSFAIAADATESCEDRVALTWNNLRKTLLVHQASEGL…	GCA_002949855.1_ASM294985v1_genomic.fna	ATGCTCCCGACAAATAACAATCACAGATTAATTTCAAATTCGTTCTCCACTTATTCAATCGACACTAGCTGTGCATATGAAAATTATCTAACCCATTGGACTGAATGGAAAAATAACCGCATACAAGAAGAACAACGAGACATCGCTTTTCAGCGACTAGTATCATGTCTGCAAAACCAAGAGACGAACCTGGACTTGTCTGAATTAGGCCTGACAACATTACCTGAAATCCCCCCGGGAATTAAATCAATTAATATAAGTAAAAATAATTTAAGCTTAATCCCCCCATTGCCTGCGTCCCTTATACAGCTTAATGTCAGCTATAACAAACTTATTGAACTGCCTGCTTTGCCTCAAGGACTTGAATTATTGAATGCGTCCCACAATCAACTAATTACA…	TTGGAAGCATCACCCAAACTCGCGCTATCGAACGTCCATCAGCCAGCCGCAGCACGTTCTTGCATACGACGTGTCTGCGGTCTCAACTCCGCCCGCCCCCGCCAATCATGATTGGGCAGTACCAGTACAGCACTAGCAAAGACAGGAAATTAGCAGTCTCAGCAAAACACCGACCAGACGGTGAGAAGACAAAAAGATACGCAAAGATGCCGCGGTTCCAGAAGAATAAAAAACCGCTAATGGACAGCCTCCTTAACACAGTTTTTATATACATGATTCACTGATACCAGAGGCATTAATAGTTATTATTAAGCTTCGGCTCCTTTTTTCATATCTTAAGGAAAAATTGCCCCTCCCCCAAAAAGTATCGTTTTTTTACATTAAACCGACCCAGTTTAG…
62	1	CP026786.1	583	4212985	4211237	Shigella dysenteriae strain NCTC 9718	chromosome	MLPTNNNHRLISNSFSTYSIDTSCAYENYLTHWTEWKNNRIQEEQRDIAFQRLVSCLQNQETNLDLSELGLTTLPEIPPGIKSINISKNNLSLIPPLPASLIQLNVSYNKLIELPALPQGLELLNASHNQLITLPILPISLKELHISNNQLCSLPVLPELLETLDASCNGLAVLPPLSFSLQEISVMGNLLSELPPLPHNIHSIWAIDNMLTDIPYLPENLRNGYFDINRISYLPESILNLGNECSIHISDNPLSSHALQALQRLTSSPDYHGPRIYFSMSDGQQNTLHRPLADAVTAWFPENKQSDVSQIWHAFEHEEHANTFSAFLDRLSDTVSARNTSGFREQVAAWLEKLSASAELRQQSFAIAADATESCEDRVALTWNNLRKTLLVHQASEGL…	GCA_002949835.1_ASM294983v1_genomic.fna	ATGCTCCCGACAAATAACAATCACAGATTAATTTCAAATTCGTTCTCCACTTATTCAATCGACACTAGCTGTGCATATGAAAATTATCTAACCCATTGGACTGAATGGAAAAATAACCGCATACAAGAAGAACAACGAGACATCGCTTTTCAGCGACTAGTATCATGTCTGCAAAACCAAGAGACGAACCTGGACTTGTCTGAATTAGGCCTGACAACATTACCTGAAATCCCCCCGGGAATTAAATCAATTAATATAAGTAAAAATAATTTAAGCTTAATCCCCCCATTGCCTGCGTCCCTTATACAGCTTAATGTCAGCTATAACAAACTTATTGAACTGCCTGCTTTGCCTCAAGGACTTGAATTATTGAATGCGTCCCACAATCAACTAATTACA…	TTGGAAGCATCACCCAAACTCGCGCTATCGAACGTCCATCAGCCAGCCGCAGCACGTTCTTGCATACGACGTGTCTGCGGTCTCAACTCCGCCCGCCCCCGCCAATCATGATTGGGCAGTACCAGTACAGCACTAGCAAAGACAGGAAATTAGCAGTCTCAGCAAAACACCGACCAGACGGTGAGAAGACAAAAAGATACGCAAAGATGCCGCGGTTCCAGAAGAATAAAAAACCGCTAATGGACAGCCTCCTTAACACAGTTTTTATATACATGATTCACTGATACCAGAGGCATTAATAGTTATTATTAAGCTTCGGCTCCTTTTTTCATATCTTAAGGAAAAATTGCCCCTCCCCCAAAAAGTATCGTTTTTTTACATTAAACCGACCCAGTTTAG…
63	1	CP026782.1	583	4016341	4018089	Shigella dysenteriae strain 08-3380	chromosome	MLPTNNNHRLISNSFSTYSIDTSCAYENYLTHWTEWKNNRIQEEQRDIAFQRLVSCLQNQETNLDLSELGLTTLPEIPPGIKSINISKNNLSLIPPLPASLIQLNVSYNKLIELPALPQGLELLNASHNQLITLPILPISLKELHISNNQLCSLPVLPELLETLDASCNGLAVLPPLSFSLQEISVMGNLLSELPPLPHNIHSIWAIDNMLTDIPYLPENLRNGYFDINRISYLPESILNLGNECSIHISDNPLSSHALQALQRLTSSPDYHGPRIYFSMSDGQQNTLHRPLADAVTAWFPENKQSDVSQIWHAFEHEEHANTFSAFLDRLSDTVSARNTSGFREQVAAWLEKLSASAELRQQSFAIAADATESCEDRVALTWNNLRKTLLVHQASEGL…	GCA_002949815.1_ASM294981v1_genomic.fna	ATGCTCCCGACAAATAACAATCACAGATTAATTTCAAATTCGTTCTCCACTTATTCAATCGACACTAGCTGTGCATATGAAAATTATCTAACCCATTGGACTGAATGGAAAAATAACCGCATACAAGAAGAACAACGAGACATCGCTTTTCAGCGACTAGTATCATGTCTGCAAAACCAAGAGACGAACCTGGACTTGTCTGAATTAGGCCTGACAACATTACCTGAAATCCCCCCGGGAATTAAATCAATTAATATAAGTAAAAATAATTTAAGCTTAATCCCCCCATTGCCTGCGTCCCTTATACAGCTTAATGTCAGCTATAACAAACTTATTGAACTGCCTGCTTTGCCTCAAGGACTTGAATTATTGAATGCGTCCCACAATCAACTAATTACA…	TTGGAAGCATCACCCAAACTCGCGCTATCGAACGTCCATCAGCCAGCCGCAGCACGTTCTTGCATACGACGTGTCTGCGGTCTCAACTCCGCCCGCCCCCGCCAATCATGATTGGGCAGTACCAGTACAGCACTAGCAAAGACAGGAAATTAGCAGTCTCAGCAAAACACCGACCAGACGGTGAGAAGACAAAAAGATACGCAAAGATGCCGCGGTTCCAGAAGAATAAAAAACCGCTAATGGACAGCCTCCTTAACACAGTTTTTATATACATGATTCACTGATACCAGAGGCATTAATAGTTATTATTAAGCTTCGGCTCCTTTTTTCATATCTTAAGGAAAAATTGCCCCTCCCCCAAAAAGTATCGTTTTTTTACATTAAACCGACCCAGTTTAG…
64	1	CP026774.1	583	56182	54434	Shigella dysenteriae strain ATCC 13313	chromosome	MLPTNNNHRLISNSFSTYSIDTSCAYENYLTHWTEWKNNRIQEEQRDIAFQRLVSCLQNQETNLDLSELGLTTLPEIPPGIKSINISKNNLSLIPPLPASLIQLNVSYNKLIELPALPQGLELLNASHNQLITLPILPISLKELHISNNQLCSLPVLPELLETLDASCNGLAVLPPLSFSLQEISVMGNLLSELPPLPHNIHSIWAIDNMLTDIPYLPENLRNGYFDINRISYLPESILNLGNECSIHISDNPLSSHALQALQRLTSSPDYHGPRIYFSMSDGQQNTLHRPLADAVTAWFPENKQSDVSQIWHAFEHEEHANTFSAFLDRLSDTVSARNTSGFREQVAAWLEKLSASAELRQQSFAIAADATESCEDRVALTWNNLRKTLLVHQASEGL…	GCA_002949675.1_ASM294967v1_genomic.fna	ATGCTCCCGACAAATAACAATCACAGATTAATTTCAAATTCGTTCTCCACTTATTCAATCGACACTAGCTGTGCATATGAAAATTATCTAACCCATTGGACTGAATGGAAAAATAACCGCATACAAGAAGAACAACGAGACATCGCTTTTCAGCGACTAGTATCATGTCTGCAAAACCAAGAGACGAACCTGGACTTGTCTGAATTAGGCCTGACAACATTACCTGAAATCCCCCCGGGAATTAAATCAATTAATATAAGTAAAAATAATTTAAGCTTAATCCCCCCATTGCCTGCGTCCCTTATACAGCTTAATGTCAGCTATAACAAACTTATTGAACTGCCTGCTTTGCCTCAAGGACTTGAATTATTGAATGCGTCCCACAATCAACTAATTACA…	TTGGAAGCATCACCCAAACTCGCGCTATCGAACGTCCATCAGCCAGCCGCAGCACGTTCTTGCATACGACGTGTCTGCGGTCTCAACTCCGCCCGCCCCCGCCAATCATGATTGGGCAGTACCAGTACAGCACTAGCAAAGACAGGAAATTAGCAGTCTCAGCAAAACACCGACCAGACGGTGAGAAGACAAAAAGATACGCAAAGATGCCGCGGTTCCAGAAGAATAAAAAACCGCTAATGGACAGCCTCCTTAACACAGTTTTTATATACATGATTCACTGATACCAGAGGCATTAATAGTTATTATTAAGCTTCGGCTCCTTTTTTCATATCTTAAGGAAAAATTGCCCCTCCCCCAAAAAGTATCGTTTTTTTACATTAAACCGACCCAGTTTAG…
65	1	CP024466.1	583	1773165	1774913	Shigella dysenteriae strain BU53M1	chromosome	MLPTNNNHRLISNSFSTYSIDTSCAYENYLTHWTEWKNNRIQEEQRDIAFQRLVSCLQNQETNLDLSELGLTTLPEIPPGIKSINISKNNLSLIPPLPASLIQLNVSYNKLIELPALPQGLELLNASHNQLITLPILPISLKELHISNNQLCSLPVLPELLETLDASCNGLAVLPPLSFSLQEISVMGNLLSELPPLPHNIHSIWAIDNMLTDIPYLPENLRNGYFDINRISYLPESILNLGNECSIHISDNPLSSHALQALQRLTSSPDYHGPRIYFSMSDGQQNTLHRPLADAVTAWFPENKQSDVSQIWHAFEHEEHANTFSAFLDRLSDTVSARNTSGFREQVAAWLEKLSASAELRQQSFAIAADATESCEDRVALTWNNLRKTLLVHQASEGL…	GCA_002741615.1_ASM274161v1_genomic.fna	ATGCTCCCGACAAATAACAATCACAGATTAATTTCAAATTCGTTCTCCACTTATTCAATCGACACTAGCTGTGCATATGAAAATTATCTAACCCATTGGACTGAATGGAAAAATAACCGCATACAAGAAGAACAACGAGACATCGCTTTTCAGCGACTAGTATCATGTCTGCAAAACCAAGAGACGAACCTGGACTTGTCTGAATTAGGCCTGACAACATTACCTGAAATCCCCCCGGGAATTAAATCAATTAATATAAGTAAAAATAATTTAAGCTTAATCCCCCCATTGCCTGCGTCCCTTATACAGCTTAATGTCAGCTATAACAAACTTATTGAACTGCCTGCTTTGCCTCAAGGACTTGAATTATTGAATGCGTCCCACAATCAACTAATTACA…	TTGGAAGCATCACCCAAACTCGCGCTATCGAACGTCCATCAGCCAGCCGCAGCACGTTCTTGCATACGACGTGTCTGCGGTCTCAACTCCGCCCGCCCCCGCCAATCATGATTGGGCAGTACCAGTACAGCACTAGCAAAGACAGGAAATTAGCAGTCTCAGCAAAACACCGACCAGACGGTGAGAAGACAAAAAGATACGCAAAGATGCCGCGGTTCCAGAAGAATAAAAAACCGCTAATGGACAGCCTCCTTAACACAGTTTTTATATACATGATTCACTGATACCAGAGGCATTAATAGTTATTATTAAGCTTCGGCTCCTTTTTTCATATCTTAAGGAAAAATTGCCCCTCCCCCAAAAAGTATCGTTTTTTTACATTAAACCGACCCAGTTTAG…
66	1	CP000034.1	583	1816133	1817881	Shigella dysenteriae Sd197	chromosome	MLPTNNNHRLISNSFSTYSIDTSCAYENYLTHWTEWKNNRIQEEQRDIAFQRLVSCLQNQETNLDLSELGLTTLPEIPPGIKSINISKNNLSLIPPLPASLIQLNVSYNKLIELPALPQGLELLNASHNQLITLPILPISLKELHISNNQLCSLPVLPELLETLDASCNGLAVLPPLSFSLQEISVMGNLLSELPPLPHNIHSIWAIDNMLTDIPYLPENLRNGYFDINRISYLPESILNLGNECSIHISDNPLSSHALQALQRLTSSPDYHGPRIYFSMSDGQQNTLHRPLADAVTAWFPENKQSDVSQIWHAFEHEEHANTFSAFLDRLSDTVSARNTSGFREQVAAWLEKLSASAELRQQSFAIAADATESCEDRVALTWNNLRKTLLVHQASEGL…	GCA_000012005.1_ASM1200v1_genomic.fna	ATGCTCCCGACAAATAACAATCACAGATTAATTTCAAATTCGTTCTCCACTTATTCAATCGACACTAGCTGTGCATATGAAAATTATCTAACCCATTGGACTGAATGGAAAAATAACCGCATACAAGAAGAACAACGAGACATCGCTTTTCAGCGACTAGTATCATGTCTGCAAAACCAAGAGACGAACCTGGACTTGTCTGAATTAGGCCTGACAACATTACCTGAAATCCCCCCGGGAATTAAATCAATTAATATAAGTAAAAATAATTTAAGCTTAATCCCCCCATTGCCTGCGTCCCTTATACAGCTTAATGTCAGCTATAACAAACTTATTGAACTGCCTGCTTTGCCTCAAGGACTTGAATTATTGAATGCGTCCCACAATCAACTAATTACA…	TTGGAAGCATCACCCAAACTCGCGCTATCGAACGTCCATCAGCCAGCCGCAGCACGTTCTTGCATACGACGTGTCTGCGGTCTCAACTCCGCCCGCCCCCGCCAATCATGATTGGGCAGTACCAGTACAGCACTAGCAAAGACAGGAAATTAGCAGTCTCAGCAAAACACCGACCAGACGGTGAGAAGACAAAAAGATACGCAAAGATGCCGCGGTTCCAGAAGAATAAAAAACCGCTAATGGACAGCCTCCTTAACACAGTTTTTATATACATGATTCACTGATACCAGAGGCATTAATAGTTATTATTAAGCTTCGGCTCCTTTTTTCATATCTTAAGGAAAAATTGCCCCTCCCCCAAAAAGTATCGTTTTTTTACATTAAACCGACCCAGTTTAG…
67	1	CP026780.1	583	1652653	1654401	Shigella dysenteriae strain 53-3937	chromosome	MLPTNNNHRLISNSFSTYSIDTSCAYENYLTHWTEWKNNRIQEEQRDIAFQRLVSCLQNQETNLDLSELGLTTLPEIPPGIKSINISKNNLSLIPPLPASLIQLNVSYNKLIELPALPQGLELLNASHNQLITLPILPISLKELHISNNQLCSLPVLPELLETLDASCNGLAVLPPLSFSLQEISVMGNLLSELPPLPHNIHSIWAIDNMLTDIPYLPENLRNGYFDINRISYLPESILNLGNECSIHISDNPLSSHALQALQRLTSSPDYHGPRIYFSMSDGQQNTLHRPLADAVTAWFPENKQSDVSQIWHAFEHEEHANTFSAFLDRLSDTVSARNTSGFREQVAAWLEKLSASAELRQQSFAIVADATESCEDRVALTWNNLRKTLLVHQASEGL…	GCA_002949775.1_ASM294977v1_genomic.fna	ATGCTCCCGACAAATAACAATCACAGATTAATTTCAAATTCGTTCTCCACTTATTCAATCGACACTAGCTGTGCATATGAAAATTATCTAACCCATTGGACTGAATGGAAAAATAACCGCATACAAGAAGAACAACGAGACATCGCTTTTCAGCGACTAGTATCATGTCTGCAAAACCAAGAGACGAACCTGGACTTGTCTGAATTAGGCCTGACAACATTACCTGAAATCCCCCCGGGAATTAAATCAATTAATATAAGTAAAAATAATTTAAGCTTAATCCCCCCATTGCCTGCGTCCCTTATACAGCTTAATGTCAGCTATAACAAACTTATTGAACTGCCTGCTTTGCCTCAAGGACTTGAATTATTGAATGCGTCCCACAATCAACTAATTACA…	TTGGAAGCATCACCCAAACTCGCGCTATCGAACGTCCATCAGCCAGCCGCAGCACGTTCTTGCATACGACGTGTCTGCGGTCTCAACTCCGCCCGCCCCCGCCAATCATGATTGGGCAGTACCAGTACAGCACTAGCAAAGACAGGAAATTAGCAGTCTCAGCAAAACACCGACCAGACGGTGAGAAGACAAAAAGATACGCAAAGATGCCGCGGTTCCAGAAGAATAAAAAACCGCTAATGGACAGCCTCCTTAACACAGTTTTTATATACATGATTCACTGATACCAGAGGCATTAATAGTTATTATTAAGCTTCGGCTCCTTTTTTCATATCTTAAGGAAAAATTGCCCCTCCCCCAAAAAGTATCGTTTTTTTACATTAAACCGACCCAGTTTAG…
68	1	CP037997.1	590	2669375	2667630	Shigella sonnei strain FC1653	chromosome	MLPTNNNHRLISNSFSTYSIDTSRAYENYLTHWTEWKNNRIQEEQRDIAFQRLVSCLQNQETNLDLSELGLTTLPEIPPEIKSINISKNNLSLISPLPASLTQLNVSYNRLIELPALPQGLKLLNASHNQLITLPTLPISLKELHVSNNQLCSLPVLPELLETLDVSCNGLAVLPPLPFSLQEISAIGNLLSELPPLPHNIHSIWAIDNMLTDIPYLPENLRNGYFDINQISHIPESILNLRNECSIDISDNPLSSHALQSLQRLTSSPDYHGPQIYFSMSDGQQNTLHRPLADAVTAWFPENKQSDVSQIWHAFEHEEHANTFSAFLDRLSDTVSARNTSGFREQVAAWLEKLSASAELRQQSFAVAADATESCEDRVALTWNNLRKTLLVHQASEGL…	GCA_002735385.2_ASM273538v2_genomic.fna	ATGCTCCCGACAAATAACAATCACAGATTAATTTCAAATTCGTTCTCCACTTATTCAATCGACACTAGCCGTGCATATGAAAATTATCTAACCCATTGGACTGAATGGAAAAATAACCGCATACAAGAAGAACAACGAGACATCGCTTTTCAGCGACTAGTATCATGTCTACAAAACCAAGAGACGAACCTGGACTTGTCTGAATTAGGCCTGACAACATTACCTGAAATCCCCCCGGAAATTAAATCAATTAATATAAGTAAAAATAATTTAAGCTTAATCTCCCCATTGCCTGCGTCCCTTACACAGCTTAATGTCAGCTATAACAGACTTATTGAACTGCCTGCTTTGCCTCAAGGACTTAAATTATTGAATGCGTCCCACAATCAACTAATCACA…	TTAGCACGTAAAATCAGTAACGGCTGGAAATCATTCAATACTCGCACTATCGGAAGTTCACCAGCCAGCCGCAGCACGTTCTTGCATACGACGTGTCTGCGGTCTCAACTCCGCCCGCCCCCGCCAATCATGATTGGGCAGTACCAGTACAGCACTAGCAAAGACAGGAAATTAGCAGTCTCAGCAAAACACCGACCAGACGGTGAGAAGACAAAAAGATACGCAAAGATGCCGCGGTTCCAGAAGAATAAAAAACCGCTAATGGACAGCCTCCTTAACACAGTTTTTTATATACATGATTCACTGATACCAGTGGCATTAATAGCTATTATATAGCTTCAGCTCCTTTTTTCATACCTTAAGGAAAAATTGCCCCCTCCCCCAAAAAGTATCGTTTTT…
69	1	LR213458.1	583	2302292	2300544	Shigella sonnei strain AUSMDU00008333	chromosome	MLPTNNNHRLISNSFSTYSIDTSRAYENYLTHWTEWKNNRIQEEQRDIAFQRLVSCLQNQETNLDLSELGLTTLPEIPPEIKSINISKNNLSLISPLPASLTQLNVSYNRLIELPALPQGLKLLNASHNQLITLPTLPISLKELHVSNNQLCSLPVLPELLETLDVSCNGLAVLPPLPFSLQEISAIGNLLSELPPLPHNIHSIWAIDNMLTDIPYLPENLRNGYFDINQISHIPESILNLRNECSIDISDNPLSSHALQSLQRLTSSPDYHGPQIYFSMSDGQQNTLHRPLADAVTAWFPENKQSDVSQIWHAFEHEEHANTFSAFLDRLSDTVSARNTSGFREQVAAWLEKLSASAELRQQSFAVAADATESCEDRVALTWNNLRKTLLVHQASEGL…	GCA_900659655.1_AUSMDU00008333_genomic.fna	ATGCTCCCGACAAATAACAATCACAGATTAATTTCAAATTCGTTCTCCACTTATTCAATCGACACTAGCCGTGCATATGAAAATTATCTAACCCATTGGACTGAATGGAAAAATAACCGCATACAAGAAGAACAACGAGACATCGCTTTTCAGCGACTAGTATCATGTCTACAAAACCAAGAGACGAACCTGGACTTGTCTGAATTAGGCCTGACAACATTACCTGAAATCCCCCCGGAAATTAAATCAATTAATATAAGTAAAAATAATTTAAGCTTAATCTCCCCATTGCCTGCGTCCCTTACACAGCTTAATGTCAGCTATAACAGACTTATTGAACTGCCTGCTTTGCCTCAAGGACTTAAATTATTGAATGCGTCCCACAATCAACTAATCACA…	TTAGCACGTAAAATCAGTAACGGCTGGAAATCATTCAATACTCGCACTATCGGAAGTTCACCAGCCAGCCGCAGCACGTTCTTGCATACGACGTGTCTGCGGTCTCAACTCCGCCCGCCCCCGCCAATCATGATTGGGCAGTACCAGTACAGCACTAGCAAAGACAGGAAATTAGCAGTCTCAGCAAAACACCGACCAGACGGTGAGAAGACAAAAAGATACGCAAAGATGCCGCGGTTCCAGAAGAATAAAAAACCGCTAATGGACAGCCTCCTTAACACAGTTTTTTATATACATGATTCACTGATACCAGTGGCATTAATAGCTATTATATAGCTTCAGCTCCTTTTTTCATACCTTAAGGAAAAATTGCCCCCTCCCCCAAAAAGTATCGTTTTT…
70	1	CP053751.1	583	2297045	2295297	Shigella sonnei strain 506	chromosome	MLPTNNNHRLISNSFSTYSIDTSRAYENYLTHWTEWKNNRIQEEQRDIAFQRLVSCLQNQETNLDLSELGLTTLPEIPPEIKSINISKNNLSLISPLPASLTQLNVSYNRLIELPALPQGLKLLNASHNQLITLPTLPISLKELHVSNNQLCSLPVLPELLETLDVSCNGLAVLPPLPFSLQEISAIGNLLSELPPLPHNIHSIWAIDNMLTDIPYLPENLRNGYFDINQISHIPESILNLRNECSIDISDNPLSSHALQSLQRLTSSPDYHGPQIYFSMSDGQQNTLHRPLADAVTAWFPENKQSDVSQIWHAFEHEEHANTFSAFLDRLSDTVSARNTSGFREQVAAWLEKLSASAELRQQSFAVAADATESCEDRVALTWNNLRKTLLVHQASEGL…	GCA_013201485.1_ASM1320148v1_genomic.fna	ATGCTCCCGACAAATAACAATCACAGATTAATTTCAAATTCGTTCTCCACTTATTCAATCGACACTAGCCGTGCATATGAAAATTATCTAACCCATTGGACTGAATGGAAAAATAACCGCATACAAGAAGAACAACGAGACATCGCTTTTCAGCGACTAGTATCATGTCTACAAAACCAAGAGACGAACCTGGACTTGTCTGAATTAGGCCTGACAACATTACCTGAAATCCCCCCGGAAATTAAATCAATTAATATAAGTAAAAATAATTTAAGCTTAATCTCCCCATTGCCTGCGTCCCTTACACAGCTTAATGTCAGCTATAACAGACTTATTGAACTGCCTGCTTTGCCTCAAGGACTTAAATTATTGAATGCGTCCCACAATCAACTAATCACA…	TTAGCACGTAAAATCAGTAACGGCTGGAAATCATTCAATACTCGCACTATCGGAAGTTCACCAGCCAGCCGCAGCACGTTCTTGCATACGACGTGTCTGCGGTCTCAACTCCGCCCGCCCCCGCCAATCATGATTGGGCAGTACCAGTACAGCACTAGCAAAGACAGGAAATTAGCAGTCTCAGCAAAACACCGACCAGACGGTGAGAAGACAAAAAGATACGCAAAGATGCCGCGGTTCCAGAAGAATAAAAAACCGCTAATGGACAGCCTCCTTAACACAGTTTTTTATATACATGATTCACTGATACCAGTGGCATTAATAGCTATTATATAGCTTCAGCTCCTTTTTTCATACCTTAAGGAAAAATTGCCCCCTCCCCCAAAAAGTATCGTTTTT…
71	1	CP049175.1	583	273827	275575	Shigella sonnei strain 7111.69	chromosome	MLPTNNNHRLISNSFSTYSIDTSRAYENYLTHWTEWKNNRIQEEQRDIAFQRLVSCLQNQETNLDLSELGLTTLPEIPPEIKSINISKNNLSLISPLPASLTQLNVSYNRLIELPALPQGLKLLNASHNQLITLPTLPISLKELHVSNNQLCSLPVLPELLETLDVSCNGLAVLPPLPFSLQEISAIGNLLSELPPLPHNIHSIWAIDNMLTDIPYLPENLRNGYFDINQISHIPESILNLRNECSIDISDNPLSSHALQSLQRLTSSPDYHGPQIYFSMSDGQQNTLHRPLADAVTAWFPENKQSDVSQIWHAFEHEEHANTFSAFLDRLSDTVSARNTSGFREQVAAWLEKLSASAELRQQSFAVAADATESCEDRVALTWNNLRKTLLVHQASEGL…	GCA_013147165.1_ASM1314716v1_genomic.fna	ATGCTCCCGACAAATAACAATCACAGATTAATTTCAAATTCGTTCTCCACTTATTCAATCGACACTAGCCGTGCATATGAAAATTATCTAACCCATTGGACTGAATGGAAAAATAACCGCATACAAGAAGAACAACGAGACATCGCTTTTCAGCGACTAGTATCATGTCTACAAAACCAAGAGACGAACCTGGACTTGTCTGAATTAGGCCTGACAACATTACCTGAAATCCCCCCGGAAATTAAATCAATTAATATAAGTAAAAATAATTTAAGCTTAATCTCCCCATTGCCTGCGTCCCTTACACAGCTTAATGTCAGCTATAACAGACTTATTGAACTGCCTGCTTTGCCTCAAGGACTTAAATTATTGAATGCGTCCCACAATCAACTAATCACA…	TTAGCACGTAAAATCAGTAACGGCTGGAAATCATTCAATACTCGCACTATCGGAAGTTCACCAGCCAGCCGCAGCACGTTCTTGCATACGACGTGTCTGCGGTCTCAACTCCGCCCGCCCCCGCCAATCATGATTGGGCAGTACCAGTACAGCACTAGCAAAGACAGGAAATTAGCAGTCTCAGCAAAACACCGACCAGACGGTGAGAAGACAAAAAGATACGCAAAGATGCCGCGGTTCCAGAAGAATAAAAAACCGCTAATGGACAGCCTCCTTAACACAGTTTTTTATATACATGATTCACTGATACCAGTGGCATTAATAGCTATTATATAGCTTCAGCTCCTTTTTTCATACCTTAAGGAAAAATTGCCCCCTCCCCCAAAAAGTATCGTTTTT…
72	1	CP049167.1	583	3334890	3336638	Shigella sonnei strain 09163633	chromosome	MLPTNNNHRLISNSFSTYSIDTSRAYENYLTHWTEWKNNRIQEEQRDIAFQRLVSCLQNQETNLDLSELGLTTLPEIPPEIKSINISKNNLSLISPLPASLTQLNVSYNRLIELPALPQGLKLLNASHNQLITLPTLPISLKELHVSNNQLCSLPVLPELLETLDVSCNGLAVLPPLPFSLQEISAIGNLLSELPPLPHNIHSIWAIDNMLTDIPYLPENLRNGYFDINQISHIPESILNLRNECSIDISDNPLSSHALQSLQRLTSSPDYHGPQIYFSMSDGQQNTLHRPLADAVTAWFPENKQSDVSQIWHAFEHEEHANTFSAFLDRLSDTVSARNTSGFREQVAAWLEKLSASAELRQQSFAVAADATESCEDRVALTWNNLRKTLLVHQASEGL…	GCA_013146765.1_ASM1314676v1_genomic.fna	ATGCTCCCGACAAATAACAATCACAGATTAATTTCAAATTCGTTCTCCACTTATTCAATCGACACTAGCCGTGCATATGAAAATTATCTAACCCATTGGACTGAATGGAAAAATAACCGCATACAAGAAGAACAACGAGACATCGCTTTTCAGCGACTAGTATCATGTCTACAAAACCAAGAGACGAACCTGGACTTGTCTGAATTAGGCCTGACAACATTACCTGAAATCCCCCCGGAAATTAAATCAATTAATATAAGTAAAAATAATTTAAGCTTAATCTCCCCATTGCCTGCGTCCCTTACACAGCTTAATGTCAGCTATAACAGACTTATTGAACTGCCTGCTTTGCCTCAAGGACTTAAATTATTGAATGCGTCCCACAATCAACTAATCACA…	TTAGCACGTAAAATCAGTAACGGCTGGAAATCATTCAATACTCGCACTATCGGAAGTTCACCAGCCAGCCGCAGCACGTTCTTGCATACGACGTGTCTGCGGTCTCAACTCCGCCCGCCCCCGCCAATCATGATTGGGCAGTACCAGTACAGCACTAGCAAAGACAGGAAATTAGCAGTCTCAGCAAAACACCGACCAGACGGTGAGAAGACAAAAAGATACGCAAAGATGCCGCGGTTCCAGAAGAATAAAAAACCGCTAATGGACAGCCTCCTTAACACAGTTTTTTATATACATGATTCACTGATACCAGTGGCATTAATAGCTATTATATAGCTTCAGCTCCTTTTTTCATACCTTAAGGAAAAATTGCCCCCTCCCCCAAAAAGTATCGTTTTT…
73	1	CP049163.1	583	592186	593934	Shigella sonnei strain 3123885	chromosome	MLPTNNNHRLISNSFSTYSIDTSRAYENYLTHWTEWKNNRIQEEQRDIAFQRLVSCLQNQETNLDLSELGLTTLPEIPPEIKSINISKNNLSLISPLPASLTQLNVSYNRLIELPALPQGLKLLNASHNQLITLPTLPISLKELHVSNNQLCSLPVLPELLETLDVSCNGLAVLPPLPFSLQEISAIGNLLSELPPLPHNIHSIWAIDNMLTDIPYLPENLRNGYFDINQISHIPESILNLRNECSIDISDNPLSSHALQSLQRLTSSPDYHGPQIYFSMSDGQQNTLHRPLADAVTAWFPENKQSDVSQIWHAFEHEEHANTFSAFLDRLSDTVSARNTSGFREQVAAWLEKLSASAELRQQSFAVAADATESCEDRVALTWNNLRKTLLVHQASEGL…	GCA_013146725.1_ASM1314672v1_genomic.fna	ATGCTCCCGACAAATAACAATCACAGATTAATTTCAAATTCGTTCTCCACTTATTCAATCGACACTAGCCGTGCATATGAAAATTATCTAACCCATTGGACTGAATGGAAAAATAACCGCATACAAGAAGAACAACGAGACATCGCTTTTCAGCGACTAGTATCATGTCTACAAAACCAAGAGACGAACCTGGACTTGTCTGAATTAGGCCTGACAACATTACCTGAAATCCCCCCGGAAATTAAATCAATTAATATAAGTAAAAATAATTTAAGCTTAATCTCCCCATTGCCTGCGTCCCTTACACAGCTTAATGTCAGCTATAACAGACTTATTGAACTGCCTGCTTTGCCTCAAGGACTTAAATTATTGAATGCGTCCCACAATCAACTAATCACA…	TTAGCACGTAAAATCAGTAACGGCTGGAAATCATTCAATACTCGCACTATCGGAAGTTCACCAGCCAGCCGCAGCACGTTCTTGCATACGACGTGTCTGCGGTCTCAACTCCGCCCGCCCCCGCCAATCATGATTGGGCAGTACCAGTACAGCACTAGCAAAGACAGGAAATTAGCAGTCTCAGCAAAACACCGACCAGACGGTGAGAAGACAAAAAGATACGCAAAGATGCCGCGGTTCCAGAAGAATAAAAAACCGCTAATGGACAGCCTCCTTAACACAGTTTTTTATATACATGATTCACTGATACCAGTGGCATTAATAGCTATTATATAGCTTCAGCTCCTTTTTTCATACCTTAAGGAAAAATTGCCCCCTCCCCCAAAAAGTATCGTTTTT…
74	1	CP045524.1	583	1337915	1339663	Shigella sonnei strain 6904.27	chromosome	MLPTNNNHRLISNSFSTYSIDTSRAYENYLTHWTEWKNNRIQEEQRDIAFQRLVSCLQNQETNLDLSELGLTTLPEIPPEIKSINISKNNLSLISPLPASLTQLNVSYNRLIELPALPQGLKLLNASHNQLITLPTLPISLKELHVSNNQLCSLPVLPELLETLDVSCNGLAVLPPLPFSLQEISAIGNLLSELPPLPHNIHSIWAIDNMLTDIPYLPENLRNGYFDINQISHIPESILNLRNECSIDISDNPLSSHALQSLQRLTSSPDYHGPQIYFSMSDGQQNTLHRPLADAVTAWFPENKQSDVSQIWHAFEHEEHANTFSAFLDRLSDTVSARNTSGFREQVAAWLEKLSASAELRQQSFAVAADATESCEDRVALTWNNLRKTLLVHQASEGL…	GCA_009931495.2_ASM993149v2_genomic.fna	ATGCTCCCGACAAATAACAATCACAGATTAATTTCAAATTCGTTCTCCACTTATTCAATCGACACTAGCCGTGCATATGAAAATTATCTAACCCATTGGACTGAATGGAAAAATAACCGCATACAAGAAGAACAACGAGACATCGCTTTTCAGCGACTAGTATCATGTCTACAAAACCAAGAGACGAACCTGGACTTGTCTGAATTAGGCCTGACAACATTACCTGAAATCCCCCCGGAAATTAAATCAATTAATATAAGTAAAAATAATTTAAGCTTAATCTCCCCATTGCCTGCGTCCCTTACACAGCTTAATGTCAGCTATAACAGACTTATTGAACTGCCTGCTTTGCCTCAAGGACTTAAATTATTGAATGCGTCCCACAATCAACTAATCACA…	TTAGCACGTAAAATCAGTAACGGCTGGAAATCATTCAATACTCGCACTATCGGAAGTTCACCAGCCAGCCGCAGCACGTTCTTGCATACGACGTGTCTGCGGTCTCAACTCCGCCCGCCCCCGCCAATCATGATTGGGCAGTACCAGTACAGCACTAGCAAAGACAGGAAATTAGCAGTCTCAGCAAAACACCGACCAGACGGTGAGAAGACAAAAAGATACGCAAAGATGCCGCGGTTCCAGAAGAATAAAAAACCGCTAATGGACAGCCTCCTTAACACAGTTTTTTATATACATGATTCACTGATACCAGTGGCATTAATAGCTATTATATAGCTTCAGCTCCTTTTTTCATACCTTAAGGAAAAATTGCCCCCTCCCCCAAAAAGTATCGTTTTT…
75	1	CP046286.1	583	4498485	4496737	Shigella sonnei strain FDAARGOS_715	chromosome	MLPTNNNHRLISNSFSTYSIDTSRAYENYLTHWTEWKNNRIQEEQRDIAFQRLVSCLQNQETNLDLSELGLTTLPEIPPEIKSINISKNNLSLISPLPASLTQLNVSYNRLIELPALPQGLKLLNASHNQLITLPTLPISLKELHVSNNQLCSLPVLPELLETLDVSCNGLAVLPPLPFSLQEISAIGNLLSELPPLPHNIHSIWAIDNMLTDIPYLPENLRNGYFDINQISHIPESILNLRNECSIDISDNPLSSHALQSLQRLTSSPDYHGPQIYFSMSDGQQNTLHRPLADAVTAWFPENKQSDVSQIWHAFEHEEHANTFSAFLDRLSDTVSARNTSGFREQVAAWLEKLSASAELRQQSFAVAADATESCEDRVALTWNNLRKTLLVHQASEGL…	GCA_009729995.1_ASM972999v1_genomic.fna	ATGCTCCCGACAAATAACAATCACAGATTAATTTCAAATTCGTTCTCCACTTATTCAATCGACACTAGCCGTGCATATGAAAATTATCTAACCCATTGGACTGAATGGAAAAATAACCGCATACAAGAAGAACAACGAGACATCGCTTTTCAGCGACTAGTATCATGTCTACAAAACCAAGAGACGAACCTGGACTTGTCTGAATTAGGCCTGACAACATTACCTGAAATCCCCCCGGAAATTAAATCAATTAATATAAGTAAAAATAATTTAAGCTTAATCTCCCCATTGCCTGCGTCCCTTACACAGCTTAATGTCAGCTATAACAGACTTATTGAACTGCCTGCTTTGCCTCAAGGACTTAAATTATTGAATGCGTCCCACAATCAACTAATCACA…	TTAGCACGTAAAATCAGTAACGGCTGGAAATCATTCAATACTCGCACTATCGGAAGTTCACCAGCCAGCCGCAGCACGTTCTTGCATACGACGTGTCTGCGGTCTCAACTCCGCCCGCCCCCGCCAATCATGATTGGGCAGTACCAGTACAGCACTAGCAAAGACAGGAAATTAGCAGTCTCAGCAAAACACCGACCAGACGGTGAGAAGACAAAAAGATACGCAAAGATGCCGCGGTTCCAGAAGAATAAAAAACCGCTAATGGACAGCCTCCTTAACACAGTTTTTTATATACATGATTCACTGATACCAGTGGCATTAATAGCTATTATATAGCTTCAGCTCCTTTTTTCATACCTTAAGGAAAAATTGCCCCCTCCCCCAAAAAGTATCGTTTTT…
76	1	CP041322.1	583	2999333	2997585	Shigella sonnei strain FC1428	chromosome	MLPTNNNHRLISNSFSTYSIDTSRAYENYLTHWTEWKNNRIQEEQRDIAFQRLVSCLQNQETNLDLSELGLTTLPEIPPEIKSINISKNNLSLISPLPASLTQLNVSYNRLIELPALPQGLKLLNASHNQLITLPTLPISLKELHVSNNQLCSLPVLPELLETLDVSCNGLAVLPPLPFSLQEISAIGNLLSELPPLPHNIHSIWAIDNMLTDIPYLPENLRNGYFDINQISHIPESILNLRNECSIDISDNPLSSHALQSLQRLTSSPDYHGPQIYFSMSDGQQNTLHRPLADAVTAWFPENKQSDVSQIWHAFEHEEHANTFSAFLDRLSDTVSARNTSGFREQVAAWLEKLSASAELRQQSFAVAADATESCEDRVALTWNNLRKTLLVHQASEGL…	GCA_006843305.1_ASM684330v1_genomic.fna	ATGCTCCCGACAAATAACAATCACAGATTAATTTCAAATTCGTTCTCCACTTATTCAATCGACACTAGCCGTGCATATGAAAATTATCTAACCCATTGGACTGAATGGAAAAATAACCGCATACAAGAAGAACAACGAGACATCGCTTTTCAGCGACTAGTATCATGTCTACAAAACCAAGAGACGAACCTGGACTTGTCTGAATTAGGCCTGACAACATTACCTGAAATCCCCCCGGAAATTAAATCAATTAATATAAGTAAAAATAATTTAAGCTTAATCTCCCCATTGCCTGCGTCCCTTACACAGCTTAATGTCAGCTATAACAGACTTATTGAACTGCCTGCTTTGCCTCAAGGACTTAAATTATTGAATGCGTCCCACAATCAACTAATCACA…	TTAGCACGTAAAATCAGTAACGGCTGGAAATCATTCAATACTCGCACTATCGGAAGTTCACCAGCCAGCCGCAGCACGTTCTTGCATACGACGTGTCTGCGGTCTCAACTCCGCCCGCCCCCGCCAATCATGATTGGGCAGTACCAGTACAGCACTAGCAAAGACAGGAAATTAGCAGTCTCAGCAAAACACCGACCAGACGGTGAGAAGACAAAAAGATACGCAAAGATGCCGCGGTTCCAGAAGAATAAAAAACCGCTAATGGACAGCCTCCTTAACACAGTTTTTTATATACATGATTCACTGATACCAGTGGCATTAATAGCTATTATATAGCTTCAGCTCCTTTTTTCATACCTTAAGGAAAAATTGCCCCCTCCCCCAAAAAGTATCGTTTTT…
77	1	CP035008.1	583	2459592	2461340	Shigella sonnei strain LC1477/18	chromosome	MLPTNNNHRLISNSFSTYSIDTSRAYENYLTHWTEWKNNRIQEEQRDIAFQRLVSCLQNQETNLDLSELGLTTLPEIPPEIKSINISKNNLSLISPLPASLTQLNVSYNRLIELPALPQGLKLLNASHNQLITLPTLPISLKELHVSNNQLCSLPVLPELLETLDVSCNGLAVLPPLPFSLQEISAIGNLLSELPPLPHNIHSIWAIDNMLTDIPYLPENLRNGYFDINQISHIPESILNLRNECSIDISDNPLSSHALQSLQRLTSSPDYHGPQIYFSMSDGQQNTLHRPLADAVTAWFPENKQSDVSQIWHAFEHEEHANTFSAFLDRLSDTVSARNTSGFREQVAAWLEKLSASAELRQQSFAVAADATESCEDRVALTWNNLRKTLLVHQASEGL…	GCA_004328985.1_ASM432898v1_genomic.fna	ATGCTCCCGACAAATAACAATCACAGATTAATTTCAAATTCGTTCTCCACTTATTCAATCGACACTAGCCGTGCATATGAAAATTATCTAACCCATTGGACTGAATGGAAAAATAACCGCATACAAGAAGAACAACGAGACATCGCTTTTCAGCGACTAGTATCATGTCTACAAAACCAAGAGACGAACCTGGACTTGTCTGAATTAGGCCTGACAACATTACCTGAAATCCCCCCGGAAATTAAATCAATTAATATAAGTAAAAATAATTTAAGCTTAATCTCCCCATTGCCTGCGTCCCTTACACAGCTTAATGTCAGCTATAACAGACTTATTGAACTGCCTGCTTTGCCTCAAGGACTTAAATTATTGAATGCGTCCCACAATCAACTAATCACA…	TTAGCACGTAAAATCAGTAACGGCTGGAAATCATTCAATACTCGCACTATCGGAAGTTCACCAGCCAGCCGCAGCACGTTCTTGCATACGACGTGTCTGCGGTCTCAACTCCGCCCGCCCCCGCCAATCATGATTGGGCAGTACCAGTACAGCACTAGCAAAGACAGGAAATTAGCAGTCTCAGCAAAACACCGACCAGACGGTGAGAAGACAAAAAGATACGCAAAGATGCCGCGGTTCCAGAAGAATAAAAAACCGCTAATGGACAGCCTCCTTAACACAGTTTTTTATATACATGATTCACTGATACCAGTGGCATTAATAGCTATTATATAGCTTCAGCTCCTTTTTTCATACCTTAAGGAAAAATTGCCCCCTCCCCCAAAAAGTATCGTTTTT…
78	1	CP034067.1	583	4528230	4529978	Shigella sonnei strain FDAARGOS_524	chromosome	MLPTNNNHRLISNSFSTYSIDTSRAYENYLTHWTEWKNNRIQEEQRDIAFQRLVSCLQNQETNLDLSELGLTTLPEIPPEIKSINISKNNLSLISPLPASLTQLNVSYNRLIELPALPQGLKLLNASHNQLITLPTLPISLKELHVSNNQLCSLPVLPELLETLDVSCNGLAVLPPLPFSLQEISAIGNLLSELPPLPHNIHSIWAIDNMLTDIPYLPENLRNGYFDINQISHIPESILNLRNECSIDISDNPLSSHALQSLQRLTSSPDYHGPQIYFSMSDGQQNTLHRPLADAVTAWFPENKQSDVSQIWHAFEHEEHANTFSAFLDRLSDTVSARNTSGFREQVAAWLEKLSASAELRQQSFAVAADATESCEDRVALTWNNLRKTLLVHQASEGL…	GCA_003855115.1_ASM385511v1_genomic.fna	ATGCTCCCGACAAATAACAATCACAGATTAATTTCAAATTCGTTCTCCACTTATTCAATCGACACTAGCCGTGCATATGAAAATTATCTAACCCATTGGACTGAATGGAAAAATAACCGCATACAAGAAGAACAACGAGACATCGCTTTTCAGCGACTAGTATCATGTCTACAAAACCAAGAGACGAACCTGGACTTGTCTGAATTAGGCCTGACAACATTACCTGAAATCCCCCCGGAAATTAAATCAATTAATATAAGTAAAAATAATTTAAGCTTAATCTCCCCATTGCCTGCGTCCCTTACACAGCTTAATGTCAGCTATAACAGACTTATTGAACTGCCTGCTTTGCCTCAAGGACTTAAATTATTGAATGCGTCCCACAATCAACTAATCACA…	TTAGCACGTAAAATCAGTAACGGCTGGAAATCATTCAATACTCGCACTATCGGAAGTTCACCAGCCAGCCGCAGCACGTTCTTGCATACGACGTGTCTGCGGTCTCAACTCCGCCCGCCCCCGCCAATCATGATTGGGCAGTACCAGTACAGCACTAGCAAAGACAGGAAATTAGCAGTCTCAGCAAAACACCGACCAGACGGTGAGAAGACAAAAAGATACGCAAAGATGCCGCGGTTCCAGAAGAATAAAAAACCGCTAATGGACAGCCTCCTTAACACAGTTTTTTATATACATGATTCACTGATACCAGTGGCATTAATAGCTATTATATAGCTTCAGCTCCTTTTTTCATACCTTAAGGAAAAATTGCCCCCTCCCCCAAAAAGTATCGTTTTT…
79	1	CP023645.1	583	2480533	2482281	Shigella sonnei strain CFSAN030807	chromosome	MLPTNNNHRLISNSFSTYSIDTSRAYENYLTHWTEWKNNRIQEEQRDIAFQRLVSCLQNQETNLDLSELGLTTLPEIPPEIKSINISKNNLSLISPLPASLTQLNVSYNRLIELPALPQGLKLLNASHNQLITLPTLPISLKELHVSNNQLCSLPVLPELLETLDVSCNGLAVLPPLPFSLQEISAIGNLLSELPPLPHNIHSIWAIDNMLTDIPYLPENLRNGYFDINQISHIPESILNLRNECSIDISDNPLSSHALQSLQRLTSSPDYHGPQIYFSMSDGQQNTLHRPLADAVTAWFPENKQSDVSQIWHAFEHEEHANTFSAFLDRLSDTVSARNTSGFREQVAAWLEKLSASAELRQQSFAVAADATESCEDRVALTWNNLRKTLLVHQASEGL…	GCA_002442535.1_ASM244253v1_genomic.fna	ATGCTCCCGACAAATAACAATCACAGATTAATTTCAAATTCGTTCTCCACTTATTCAATCGACACTAGCCGTGCATATGAAAATTATCTAACCCATTGGACTGAATGGAAAAATAACCGCATACAAGAAGAACAACGAGACATCGCTTTTCAGCGACTAGTATCATGTCTACAAAACCAAGAGACGAACCTGGACTTGTCTGAATTAGGCCTGACAACATTACCTGAAATCCCCCCGGAAATTAAATCAATTAATATAAGTAAAAATAATTTAAGCTTAATCTCCCCATTGCCTGCGTCCCTTACACAGCTTAATGTCAGCTATAACAGACTTATTGAACTGCCTGCTTTGCCTCAAGGACTTAAATTATTGAATGCGTCCCACAATCAACTAATCACA…	TTAGCACGTAAAATCAGTAACGGCTGGAAATCATTCAATACTCGCACTATCGGAAGTTCACCAGCCAGCCGCAGCACGTTCTTGCATACGACGTGTCTGCGGTCTCAACTCCGCCCGCCCCCGCCAATCATGATTGGGCAGTACCAGTACAGCACTAGCAAAGACAGGAAATTAGCAGTCTCAGCAAAACACCGACCAGACGGTGAGAAGACAAAAAGATACGCAAAGATGCCGCGGTTCCAGAAGAATAAAAAACCGCTAATGGACAGCCTCCTTAACACAGTTTTTTATATACATGATTCACTGATACCAGTGGCATTAATAGCTATTATATAGCTTCAGCTCCTTTTTTCATACCTTAAGGAAAAATTGCCCCCTCCCCCAAAAAGTATCGTTTTT…
80	1	CP022457.1	583	3375014	3373266	Shigella sonnei strain 2015C-3566	chromosome	MLPTNNNHRLISNSFSTYSIDTSRAYENYLTHWTEWKNNRIQEEQRDIAFQRLVSCLQNQETNLDLSELGLTTLPEIPPEIKSINISKNNLSLISPLPASLTQLNVSYNRLIELPALPQGLKLLNASHNQLITLPTLPISLKELHVSNNQLCSLPVLPELLETLDVSCNGLAVLPPLPFSLQEISAIGNLLSELPPLPHNIHSIWAIDNMLTDIPYLPENLRNGYFDINQISHIPESILNLRNECSIDISDNPLSSHALQSLQRLTSSPDYHGPQIYFSMSDGQQNTLHRPLADAVTAWFPENKQSDVSQIWHAFEHEEHANTFSAFLDRLSDTVSARNTSGFREQVAAWLEKLSASAELRQQSFAVAADATESCEDRVALTWNNLRKTLLVHQASEGL…	GCA_002224625.1_ASM222462v1_genomic.fna	ATGCTCCCGACAAATAACAATCACAGATTAATTTCAAATTCGTTCTCCACTTATTCAATCGACACTAGCCGTGCATATGAAAATTATCTAACCCATTGGACTGAATGGAAAAATAACCGCATACAAGAAGAACAACGAGACATCGCTTTTCAGCGACTAGTATCATGTCTACAAAACCAAGAGACGAACCTGGACTTGTCTGAATTAGGCCTGACAACATTACCTGAAATCCCCCCGGAAATTAAATCAATTAATATAAGTAAAAATAATTTAAGCTTAATCTCCCCATTGCCTGCGTCCCTTACACAGCTTAATGTCAGCTATAACAGACTTATTGAACTGCCTGCTTTGCCTCAAGGACTTAAATTATTGAATGCGTCCCACAATCAACTAATCACA…	TTAGCACGTAAAATCAGTAACGGCTGGAAATCATTCAATACTCGCACTATCGGAAGTTCACCAGCCAGCCGCAGCACGTTCTTGCATACGACGTGTCTGCGGTCTCAACTCCGCCCGCCCCCGCCAATCATGATTGGGCAGTACCAGTACAGCACTAGCAAAGACAGGAAATTAGCAGTCTCAGCAAAACACCGACCAGACGGTGAGAAGACAAAAAGATACGCAAAGATGCCGCGGTTCCAGAAGAATAAAAAACCGCTAATGGACAGCCTCCTTAACACAGTTTTTTATATACATGATTCACTGATACCAGTGGCATTAATAGCTATTATATAGCTTCAGCTCCTTTTTTCATACCTTAAGGAAAAATTGCCCCCTCCCCCAAAAAGTATCGTTTTT…
81	1	CP022455.1	583	337495	335747	Shigella sonnei strain 2015C-3794	chromosome	MLPTNNNHRLISNSFSTYSIDTSRAYENYLTHWTEWKNNRIQEEQRDIAFQRLVSCLQNQETNLDLSELGLTTLPEIPPEIKSINISKNNLSLISPLPASLTQLNVSYNRLIELPALPQGLKLLNASHNQLITLPTLPISLKELHVSNNQLCSLPVLPELLETLDVSCNGLAVLPPLPFSLQEISAIGNLLSELPPLPHNIHSIWAIDNMLTDIPYLPENLRNGYFDINQISHIPESILNLRNECSIDISDNPLSSHALQSLQRLTSSPDYHGPQIYFSMSDGQQNTLHRPLADAVTAWFPENKQSDVSQIWHAFEHEEHANTFSAFLDRLSDTVSARNTSGFREQVAAWLEKLSASAELRQQSFAVAADATESCEDRVALTWNNLRKTLLVHQASEGL…	GCA_002224605.1_ASM222460v1_genomic.fna	ATGCTCCCGACAAATAACAATCACAGATTAATTTCAAATTCGTTCTCCACTTATTCAATCGACACTAGCCGTGCATATGAAAATTATCTAACCCATTGGACTGAATGGAAAAATAACCGCATACAAGAAGAACAACGAGACATCGCTTTTCAGCGACTAGTATCATGTCTACAAAACCAAGAGACGAACCTGGACTTGTCTGAATTAGGCCTGACAACATTACCTGAAATCCCCCCGGAAATTAAATCAATTAATATAAGTAAAAATAATTTAAGCTTAATCTCCCCATTGCCTGCGTCCCTTACACAGCTTAATGTCAGCTATAACAGACTTATTGAACTGCCTGCTTTGCCTCAAGGACTTAAATTATTGAATGCGTCCCACAATCAACTAATCACA…	TTAGCACGTAAAATCAGTAACGGCTGGAAATCATTCAATACTCGCACTATCGGAAGTTCACCAGCCAGCCGCAGCACGTTCTTGCATACGACGTGTCTGCGGTCTCAACTCCGCCCGCCCCCGCCAATCATGATTGGGCAGTACCAGTACAGCACTAGCAAAGACAGGAAATTAGCAGTCTCAGCAAAACACCGACCAGACGGTGAGAAGACAAAAAGATACGCAAAGATGCCGCGGTTCCAGAAGAATAAAAAACCGCTAATGGACAGCCTCCTTAACACAGTTTTTTATATACATGATTCACTGATACCAGTGGCATTAATAGCTATTATATAGCTTCAGCTCCTTTTTTCATACCTTAAGGAAAAATTGCCCCCTCCCCCAAAAAGTATCGTTTTT…
82	1	CP022459.1	583	1498308	1500056	Shigella sonnei strain 2015C-3807	chromosome	MLPTNNNHRLISNSFSTYSIDTSRAYENYLTHWTEWKNNRIQEEQRDIAFQRLVSCLQNQETNLDLSELGLTTLPEIPPEIKSINISKNNLSLISPLPASLTQLNVSYNRLIELPALPQGLKLLNASHNQLITLPTLPISLKELHVSNNQLCSLPVLPELLETLDVSCNGLAVLPPLPFSLQEISAIGNLLSELPPLPHNIHSIWAIDNMLTDIPYLPENLRNGYFDINQISHIPESILNLRNECSIDISDNPLSSHALQSLQRLTSSPDYHGPQIYFSMSDGQQNTLHRPLADAVTAWFPENKQSDVSQIWHAFEHEEHANTFSAFLDRLSDTVSARNTSGFREQVAAWLEKLSASAELRQQSFAVAADATESCEDRVALTWNNLRKTLLVHQASEGL…	GCA_002224465.1_ASM222446v1_genomic.fna	ATGCTCCCGACAAATAACAATCACAGATTAATTTCAAATTCGTTCTCCACTTATTCAATCGACACTAGCCGTGCATATGAAAATTATCTAACCCATTGGACTGAATGGAAAAATAACCGCATACAAGAAGAACAACGAGACATCGCTTTTCAGCGACTAGTATCATGTCTACAAAACCAAGAGACGAACCTGGACTTGTCTGAATTAGGCCTGACAACATTACCTGAAATCCCCCCGGAAATTAAATCAATTAATATAAGTAAAAATAATTTAAGCTTAATCTCCCCATTGCCTGCGTCCCTTACACAGCTTAATGTCAGCTATAACAGACTTATTGAACTGCCTGCTTTGCCTCAAGGACTTAAATTATTGAATGCGTCCCACAATCAACTAATCACA…	TTAGCACGTAAAATCAGTAACGGCTGGAAATCATTCAATACTCGCACTATCGGAAGTTCACCAGCCAGCCGCAGCACGTTCTTGCATACGACGTGTCTGCGGTCTCAACTCCGCCCGCCCCCGCCAATCATGATTGGGCAGTACCAGTACAGCACTAGCAAAGACAGGAAATTAGCAGTCTCAGCAAAACACCGACCAGACGGTGAGAAGACAAAAAGATACGCAAAGATGCCGCGGTTCCAGAAGAATAAAAAACCGCTAATGGACAGCCTCCTTAACACAGTTTTTTATATACATGATTCACTGATACCAGTGGCATTAATAGCTATTATATAGCTTCAGCTCCTTTTTTCATACCTTAAGGAAAAATTGCCCCCTCCCCCAAAAAGTATCGTTTTT…
83	1	CP019689.1	583	4047355	4045607	Shigella sonnei strain 75/02	chromosome	MLPTNNNHRLISNSFSTYSIDTSRAYENYLTHWTEWKNNRIQEEQRDIAFQRLVSCLQNQETNLDLSELGLTTLPEIPPEIKSINISKNNLSLISPLPASLTQLNVSYNRLIELPALPQGLKLLNASHNQLITLPTLPISLKELHVSNNQLCSLPVLPELLETLDVSCNGLAVLPPLPFSLQEISAIGNLLSELPPLPHNIHSIWAIDNMLTDIPYLPENLRNGYFDINQISHIPESILNLRNECSIDISDNPLSSHALQSLQRLTSSPDYHGPQIYFSMSDGQQNTLHRPLADAVTAWFPENKQSDVSQIWHAFEHEEHANTFSAFLDRLSDTVSARNTSGFREQVAAWLEKLSASAELRQQSFAVAADATESCEDRVALTWNNLRKTLLVHQASEGL…	GCA_002150905.1_ASM215090v1_genomic.fna	ATGCTCCCGACAAATAACAATCACAGATTAATTTCAAATTCGTTCTCCACTTATTCAATCGACACTAGCCGTGCATATGAAAATTATCTAACCCATTGGACTGAATGGAAAAATAACCGCATACAAGAAGAACAACGAGACATCGCTTTTCAGCGACTAGTATCATGTCTACAAAACCAAGAGACGAACCTGGACTTGTCTGAATTAGGCCTGACAACATTACCTGAAATCCCCCCGGAAATTAAATCAATTAATATAAGTAAAAATAATTTAAGCTTAATCTCCCCATTGCCTGCGTCCCTTACACAGCTTAATGTCAGCTATAACAGACTTATTGAACTGCCTGCTTTGCCTCAAGGACTTAAATTATTGAATGCGTCCCACAATCAACTAATCACA…	TTAGCACGTAAAATCAGTAACGGCTGGAAATCATTCAATACTCGCACTATCGGAAGTTCACCAGCCAGCCGCAGCACGTTCTTGCATACGACGTGTCTGCGGTCTCAACTCCGCCCGCCCCCGCCAATCATGATTGGGCAGTACCAGTACAGCACTAGCAAAGACAGGAAATTAGCAGTCTCAGCAAAACACCGACCAGACGGTGAGAAGACAAAAAGATACGCAAAGATGCCGCGGTTCCAGAAGAATAAAAAACCGCTAATGGACAGCCTCCTTAACACAGTTTTTTATATACATGATTCACTGATACCAGTGGCATTAATAGCTATTATATAGCTTCAGCTCCTTTTTTCATACCTTAAGGAAAAATTGCCCCCTCCCCCAAAAAGTATCGTTTTT…
84	1	CP021144.1	583	464075	462327	Shigella sonnei strain 2015AM-1099	chromosome	MLPTNNNHRLISNSFSTYSIDTSRAYENYLTHWTEWKNNRIQEEQRDIAFQRLVSCLQNQETNLDLSELGLTTLPEIPPEIKSINISKNNLSLISPLPASLTQLNVSYNRLIELPALPQGLKLLNASHNQLITLPTLPISLKELHVSNNQLCSLPVLPELLETLDVSCNGLAVLPPLPFSLQEISAIGNLLSELPPLPHNIHSIWAIDNMLTDIPYLPENLRNGYFDINQISHIPESILNLRNECSIDISDNPLSSHALQSLQRLTSSPDYHGPQIYFSMSDGQQNTLHRPLADAVTAWFPENKQSDVSQIWHAFEHEEHANTFSAFLDRLSDTVSARNTSGFREQVAAWLEKLSASAELRQQSFAVAADATESCEDRVALTWNNLRKTLLVHQASEGL…	GCA_002142635.1_ASM214263v1_genomic.fna	ATGCTCCCGACAAATAACAATCACAGATTAATTTCAAATTCGTTCTCCACTTATTCAATCGACACTAGCCGTGCATATGAAAATTATCTAACCCATTGGACTGAATGGAAAAATAACCGCATACAAGAAGAACAACGAGACATCGCTTTTCAGCGACTAGTATCATGTCTACAAAACCAAGAGACGAACCTGGACTTGTCTGAATTAGGCCTGACAACATTACCTGAAATCCCCCCGGAAATTAAATCAATTAATATAAGTAAAAATAATTTAAGCTTAATCTCCCCATTGCCTGCGTCCCTTACACAGCTTAATGTCAGCTATAACAGACTTATTGAACTGCCTGCTTTGCCTCAAGGACTTAAATTATTGAATGCGTCCCACAATCAACTAATCACA…	TTAGCACGTAAAATCAGTAACGGCTGGAAATCATTCAATACTCGCACTATCGGAAGTTCACCAGCCAGCCGCAGCACGTTCTTGCATACGACGTGTCTGCGGTCTCAACTCCGCCCGCCCCCGCCAATCATGATTGGGCAGTACCAGTACAGCACTAGCAAAGACAGGAAATTAGCAGTCTCAGCAAAACACCGACCAGACGGTGAGAAGACAAAAAGATACGCAAAGATGCCGCGGTTCCAGAAGAATAAAAAACCGCTAATGGACAGCCTCCTTAACACAGTTTTTTATATACATGATTCACTGATACCAGTGGCATTAATAGCTATTATATAGCTTCAGCTCCTTTTTTCATACCTTAAGGAAAAATTGCCCCCTCCCCCAAAAAGTATCGTTTTT…
85	1	CP014099.2	583	1503333	1505081	Shigella sonnei strain FDAARGOS_90	chromosome	MLPTNNNHRLISNSFSTYSIDTSRAYENYLTHWTEWKNNRIQEEQRDIAFQRLVSCLQNQETNLDLSELGLTTLPEIPPEIKSINISKNNLSLISPLPASLTQLNVSYNRLIELPALPQGLKLLNASHNQLITLPTLPISLKELHVSNNQLCSLPVLPELLETLDVSCNGLAVLPPLPFSLQEISAIGNLLSELPPLPHNIHSIWAIDNMLTDIPYLPENLRNGYFDINQISHIPESILNLRNECSIDISDNPLSSHALQSLQRLTSSPDYHGPQIYFSMSDGQQNTLHRPLADAVTAWFPENKQSDVSQIWHAFEHEEHANTFSAFLDRLSDTVSARNTSGFREQVAAWLEKLSASAELRQQSFAVAADATESCEDRVALTWNNLRKTLLVHQASEGL…	GCA_001558295.2_ASM155829v2_genomic.fna	ATGCTCCCGACAAATAACAATCACAGATTAATTTCAAATTCGTTCTCCACTTATTCAATCGACACTAGCCGTGCATATGAAAATTATCTAACCCATTGGACTGAATGGAAAAATAACCGCATACAAGAAGAACAACGAGACATCGCTTTTCAGCGACTAGTATCATGTCTACAAAACCAAGAGACGAACCTGGACTTGTCTGAATTAGGCCTGACAACATTACCTGAAATCCCCCCGGAAATTAAATCAATTAATATAAGTAAAAATAATTTAAGCTTAATCTCCCCATTGCCTGCGTCCCTTACACAGCTTAATGTCAGCTATAACAGACTTATTGAACTGCCTGCTTTGCCTCAAGGACTTAAATTATTGAATGCGTCCCACAATCAACTAATCACA…	TTAGCACGTAAAATCAGTAACGGCTGGAAATCATTCAATACTCGCACTATCGGAAGTTCACCAGCCAGCCGCAGCACGTTCTTGCATACGACGTGTCTGCGGTCTCAACTCCGCCCGCCCCCGCCAATCATGATTGGGCAGTACCAGTACAGCACTAGCAAAGACAGGAAATTAGCAGTCTCAGCAAAACACCGACCAGACGGTGAGAAGACAAAAAGATACGCAAAGATGCCGCGGTTCCAGAAGAATAAAAAACCGCTAATGGACAGCCTCCTTAACACAGTTTTTTATATACATGATTCACTGATACCAGTGGCATTAATAGCTATTATATAGCTTCAGCTCCTTTTTTCATACCTTAAGGAAAAATTGCCCCCTCCCCCAAAAAGTATCGTTTTT…
86	1	CP010829.1	583	1349907	1348159	Shigella sonnei strain FORC_011	chromosome	MLPTNNNHRLISNSFSTYSIDTSRAYENYLTHWTEWKNNRIQEEQRDIAFQRLVSCLQNQETNLDLSELGLTTLPEIPPEIKSINISKNNLSLISPLPASLTQLNVSYNRLIELPALPQGLKLLNASHNQLITLPTLPISLKELHVSNNQLCSLPVLPELLETLDVSCNGLAVLPPLPFSLQEISAIGNLLSELPPLPHNIHSIWAIDNMLTDIPYLPENLRNGYFDINQISHIPESILNLRNECSIDISDNPLSSHALQSLQRLTSSPDYHGPQIYFSMSDGQQNTLHRPLADAVTAWFPENKQSDVSQIWHAFEHEEHANTFSAFLDRLSDTVSARNTSGFREQVAAWLEKLSASAELRQQSFAVAADATESCEDRVALTWNNLRKTLLVHQASEGL…	GCA_001518855.1_ASM151885v1_genomic.fna	ATGCTCCCGACAAATAACAATCACAGATTAATTTCAAATTCGTTCTCCACTTATTCAATCGACACTAGCCGTGCATATGAAAATTATCTAACCCATTGGACTGAATGGAAAAATAACCGCATACAAGAAGAACAACGAGACATCGCTTTTCAGCGACTAGTATCATGTCTACAAAACCAAGAGACGAACCTGGACTTGTCTGAATTAGGCCTGACAACATTACCTGAAATCCCCCCGGAAATTAAATCAATTAATATAAGTAAAAATAATTTAAGCTTAATCTCCCCATTGCCTGCGTCCCTTACACAGCTTAATGTCAGCTATAACAGACTTATTGAACTGCCTGCTTTGCCTCAAGGACTTAAATTATTGAATGCGTCCCACAATCAACTAATCACA…	TTAGCACGTAAAATCAGTAACGGCTGGAAATCATTCAATACTCGCACTATCGGAAGTTCACCAGCCAGCCGCAGCACGTTCTTGCATACGACGTGTCTGCGGTCTCAACTCCGCCCGCCCCCGCCAATCATGATTGGGCAGTACCAGTACAGCACTAGCAAAGACAGGAAATTAGCAGTCTCAGCAAAACACCGACCAGACGGTGAGAAGACAAAAAGATACGCAAAGATGCCGCGGTTCCAGAAGAATAAAAAACCGCTAATGGACAGCCTCCTTAACACAGTTTTTTATATACATGATTCACTGATACCAGTGGCATTAATAGCTATTATATAGCTTCAGCTCCTTTTTTCATACCTTAAGGAAAAATTGCCCCCTCCCCCAAAAAGTATCGTTTTT…
87	1	CP000038.1	583	1347811	1346063	Shigella sonnei Ss046	chromosome	MLPTNNNHRLISNSFSTYSIDTSRAYENYLTHWTEWKNNRIQEEQRDIAFQRLVSCLQNQETNLDLSELGLTTLPEIPPEIKSINISKNNLSLISPLPASLTQLNVSYNRLIELPALPQGLKLLNASHNQLITLPTLPISLKELHVSNNQLCSLPVLPELLETLDVSCNGLAVLPPLPFSLQEISAIGNLLSELPPLPHNIHSIWAIDNMLTDIPYLPENLRNGYFDINQISHIPESILNLRNECSIDISDNPLSSHALQSLQRLTSSPDYHGPQIYFSMSDGQQNTLHRPLADAVTAWFPENKQSDVSQIWHAFEHEEHANTFSAFLDRLSDTVSARNTSGFREQVAAWLEKLSASAELRQQSFAVAADATESCEDRVALTWNNLRKTLLVHQASEGL…	GCA_000092525.1_ASM9252v1_genomic.fna	ATGCTCCCGACAAATAACAATCACAGATTAATTTCAAATTCGTTCTCCACTTATTCAATCGACACTAGCCGTGCATATGAAAATTATCTAACCCATTGGACTGAATGGAAAAATAACCGCATACAAGAAGAACAACGAGACATCGCTTTTCAGCGACTAGTATCATGTCTACAAAACCAAGAGACGAACCTGGACTTGTCTGAATTAGGCCTGACAACATTACCTGAAATCCCCCCGGAAATTAAATCAATTAATATAAGTAAAAATAATTTAAGCTTAATCTCCCCATTGCCTGCGTCCCTTACACAGCTTAATGTCAGCTATAACAGACTTATTGAACTGCCTGCTTTGCCTCAAGGACTTAAATTATTGAATGCGTCCCACAATCAACTAATCACA…	TTAGCACGTAAAATCAGTAACGGCTGGAAATCATTCAATACTCGCACTATCGGAAGTTCACCAGCCAGCCGCAGCACGTTCTTGCATACGACGTGTCTGCGGTCTCAACTCCGCCCGCCCCCGCCAATCATGATTGGGCAGTACCAGTACAGCACTAGCAAAGACAGGAAATTAGCAGTCTCAGCAAAACACCGACCAGACGGTGAGAAGACAAAAAGATACGCAAAGATGCCGCGGTTCCAGAAGAATAAAAAACCGCTAATGGACAGCCTCCTTAACACAGTTTTTTATATACATGATTCACTGATACCAGTGGCATTAATAGCTATTATATAGCTTCAGCTCCTTTTTTCATACCTTAAGGAAAAATTGCCCCCTCCCCCAAAAAGTATCGTTTTT…
88	6	CP044154.1	545	125802	124168	Shigella flexneri strain AR-0425	plasmid	MLPINNNFSLPQNSFYNTISGTYADYFSAWDKWEKQALPGEERDEAVSRLKECLINNSDELRLDRLNLSSLPDNLPAQITLLNVSYNQLTNLPELPVTLKKLYSASNKLSELPVLPPALESLQVQHNELENLPALPDSLLTMNISYNEIVSLPSLPQALKNLRATRNFLTELPAFSEGNNPVVREYFFDRNQISHIPESILNLRNECSIHISDNPLSSHALQALQRLTSSPDYHGPRIYFSMSDGQQNTLHRPLADAVTAWFPENKQSDVSQIWHAFEHEEHANTFSAFLDRLSDTVSARNTSGFREQVAAWLEKLSASAELRQQSFAVAADATESCEDRVALTWNNLRKTLLVHQASEGLFDNDTGALLSLGREMFRLEILEDIARDKVRTLHFVDEI…	GCA_008727235.1_ASM872723v1_genomic.fna	ATGTTACCGATAAATAATAACTTTTCATTGCCCCAAAATTCTTTTTATAACACTATTTCCGGTACATATGCTGATTACTTTTCAGCATGGGATAAATGGGAAAAACAAGCGCTCCCCGGTGAAGAGCGTGATGAGGCTGTCTCCCGACTTAAAGAATGTCTTATCAATAATTCCGATGAACTTCGACTGGACCGTTTAAATCTGTCCTCGCTACCTGACAACTTACCAGCTCAGATAACGCTGCTCAATGTATCATATAATCAATTAACTAACCTACCTGAACTGCCTGTTACGCTAAAAAAATTATATTCCGCCAGCAATAAATTATCAGAATTGCCCGTGCTACCTCCTGCGCTGGAGTCACTTCAGGTACAACACAATGAGCTGGAAAACCTGCCA…	ATGTCAGGCTAGGGTCAAAAATCGTGGCGTTGACAAAATGGCTGCGTTACGTCATTGAGCATATCCAGGACTGGCCGGCAAACCGGGTACGCGATCTGTTGCCTTGGAAAGTTGATCTGACCTCTCAGTAAATATCAATACGGTTCTGACGAGCCGCTTACCGTTCAAATATGAAGTACGATGTTTAACTAACCGAAAAACAAGAACAATACGGTGCAAACAGGCCATTCACGGTTAACTGAAACAGTATCGTTTTTTTACAGCCAATTTTGTTTATCCTTATTATAATAAAAAAGTGCTGAAGTTCATTTCATGGAATGAACTTCATAAAAACTCCTACTTATTTCTTTTAACAAAGCCATTTGTCCACCGGCTTTAACTGGATGCCCATC
89	6	LR213456.1	545	214259	212625	Shigella flexneri strain AUSMDU00008332	plasmid	MLPINNNFSLPQNSFYNTISGTYADYFSAWDKWEKQALPGEERDEAVSRLKECLINNSDELRLDRLNLSSLPDNLPAQITLLNVSYNQLTNLPELPVTLKKLYSASNKLSELPVLPPALESLQVQHNELENLPALPDSLLTMNISYNEIVSLPSLPQALKNLRATRNFLTELPAFSEGNNPVVREYFFDRNQISHIPESILNLRNECSIHISDNPLSSHALQALQRLTSSPDYHGPRIYFSMSDGQQNTLHRPLADAVTAWFPENKQSDVSQIWHAFEHEEHANTFSAFLDRLSDTVSARNTSGFREQVAAWLEKLSASAELRQQSFAVAADATESCEDRVALTWNNLRKTLLVHQASEGLFDNDTGALLSLGREMFRLEILEDIARDKVRTLHFVDEI…	GCA_900659665.1_AUSMDU00008332_genomic.fna	ATGTTACCGATAAATAATAACTTTTCATTGCCCCAAAATTCTTTTTATAACACTATTTCCGGTACATATGCTGATTACTTTTCAGCATGGGATAAATGGGAAAAACAAGCGCTCCCCGGTGAAGAGCGTGATGAGGCTGTCTCCCGACTTAAAGAATGTCTTATCAATAATTCCGATGAACTTCGACTGGACCGTTTAAATCTGTCCTCGCTACCTGACAACTTACCAGCTCAGATAACGCTGCTCAATGTATCATATAATCAATTAACTAACCTACCTGAACTGCCTGTTACGCTAAAAAAATTATATTCCGCCAGCAATAAATTATCAGAATTGCCCGTGCTACCTCCTGCGCTGGAGTCACTTCAGGTACAACACAATGAGCTGGAAAACCTGCCA…	ATGTCAGGCTAGGGTCAAAAATCGTGGCGTTGACAAAATGGCTGCGTTACGTCATTGAGCATATCCAGGACTGGCCGGCAAACCGGGTACGCGATCTGTTGCCTTGGAAAGTTGATCTGACCTCTCAGTAAATATCAATACGGTTCTGACGAGCCGCTTACCGTTCAAATATGAAGTACGATGTTTAACTAACCGAAAAACAAGAACAATACGGTGCAAACAGGCCATTCACGGTTAACTGAAACAGTATCGTTTTTTTACAGCCAATTTTGTTTATCCTTATTATAATAAAAAAGTGCTGAAGTTCATTTCATGGAATGAACTTCATAAAAACTCCTACTTATTTCTTTTAACAAAGCCATTTGTCCACCGGCTTTAACTGGATGCCCATC
90	6	CP034933.1	545	166479	164845	Shigella flexneri strain 2013C-3749	plasmid	MLPINNNFSLPQNSFYNTISGTYADYFSAWDKWEKQALPGEERDEAVSRLKECLINNSDELRLDRLNLSSLPDNLPAQITLLNVSYNQLTNLPELPVTLKKLYSASNKLSELPVLPPALESLQVQHNELENLPALPDSLLTMNISYNEIVSLPSLPQALKNLRATRNFLTELPAFSEGNNPVVREYFFDRNQISHIPESILNLRNECSIHISDNPLSSHALQALQRLTSSPDYHGPRIYFSMSDGQQNTLHRPLADAVTAWFPENKQSDVSQIWHAFEHEEHANTFSAFLDRLSDTVSARNTSGFREQVAAWLEKLSASAELRQQSFAVAADATESCEDRVALTWNNLRKTLLVHQASEGLFDNDTGALLSLGREMFRLEILEDIARDKVRTLHFVDEI…	GCA_010231485.1_ASM1023148v1_genomic.fna	ATGTTACCGATAAATAATAACTTTTCATTGCCCCAAAATTCTTTTTATAACACTATTTCCGGTACATATGCTGATTACTTTTCAGCATGGGATAAATGGGAAAAACAAGCGCTCCCCGGTGAAGAGCGTGATGAGGCTGTCTCCCGACTTAAAGAATGTCTTATCAATAATTCCGATGAACTTCGACTGGACCGTTTAAATCTGTCCTCGCTACCTGACAACTTACCAGCTCAGATAACGCTGCTCAATGTATCATATAATCAATTAACTAACCTACCTGAACTGCCTGTTACGCTAAAAAAATTATATTCCGCCAGCAATAAATTATCAGAATTGCCCGTGCTACCTCCTGCGCTGGAGTCACTTCAGGTACAACACAATGAGCTGGAAAACCTGCCA…	ATGTCAGGCTAGGGTCAAAAATCGTGGCGTTGACAAAATGGCTGCGTTACGTCATTGAGCATATCCAGGACTGGCCGGCAAACCGGGTACGCGATCTGTTGCCTTGGAAAGTTGATCTGACCTCTCAGTAAATATCAATACGGTTCTGACGAGCCGCTTACCGTTCAAATATGAAGTACGATGTTTAACTAACCGAAAAACAAGAACAATACGGTGCAAACAGGCCATTCACGGTTAACTGAAACAGTATCGTTTTTTTACAGCCAATTTTGTTTATCCTTATTATAATAAAAAAGTGCTGAAGTTCATTTCATGGAATGAACTTCATAAAAACTCCTACTTATTTCTTTTAACAAAGCCATTTGTCCACCGGCTTTAACTGGATGCCCATC
91	6	CP045942.1	545	198622	200256	Shigella flexneri 2a strain AUSMDU00010535	plasmid	MLPINNNFSLPQNSFYNTISGTYADYFSAWDKWEKQALPGEERDEAVSRLKECLINNSDELRLDRLNLSSLPDNLPAQITLLNVSYNQLTNLPELPVTLKKLYSASNKLSELPVLPPALESLQVQHNELENLPALPDSLLTMNISYNEIVSLPSLPQALKNLRATRNFLTELPAFSEGNNPVVREYFFDRNQISHIPESILNLRNECSIHISDNPLSSHALQALQRLTSSPDYHGPRIYFSMSDGQQNTLHRPLADAVTAWFPENKQSDVSQIWHAFEHEEHANTFSAFLDRLSDTVSARNTSGFREQVAAWLEKLSASAELRQQSFAVAADATESCEDRVALTWNNLRKTLLVHQASEGLFDNDTGALLSLGREMFRLEILEDIARDKVRTLHFVDEI…	GCA_009664535.1_ASM966453v1_genomic.fna	ATGTTACCGATAAATAATAACTTTTCATTGCCCCAAAATTCTTTTTATAACACTATTTCCGGTACATATGCTGATTACTTTTCAGCATGGGATAAATGGGAAAAACAAGCGCTCCCCGGTGAAGAGCGTGATGAGGCTGTCTCCCGACTTAAAGAATGTCTTATCAATAATTCCGATGAACTTCGACTGGACCGTTTAAATCTGTCCTCGCTACCTGACAACTTACCAGCTCAGATAACGCTGCTCAATGTATCATATAATCAATTAACTAACCTACCTGAACTGCCTGTTACGCTAAAAAAATTATATTCCGCCAGCAATAAATTATCAGAATTGCCCGTGCTACCTCCTGCGCTGGAGTCACTTCAGGTACAACACAATGAGCTGGAAAACCTGCCA…	ATGTCAGGCTAGGGTCAAAAATCGTGGCGTTGACAAAATGGCTGCGTTACGTCATTGAGCATATCCAGGACTGGCCGGCAAACCGGGTACGCGATCTGTTGCCTTGGAAAGTTGATCTGACCTCTCAGTAAATATCAATACGGTTCTGACGAGCCGCTTACCGTTCAAATATGAAGTACGATGTTTAACTAACCGAAAAACAAGAACAATACGGTGCAAACAGGCCATTCACGGTTAACTGAAACAGTATCGTTTTTTTACAGCCAATTTTGTTTATCCTTATTATAATAAAAAAGTGCTGAAGTTCATTTCATGGAATGAACTTCATAAAAACTCCTACTTATTTCTTTTAACAAAGCCATTTGTCCACCGGCTTTAACTGGATGCCCATCA
92	6	CP044160.1	545	117317	118951	Shigella flexneri strain AR-0423	plasmid	MLPINNNFSLPQNSFYNTISGTYADYFSAWDKWEKQALPGEERDEAVSRLKECLINNSDELRLDRLNLSSLPDNLPAQITLLNVSYNQLTNLPELPVTLKKLYSASNKLSELPVLPPALESLQVQHNELENLPALPDSLLTMNISYNEIVSLPSLPQALKNLRATRNFLTELPAFSEGNNPVVREYFFDRNQISHIPESILNLRNECSIHISDNPLSSHALQALQRLTSSPDYHGPRIYFSMSDGQQNTLHRPLADAVTAWFPENKQSDVSQIWHAFEHEEHANTFSAFLDRLSDTVSARNTSGFREQVAAWLEKLSASAELRQQSFAVAADATESCEDRVALTWNNLRKTLLVHQASEGLFDNDTGALLSLGREMFRLEILEDIARDKVRTLHFVDEI…	GCA_008727275.1_ASM872727v1_genomic.fna	ATGTTACCGATAAATAATAACTTTTCATTGCCCCAAAATTCTTTTTATAACACTATTTCCGGTACATATGCTGATTACTTTTCAGCATGGGATAAATGGGAAAAACAAGCGCTCCCCGGTGAAGAGCGTGATGAGGCTGTCTCCCGACTTAAAGAATGTCTTATCAATAATTCCGATGAACTTCGACTGGACCGTTTAAATCTGTCCTCGCTACCTGACAACTTACCAGCTCAGATAACGCTGCTCAATGTATCATATAATCAATTAACTAACCTACCTGAACTGCCTGTTACGCTAAAAAAATTATATTCCGCCAGCAATAAATTATCAGAATTGCCCGTGCTACCTCCTGCGCTGGAGTCACTTCAGGTACAACACAATGAGCTGGAAAACCTGCCA…	ATGTCAGGCTAGGGTCAAAAATCGTGGCGTTGACAAAATGGCTGCGTTACGTCATTGAGCATATCCAGGACTGGCCGGCAAACCGGGTACGCGATCTGTTGCCTTGGAAAGTTGATCTGACCTCTCAGTAAATATCAATACGGTTCTGACGAGCCGCTTACCGTTCAAATATGAAGTACGATGTTTAACTAACCGAAAAACAAGAACAATACGGTGCAAACAGGCCATTCACGGTTAACTGAAACAGTATCGTTTTTTTACAGCCAATTTTGTTTATCCTTATTATAATAAAAAAGTGCTGAAGTTCATTTCATGGAATGAACTTCATAAAAACTCCTACTTATTTCTTTTAACAAAGCCATTTGTCCACCGGCTTTAACTGGATGCCCATCA
93	6	CP044157.1	545	108820	107186	Shigella flexneri strain AR-0424	plasmid	MLPINNNFSLPQNSFYNTISGTYADYFSAWDKWEKQALPGEERDEAVSRLKECLINNSDELRLDRLNLSSLPDNLPAQITLLNVSYNQLTNLPELPVTLKKLYSASNKLSELPVLPPALESLQVQHNELENLPALPDSLLTMNISYNEIVSLPSLPQALKNLRATRNFLTELPAFSEGNNPVVREYFFDRNQISHIPESILNLRNECSIHISDNPLSSHALQALQRLTSSPDYHGPRIYFSMSDGQQNTLHRPLADAVTAWFPENKQSDVSQIWHAFEHEEHANTFSAFLDRLSDTVSARNTSGFREQVAAWLEKLSASAELRQQSFAVAADATESCEDRVALTWNNLRKTLLVHQASEGLFDNDTGALLSLGREMFRLEILEDIARDKVRTLHFVDEI…	GCA_008727255.1_ASM872725v1_genomic.fna	ATGTTACCGATAAATAATAACTTTTCATTGCCCCAAAATTCTTTTTATAACACTATTTCCGGTACATATGCTGATTACTTTTCAGCATGGGATAAATGGGAAAAACAAGCGCTCCCCGGTGAAGAGCGTGATGAGGCTGTCTCCCGACTTAAAGAATGTCTTATCAATAATTCCGATGAACTTCGACTGGACCGTTTAAATCTGTCCTCGCTACCTGACAACTTACCAGCTCAGATAACGCTGCTCAATGTATCATATAATCAATTAACTAACCTACCTGAACTGCCTGTTACGCTAAAAAAATTATATTCCGCCAGCAATAAATTATCAGAATTGCCCGTGCTACCTCCTGCGCTGGAGTCACTTCAGGTACAACACAATGAGCTGGAAAACCTGCCA…	ATGTCAGGCTAGGGTCAAAAATCGTGGCGTTGACAAAATGGCTGCGTTACGTCATTGAGCATATCCAGGACTGGCCGGCAAACCGGGTACGCGATCTGTTGCCTTGGAAAGTTGATCTGACCTCTCAGTAAATATCAATACGGTTCTGACGAGCCGCTTACCGTTCAAATATGAAGTACGATGTTTAACTAACCGAAAAACAAGAACAATACGGTGCAAACAGGCCATTCACGGTTAACTGAAACAGTATCGTTTTTTTACAGCCAATTTTGTTTATCCTTATTATAATAAAAAAGTGCTGAAGTTCATTTCATGGAATGAACTTCATAAAAACTCCTACTTATTTCTTTTAACAAAGCCATTTGTCCACCGGCTTTAACTGGATGCCCATC
94	6	CP037924.1	545	130759	129125	Shigella flexneri 5a str. M90T	plasmid	MLPINNNFSLPQNSFYNTISGTYADYFSAWDKWEKQALPGEERDEAVSRLKECLINNSDELRLDRLNLSSLPDNLPAQITLLNVSYNQLTNLPELPVTLKKLYSASNKLSELPVLPPALESLQVQHNELENLPALPDSLLTMNISYNEIVSLPSLPQALKNLRATRNFLTELPAFSEGNNPVVREYFFDRNQISHIPESILNLRNECSIHISDNPLSSHALQALQRLTSSPDYHGPRIYFSMSDGQQNTLHRPLADAVTAWFPENKQSDVSQIWHAFEHEEHANTFSAFLDRLSDTVSARNTSGFREQVAAWLEKLSASAELRQQSFAVAADATESCEDRVALTWNNLRKTLLVHQASEGLFDNDTGALLSLGREMFRLEILEDIARDKVRTLHFVDEI…	GCA_004799585.1_ASM479958v1_genomic.fna	ATGTTACCGATAAATAATAACTTTTCATTGCCCCAAAATTCTTTTTATAACACTATTTCCGGTACATATGCTGATTACTTTTCAGCATGGGATAAATGGGAAAAACAAGCGCTCCCCGGTGAAGAGCGTGATGAGGCTGTCTCCCGACTTAAAGAATGTCTTATCAATAATTCCGATGAACTTCGACTGGACCGTTTAAATCTGTCCTCGCTACCTGACAACTTACCAGCTCAGATAACGCTGCTCAATGTATCATATAATCAATTAACTAACCTACCTGAACTGCCTGTTACGCTAAAAAAATTATATTCCGCCAGCAATAAATTATCAGAATTGCCCGTGCTACCTCCTGCGCTGGAGTCACTTCAGGTACAACACAATGAGCTGGAAAACCTGCCA…	ATGTCAGGCTAGGGTCAAAAATCGTGGCGTTGACAAAATGGCTGCGTTACGTCATTGAGCATATCCAGGACTGGCCGGCAAACCGGGTACGCGATCTGTTGCCTTGGAAAGTTGATCTGACCTCTCAGTAAATATCAATACGGTTCTGACGAGCCGCTTACCGTTCAAATATGAAGTACGATGTTTAACTAACCGAAAAACAAGAACAATACGGTGCAAACAGGCCATTCACGGTTAACTGAAACAGTATCGTTTTTTTACAGCCAATTTTGTTTATCCTTATTATAATAAAAAAGTGCTGAAGTTCATTTCATGGAATGAACTTCATAAAAACTCCTACTTATTTCTTTTAACAAAGCCATTTGTCCACCGGCTTTAACTGGATGCCCATC
95	6	CP034059.1	545	75286	73652	Shigella flexneri strain FDAARGOS_535	plasmid	MLPINNNFSLPQNSFYNTISGTYADYFSAWDKWEKQALPGEERDEAVSRLKECLINNSDELRLDRLNLSSLPDNLPAQITLLNVSYNQLTNLPELPVTLKKLYSASNKLSELPVLPPALESLQVQHNELENLPALPDSLLTMNISYNEIVSLPSLPQALKNLRATRNFLTELPAFSEGNNPVVREYFFDRNQISHIPESILNLRNECSIHISDNPLSSHALQALQRLTSSPDYHGPRIYFSMSDGQQNTLHRPLADAVTAWFPENKQSDVSQIWHAFEHEEHANTFSAFLDRLSDTVSARNTSGFREQVAAWLEKLSASAELRQQSFAVAADATESCEDRVALTWNNLRKTLLVHQASEGLFDNDTGALLSLGREMFRLEILEDIARDKVRTLHFVDEI…	GCA_003855135.1_ASM385513v1_genomic.fna	ATGTTACCGATAAATAATAACTTTTCATTGCCCCAAAATTCTTTTTATAACACTATTTCCGGTACATATGCTGATTACTTTTCAGCATGGGATAAATGGGAAAAACAAGCGCTCCCCGGTGAAGAGCGTGATGAGGCTGTCTCCCGACTTAAAGAATGTCTTATCAATAATTCCGATGAACTTCGACTGGACCGTTTAAATCTGTCCTCGCTACCTGACAACTTACCAGCTCAGATAACGCTGCTCAATGTATCATATAATCAATTAACTAACCTACCTGAACTGCCTGTTACGCTAAAAAAATTATATTCCGCCAGCAATAAATTATCAGAATTGCCCGTGCTACCTCCTGCGCTGGAGTCACTTCAGGTACAACACAATGAGCTGGAAAACCTGCCA…	ATGTCAGGCTAGGGTCAAAAATCGTGGCGTTGACAAAATGGCTGCGTTACGTCATTGAGCATATCCAGGACTGGCCGGCAAACCGGGTACGCGATCTGTTGCCTTGGAAAGTTGATCTGACCTCTCAGTAAATATCAATACGGTTCTGACGAGCCGCTTACCGTTCAAATATGAAGTACGATGTTTAACTAACCGAAAAACAAGAACAATACGGTGCAAACAGGCCATTCACGGTTAACTGAAACAGTATCGTTTTTTTACAGCCAATTTTGTTTATCCTTATTATAATAAAAAAGTGCTGAAGTTCATTTCATGGAATGAACTTCATAAAAACTCCTACTTATTTCTTTTAACAAAGCCATTTGTCCACCGGCTTTAACTGGATGCCCATC
96	6	CP033511.1	545	85648	87282	Shigella flexneri strain 2016AM-0877	plasmid	MLPINNNFSLPQNSFYNTISGTYADYFSAWDKWEKQALPGEERDEAVSRLKECLINNSDELRLDRLNLSSLPDNLPAQITLLNVSYNQLTNLPELPVTLKKLYSASNKLSELPVLPPALESLQVQHNELENLPALPDSLLTMNISYNEIVSLPSLPQALKNLRATRNFLTELPAFSEGNNPVVREYFFDRNQISHIPESILNLRNECSIHISDNPLSSHALQALQRLTSSPDYHGPRIYFSMSDGQQNTLHRPLADAVTAWFPENKQSDVSQIWHAFEHEEHANTFSAFLDRLSDTVSARNTSGFREQVAAWLEKLSASAELRQQSFAVAADATESCEDRVALTWNNLRKTLLVHQASEGLFDNDTGALLSLGREMFRLEILEDIARDKVRTLHFVDEI…	GCA_003719775.1_ASM371977v1_genomic.fna	ATGTTACCGATAAATAATAACTTTTCATTGCCCCAAAATTCTTTTTATAACACTATTTCCGGTACATATGCTGATTACTTTTCAGCATGGGATAAATGGGAAAAACAAGCGCTCCCCGGTGAAGAGCGTGATGAGGCTGTCTCCCGACTTAAAGAATGTCTTATCAATAATTCCGATGAACTTCGACTGGACCGTTTAAATCTGTCCTCGCTACCTGACAACTTACCAGCTCAGATAACGCTGCTCAATGTATCATATAATCAATTAACTAACCTACCTGAACTGCCTGTTACGCTAAAAAAATTATATTCCGCCAGCAATAAATTATCAGAATTGCCCGTGCTACCTCCTGCGCTGGAGTCACTTCAGGTACAACACAATGAGCTGGAAAACCTGCCA…	ATGTCAGGCTAGGGTCAAAAATCGTGGCGTTGACAAAATGGCTGCGTTACGTCATTGAGCATATCCAGGACTGGCCGGCAAACCGGGTACGCGATCTGTTGCCTTGGAAAGTTGATCTGACCTCTCAGTAAATATCAATACGGTTCTGACGAGCCGCTTACCGTTCAAATATGAAGTACGATGTTTAACTAACCGAAAAACAAGAACAATACGGTGCAAACAGGCCATTCACGGTTAACTGAAACAGTATCGTTTTTTTACAGCCAATTTTGTTTATCCTTATTATAATAAAAAAGTGCTGAAGTTCATTTCATGGAATGAACTTCATAAAAACTCCTACTTATTTCTTTTAACAAAGCCATTTGTCCACCGGCTTTAACTGGATGCCCATCA
97	6	CP026800.1	545	40162	41796	Shigella flexneri strain NCTC 9728	plasmid	MLPINNNFSLPQNSFYNTISGTYADYFSAWDKWEKQALPGEERDEAVSRLKECLINNSDELRLDRLNLSSLPDNLPAQITLLNVSYNQLTNLPELPVTLKKLYSASNKLSELPVLPPALESLQVQHNELENLPALPDSLLTMNISYNEIVSLPSLPQALKNLRATRNFLTELPAFSEGNNPVVREYFFDRNQISHIPESILNLRNECSIHISDNPLSSHALQALQRLTSSPDYHGPRIYFSMSDGQQNTLHRPLADAVTAWFPENKQSDVSQIWHAFEHEEHANTFSAFLDRLSDTVSARNTSGFREQVAAWLEKLSASAELRQQSFAVAADATESCEDRVALTWNNLRKTLLVHQASEGLFDNDTGALLSLGREMFRLEILEDIARDKVRTLHFVDEI…	GCA_002950335.1_ASM295033v1_genomic.fna	ATGTTACCGATAAATAATAACTTTTCATTGCCCCAAAATTCTTTTTATAACACTATTTCCGGTACATATGCTGATTACTTTTCAGCATGGGATAAATGGGAAAAACAAGCGCTCCCCGGTGAAGAGCGTGATGAGGCTGTCTCCCGACTTAAAGAATGTCTTATCAATAATTCCGATGAACTTCGACTGGACCGTTTAAATCTGTCCTCGCTACCTGACAACTTACCAGCTCAGATAACGCTGCTCAATGTATCATATAATCAATTAACTAACCTACCTGAACTGCCTGTTACGCTAAAAAAATTATATTCCGCCAGCAATAAATTATCAGAATTGCCCGTGCTACCTCCTGCGCTGGAGTCACTTCAGGTACAACACAATGAGCTGGAAAACCTGCCA…	ATGTCAGGCTAGGGTCAAAAATCGTGGCGTTGACAAAATGGCTGCGTTACGTCATTGAGCATATCCAGGACTGGCCGGCAAACCGGGTACGCGATCTGTTGCCTTGGAAAGTTGATCTGACCTCTCAGTAAATATCAATACGGTTCTGACGAGCCGCTTACCGTTCAAATATGAAGTACGATGTTTAACTAACCGAAAAACAAGAACAATACGGTGCAAACAGGCCATTCACGGTTAACTGAAACAGTATCGTTTTTTTACAGCCAATTTTGTTTATCCTTATTATAATAAAAAAGTGCTGAAGTTCATTTCATGGAATGAACTTCATAAAAACTCCTACTTATTTCTTTTAACAAAGCCATTTGTCCACCGGCTTTAACTGGATGCCCATCA
98	6	CP026794.1	545	127383	129017	Shigella flexneri strain 74-1170	plasmid	MLPINNNFSLPQNSFYNTISGTYADYFSAWDKWEKQALPGEERDEAVSRLKECLINNSDELRLDRLNLSSLPDNLPAQITLLNVSYNQLTNLPELPVTLKKLYSASNKLSELPVLPPALESLQVQHNELENLPALPDSLLTMNISYNEIVSLPSLPQALKNLRATRNFLTELPAFSEGNNPVVREYFFDRNQISHIPESILNLRNECSIHISDNPLSSHALQALQRLTSSPDYHGPRIYFSMSDGQQNTLHRPLADAVTAWFPENKQSDVSQIWHAFEHEEHANTFSAFLDRLSDTVSARNTSGFREQVAAWLEKLSASAELRQQSFAVAADATESCEDRVALTWNNLRKTLLVHQASEGLFDNDTGALLSLGREMFRLEILEDIARDKVRTLHFVDEI…	GCA_002950255.1_ASM295025v1_genomic.fna	ATGTTACCGATAAATAATAACTTTTCATTGCCCCAAAATTCTTTTTATAACACTATTTCCGGTACATATGCTGATTACTTTTCAGCATGGGATAAATGGGAAAAACAAGCGCTCCCCGGTGAAGAGCGTGATGAGGCTGTCTCCCGACTTAAAGAATGTCTTATCAATAATTCCGATGAACTTCGACTGGACCGTTTAAATCTGTCCTCGCTACCTGACAACTTACCAGCTCAGATAACGCTGCTCAATGTATCATATAATCAATTAACTAACCTACCTGAACTGCCTGTTACGCTAAAAAAATTATATTCCGCCAGCAATAAATTATCAGAATTGCCCGTGCTACCTCCTGCGCTGGAGTCACTTCAGGTACAACACAATGAGCTGGAAAACCTGCCA…	ATGTCAGGCTAGGGTCAAAAATCGTGGCGTTGACAAAATGGCTGCGTTACGTCATTGAGCATATCCAGGACTGGCCGGCAAACCGGGTACGCGATCTGTTGCCTTGGAAAGTTGATCTGACCTCTCAGTAAATATCAATACGGTTCTGACGAGCCGCTTACCGTTCAAATATGAAGTACGATGTTTAACTAACCGAAAAACAAGAACAATACGGTGCAAACAGGCCATTCACGGTTAACTGAAACAGTATCGTTTTTTTACAGCCAATTTTGTTTATCCTTATTATAATAAAAAAGTGCTGAAGTTCATTTCATGGAATGAACTTCATAAAAACTCCTACTTATTTCTTTTAACAAAGCCATTTGTCCACCGGCTTTAACTGGATGCCCATCA
99	6	CP026791.1	545	33825	35459	Shigella flexneri strain 61-4982	plasmid	MLPINNNFSLPQNSFYNTISGTYADYFSAWDKWEKQALPGEERDEAVSRLKECLINNSDELRLDRLNLSSLPDNLPAQITLLNVSYNQLTNLPELPVTLKKLYSASNKLSELPVLPPALESLQVQHNELENLPALPDSLLTMNISYNEIVSLPSLPQALKNLRATRNFLTELPAFSEGNNPVVREYFFDRNQISHIPESILNLRNECSIHISDNPLSSHALQALQRLTSSPDYHGPRIYFSMSDGQQNTLHRPLADAVTAWFPENKQSDVSQIWHAFEHEEHANTFSAFLDRLSDTVSARNTSGFREQVAAWLEKLSASAELRQQSFAVAADATESCEDRVALTWNNLRKTLLVHQASEGLFDNDTGALLSLGREMFRLEILEDIARDKVRTLHFVDEI…	GCA_002950235.1_ASM295023v1_genomic.fna	ATGTTACCGATAAATAATAACTTTTCATTGCCCCAAAATTCTTTTTATAACACTATTTCCGGTACATATGCTGATTACTTTTCAGCATGGGATAAATGGGAAAAACAAGCGCTCCCCGGTGAAGAGCGTGATGAGGCTGTCTCCCGACTTAAAGAATGTCTTATCAATAATTCCGATGAACTTCGACTGGACCGTTTAAATCTGTCCTCGCTACCTGACAACTTACCAGCTCAGATAACGCTGCTCAATGTATCATATAATCAATTAACTAACCTACCTGAACTGCCTGTTACGCTAAAAAAATTATATTCCGCCAGCAATAAATTATCAGAATTGCCCGTGCTACCTCCTGCGCTGGAGTCACTTCAGGTACAACACAATGAGCTGGAAAACCTGCCA…	ATGTCAGGCTAGGGTCAAAAATCGTGGCGTTGACAAAATGGCTGCGTTACGTCATTGAGCATATCCAGGACTGGCCGGCAAACCGGGTACGCGATCTGTTGCCTTGGAAAGTTGATCTGACCTCTCAGTAAATATCAATACGGTTCTGACGAGCCGCTTACCGTTCAAATATGAAGTACGATGTTTAACTAACCGAAAAACAAGAACAATACGGTGCAAACAGGCCATTCACGGTTAACTGAAACAGTATCGTTTTTTTACAGCCAATTTTGTTTATCCTTATTATAATAAAAAAGTGCTGAAGTTCATTTCATGGAATGAACTTCATAAAAACTCCTACTTATTTCTTTTAACAAAGCCATTTGTCCACCGGCTTTAACTGGATGCCCATCA
100	6	CP026804.1	545	171777	170143	Shigella flexneri strain 89-141	plasmid	MLPINNNFSLPQNSFYNTISGTYADYFSAWDKWEKQALPGEERDEAVSRLKECLINNSDELRLDRLNLSSLPDNLPAQITLLNVSYNQLTNLPELPVTLKKLYSASNKLSELPVLPPALESLQVQHNELENLPALPDSLLTMNISYNEIVSLPSLPQALKNLRATRNFLTELPAFSEGNNPVVREYFFDRNQISHIPESILNLRNECSIHISDNPLSSHALQALQRLTSSPDYHGPRIYFSMSDGQQNTLHRPLADAVTAWFPENKQSDVSQIWHAFEHEEHANTFSAFLDRLSDTVSARNTSGFREQVAAWLEKLSASAELRQQSFAVAADATESCEDRVALTWNNLRKTLLVHQASEGLFDNDTGALLSLGREMFRLEILEDIARDKVRTLHFVDEI…	GCA_002946695.1_ASM294669v1_genomic.fna	ATGTTACCGATAAATAATAACTTTTCATTGCCCCAAAATTCTTTTTATAACACTATTTCCGGTACATATGCTGATTACTTTTCAGCATGGGATAAATGGGAAAAACAAGCGCTCCCCGGTGAAGAGCGTGATGAGGCTGTCTCCCGACTTAAAGAATGTCTTATCAATAATTCCGATGAACTTCGACTGGACCGTTTAAATCTGTCCTCGCTACCTGACAACTTACCAGCTCAGATAACGCTGCTCAATGTATCATATAATCAATTAACTAACCTACCTGAACTGCCTGTTACGCTAAAAAAATTATATTCCGCCAGCAATAAATTATCAGAATTGCCCGTGCTACCTCCTGCGCTGGAGTCACTTCAGGTACAACACAATGAGCTGGAAAACCTGCCA…	ATGTCAGGCTAGGGTCAAAAATCGTGGCGTTGACAAAATGGCTGCGTTACGTCATTGAGCATATCTAGGACTGGCCGGCAAACCGGGTACGCGATCTGTTGCCCTGGAAAGTTGATATGACCTCTCAGTAAATATCAATACGGTTCTGACGAGCCGCTTACCGTTCAAATATGAAGTACGATGTTTAACTAACCGAAAAACAAGAACAATACGGTGCAAACAGGCCATTCACGGTTAACTGAAACAGTATCGTTTTTTTACAGCCAATTTTGTTTATCCTTATTATAATAAAAAAGTGCTGAAGTTCATTTCATGGAATGAACTTCATAAAAACTCCTACTTATTTCTTTTAACAAAGCCATTTGTCCACCGGCTTTAACTGGATGCCCATC
101	6	CP024476.1	545	102692	101058	Shigella flexneri 7b strain 94-3007	plasmid	MLPINNNFSLPQNSFYNTISGTYADYFSAWDKWEKQALPGEERDEAVSRLKECLINNSDELRLDRLNLSSLPDNLPAQITLLNVSYNQLTNLPELPVTLKKLYSASNKLSELPVLPPALESLQVQHNELENLPALPDSLLTMNISYNEIVSLPSLPQALKNLRATRNFLTELPAFSEGNNPVVREYFFDRNQISHIPESILNLRNECSIHISDNPLSSHALQALQRLTSSPDYHGPRIYFSMSDGQQNTLHRPLADAVTAWFPENKQSDVSQIWHAFEHEEHANTFSAFLDRLSDTVSARNTSGFREQVAAWLEKLSASAELRQQSFAVAADATESCEDRVALTWNNLRKTLLVHQASEGLFDNDTGALLSLGREMFRLEILEDIARDKVRTLHFVDEI…	GCA_002741635.1_ASM274163v1_genomic.fna	ATGTTACCGATAAATAATAACTTTTCATTGCCCCAAAATTCTTTTTATAACACTATTTCCGGTACATATGCTGATTACTTTTCAGCATGGGATAAATGGGAAAAACAAGCGCTCCCCGGTGAAGAGCGTGATGAGGCTGTCTCCCGACTTAAAGAATGTCTTATCAATAATTCCGATGAACTTCGACTGGACCGTTTAAATCTGTCCTCGCTACCTGACAACTTACCAGCTCAGATAACGCTGCTCAATGTATCATATAATCAATTAACTAACCTACCTGAACTGCCTGTTACGCTAAAAAAATTATATTCCGCCAGCAATAAATTATCAGAATTGCCCGTGCTACCTCCTGCGCTGGAGTCACTTCAGGTACAACACAATGAGCTGGAAAACCTGCCA…	ATGTCAGGCTAGGGTCAAAAATCGTGGCGTTGACAAAATGGCTGCGTTACGTCATTGAGCATATCCAGGACTGGCCGGCAAACCGGGTACGCGATCTGTTGCCTTGGAAAGTTGATCTGACCTCTCAGTAAATATCAATACGGTTCTGACGAGCCGCTTACCGTTCAAATATGAAGTACGATGTTTAACTAACCGAAAAACAAGAACAATACGGTGCAAACAGGCCATTCACGGTTAACTGAAACAGTATCGTTTTTTTACAGCCAATTTTGTTTATCCTTATTATAATAAAAAAGTGCTGAAGTTCATTTCATGGAATGAACTTCATAAAAACTCCTACTTATTTCTTTTAACAAAGCCATTTGTCCACCGGCTTTAACTGGATGCCCATC
102	6	CP030773.1	545	180774	182408	Shigella flexneri 1c strain Y394	plasmid	MLPINNNFSLPQNSFYNTISGTYADYFSAWDKWEKQALPGEERDEAVSRLKECLINNSDELRLDRLNLSSLPDNLPAQITLLNVSYNQLTNLPELPVTLKKLYSASNKLSELPVLPPALESLQVQHNELENLPALPDSLLTMNISYNEIVSLPSLPQALKNLRATRNFLTELPAFSEGNNPVVREYFFDRNQISHIPESILNLRNECSIHISDNPLSSHALQALQRLTSSPDYHGPRIYFSMSDGQQNTLHRPLADAVTAWFPENKQSDVSQIWHAFEHEEHANTFSAFLDRLSDTVSARNTSGFREQVAAWLEKLSASAELRQQSFAVAADATESCEDRVALTWNNLRKTLLVHQASEGLFDNDTGALLSLGREMFRLEILEDIARDKVRTLHFVDEI…	GCA_002442995.2_ASM244299v2_genomic.fna	ATGTTACCGATAAATAATAACTTTTCATTGCCCCAAAATTCTTTTTATAACACTATTTCCGGTACATATGCTGATTACTTTTCAGCATGGGATAAATGGGAAAAACAAGCGCTCCCCGGTGAAGAGCGTGATGAGGCTGTCTCCCGACTTAAAGAATGTCTTATCAATAATTCCGATGAACTTCGACTGGACCGTTTAAATCTGTCCTCGCTACCTGACAACTTACCAGCTCAGATAACGCTGCTCAATGTATCATATAATCAATTAACTAACCTACCTGAACTGCCTGTTACGCTAAAAAAATTATATTCCGCCAGCAATAAATTATCAGAATTGCCCGTGCTACCTCCTGCGCTGGAGTCACTTCAGGTACAACACAATGAGCTGGAAAACCTGCCA…	ATGTCAGGCTAGGGTCAAAAATCGTGGCGTTGACAAAATGGCTGCGTTACGTCATTGAGCATATCCAGGACTGGCCGGCAAACCGGGTACGCGATCTGTTGCCTTGGAAAGTTGATCTGACCTCTCAGTAAATATCAATACGGTTCTGACGAGCCGCTTACCGTTCAAATATGAAGTACGATGTTTAACTAACCGAAAAACAAGAACAATACGGTGCAAACAGGCCATTCACGGTTAACTGAAACAGTATCGTTTTTTTACAGCCAATTTTGTTTATCCTTATTATAATAAAAAAGTGCTGAAGTTCATTTCATGGAATGAACTTCATAAAAACTCCTACTTATTTCTTTTAACAAAGCCATTTGTCCACCGGCTTTAACTGGATGCCCATCA
103	6	CP020087.1	545	49152	50786	Shigella flexneri 1a strain 0670	plasmid	MLPINNNFSLPQNSFYNTISGTYADYFSAWDKWEKQALPGEERDEAVSRLKECLINNSDELRLDRLNLSSLPDNLPAQITLLNVSYNQLTNLPELPVTLKKLYSASNKLSELPVLPPALESLQVQHNELENLPALPDSLLTMNISYNEIVSLPSLPQALKNLRATRNFLTELPAFSEGNNPVVREYFFDRNQISHIPESILNLRNECSIHISDNPLSSHALQALQRLTSSPDYHGPRIYFSMSDGQQNTLHRPLADAVTAWFPENKQSDVSQIWHAFEHEEHANTFSAFLDRLSDTVSARNTSGFREQVAAWLEKLSASAELRQQSFAVAADATESCEDRVALTWNNLRKTLLVHQASEGLFDNDTGALLSLGREMFRLEILEDIARDKVRTLHFVDEI…	GCA_002240135.1_ASM224013v1_genomic.fna	ATGTTACCGATAAATAATAACTTTTCATTGCCCCAAAATTCTTTTTATAACACTATTTCCGGTACATATGCTGATTACTTTTCAGCATGGGATAAATGGGAAAAACAAGCGCTCCCCGGTGAAGAGCGTGATGAGGCTGTCTCCCGACTTAAAGAATGTCTTATCAATAATTCCGATGAACTTCGACTGGACCGTTTAAATCTGTCCTCGCTACCTGACAACTTACCAGCTCAGATAACGCTGCTCAATGTATCATATAATCAATTAACTAACCTACCTGAACTGCCTGTTACGCTAAAAAAATTATATTCCGCCAGCAATAAATTATCAGAATTGCCCGTGCTACCTCCTGCGCTGGAGTCACTTCAGGTACAACACAATGAGCTGGAAAACCTGCCA…	ATGTCAGGCTAGGGTCAAAAATCGTGGCGTTGACAAAATGGCTGCGTTACGTCATTGAGCATATCCAGGACTGGCCGGCAAACCGGGTACGCGATCTGTTGCCTTGGAAAGTTGATCTGACCTCTCAGTAAATATCAATACGGTTCTGACGAGCCGCTTACCGTTCAAATATGAAGTACGATGTTTAACTAACCGAAAAACAAGAACAATACGGTGCAAACAGGCCATTCACGGTTAACTGAAACAGTATCGTTTTTTTACAGCCAATTTTGTTTATCCTTATTATAATAAAAAAGTGCTGAAGTTCATTTCATGGAATGAACTTCATAAAAACTCCTACTTATTTCTTTTAACAAAGCCATTTGTCCACCGGCTTTAACTGGATGCCCATCA
104	6	CP020343.1	545	102193	103827	Shigella flexneri 1a strain 0439	plasmid	MLPINNNFSLPQNSFYNTISGTYADYFSAWDKWEKQALPGEERDEAVSRLKECLINNSDELRLDRLNLSSLPDNLPAQITLLNVSYNQLTNLPELPVTLKKLYSASNKLSELPVLPPALESLQVQHNELENLPALPDSLLTMNISYNEIVSLPSLPQALKNLRATRNFLTELPAFSEGNNPVVREYFFDRNQISHIPESILNLRNECSIHISDNPLSSHALQALQRLTSSPDYHGPRIYFSMSDGQQNTLHRPLADAVTAWFPENKQSDVSQIWHAFEHEEHANTFSAFLDRLSDTVSARNTSGFREQVAAWLEKLSASAELRQQSFAVAADATESCEDRVALTWNNLRKTLLVHQASEGLFDNDTGALLSLGREMFRLEILEDIARDKVRTLHFVDEI…	GCA_002240115.1_ASM224011v1_genomic.fna	ATGTTACCGATAAATAATAACTTTTCATTGCCCCAAAATTCTTTTTATAACACTATTTCCGGTACATATGCTGATTACTTTTCAGCATGGGATAAATGGGAAAAACAAGCGCTCCCCGGTGAAGAGCGTGATGAGGCTGTCTCCCGACTTAAAGAATGTCTTATCAATAATTCCGATGAACTTCGACTGGACCGTTTAAATCTGTCCTCGCTACCTGACAACTTACCAGCTCAGATAACGCTGCTCAATGTATCATATAATCAATTAACTAACCTACCTGAACTGCCTGTTACGCTAAAAAAATTATATTCCGCCAGCAATAAATTATCAGAATTGCCCGTGCTACCTCCTGCGCTGGAGTCACTTCAGGTACAACACAATGAGCTGGAAAACCTGCCA…	ATGTCAGGCTAGGGTCAAAAATCGTGGCGTTGACAAAATGGCTGCGTTACGTCATTGAGCATATCCAGGACTGGCCGGCAAACCGGGTACGCGATCTGTTGCCTTGGAAAGTTGATCTGACCTCTCAGTAAATATCAATACGGTTCTGACGAGCCGCTTACCGTTCAAATATGAAGTACGATGTTTAACTAACCGAAAAACAAGAACAATACGGTGCAAACAGGCCATTCACGGTTAACTGAAACAGTATCGTTTTTTTACAGCCAATTTTGTTTATCCTTATTATAATAAAAAAGTGCTGAAGTTCATTTCATGGAATGAACTTCATAAAAACTCCTACTTATTTCTTTTAACAAAGCCATTTGTCCACCGGCTTTAACTGGATGCCCATCA
105	6	CP020337.1	545	145544	147178	Shigella flexneri 4c strain 1602	plasmid	MLPINNNFSLPQNSFYNTISGTYADYFSAWDKWEKQALPGEERDEAVSRLKECLINNSDELRLDRLNLSSLPDNLPAQITLLNVSYNQLTNLPELPVTLKKLYSASNKLSELPVLPPALESLQVQHNELENLPALPDSLLTMNISYNEIVSLPSLPQALKNLRATRNFLTELPAFSEGNNPVVREYFFDRNQISHIPESILNLRNECSIHISDNPLSSHALQALQRLTSSPDYHGPRIYFSMSDGQQNTLHRPLADAVTAWFPENKQSDVSQIWHAFEHEEHANTFSAFLDRLSDTVSARNTSGFREQVAAWLEKLSASAELRQQSFAVAADATESCEDRVALTWNNLRKTLLVHQASEGLFDNDTGALLSLGREMFRLEILEDIARDKVRTLHFVDEI…	GCA_002240075.1_ASM224007v1_genomic.fna	ATGTTACCGATAAATAATAACTTTTCATTGCCCCAAAATTCTTTTTATAACACTATTTCCGGTACATATGCTGATTACTTTTCAGCATGGGATAAATGGGAAAAACAAGCGCTCCCCGGTGAAGAGCGTGATGAGGCTGTCTCCCGACTTAAAGAATGTCTTATCAATAATTCCGATGAACTTCGACTGGACCGTTTAAATCTGTCCTCGCTACCTGACAACTTACCAGCTCAGATAACGCTGCTCAATGTATCATATAATCAATTAACTAACCTACCTGAACTGCCTGTTACGCTAAAAAAATTATATTCCGCCAGCAATAAATTATCAGAATTGCCCGTGCTACCTCCTGCGCTGGAGTCACTTCAGGTACAACACAATGAGCTGGAAAACCTGCCA…	ATGTCAGGCTAGGGTCAAAAATCGTGGCGTTGACAAAATGGCTGCGTTACGTCATTGAGCATATCCAGGACTGGCCGGCAAACCGGGTACGCGATCTGTTGCCTTGGAAAGTTGATCTGACCTCTCAGTAAATATCAATACGGTTCTGACGAGCCGCTTACCGTTCAAATATGAAGTACGATGTTTAACTAACCGAAAAACAAGAACAATACGGTGCAAACAGGCCATTCACGGTTAACTGAAACAGTATCGTTTTTTTACAGCCAATTTTGTTTATCCTTATTATAATAAAAAAGTGCTGAAGTTCATTTCATGGAATGAACTTCATAAAAACTCCTACTTATTTCTTTTAACAAAGCCATTTGTCCACCGGCTTTAACTGGATGCCCATCA
106	6	CP012138.1	545	102176	103810	Shigella flexneri 2a strain 981	plasmid	MLPINNNFSLPQNSFYNTISGTYADYFSAWDKWEKQALPGEERDEAVSRLKECLINNSDELRLDRLNLSSLPDNLPAQITLLNVSYNQLTNLPELPVTLKKLYSASNKLSELPVLPPALESLQVQHNELENLPALPDSLLTMNISYNEIVSLPSLPQALKNLRATRNFLTELPAFSEGNNPVVREYFFDRNQISHIPESILNLRNECSIHISDNPLSSHALQALQRLTSSPDYHGPRIYFSMSDGQQNTLHRPLADAVTAWFPENKQSDVSQIWHAFEHEEHANTFSAFLDRLSDTVSARNTSGFREQVAAWLEKLSASAELRQQSFAVAADATESCEDRVALTWNNLRKTLLVHQASEGLFDNDTGALLSLGREMFRLEILEDIARDKVRTLHFVDEI…	GCA_001580175.1_ASM158017v1_genomic.fna	ATGTTACCGATAAATAATAACTTTTCATTGCCCCAAAATTCTTTTTATAACACTATTTCCGGTACATATGCTGATTACTTTTCAGCATGGGATAAATGGGAAAAACAAGCGCTCCCCGGTGAAGAGCGTGATGAGGCTGTCTCCCGACTTAAAGAATGTCTTATCAATAATTCCGATGAACTTCGACTGGACCGTTTAAATCTGTCCTCGCTACCTGACAACTTACCAGCTCAGATAACGCTGCTCAATGTATCATATAATCAATTAACTAACCTACCTGAACTGCCTGTTACGCTAAAAAAATTATATTCCGCCAGCAATAAATTATCAGAATTGCCCGTGCTACCTCCTGCGCTGGAGTCACTTCAGGTACAACACAATGAGCTGGAAAACCTGCCA…	ATGTCAGGCTAGGGTCAAAAATCGTGGCGTTGACAAAATGGCTGCGTTACGTCATTGAGCATATCCAGGACTGGCCGGCAAACCGGGTACGCGATCTGTTGCCTTGGAAAGTTGATCTGACCTCTCAGTAAATATCAATACGGTTCTGACGAGCCGCTTACCGTTCAAATATGAAGTACGATGTTTAACTAACCGAAAAACAAGAACAATACGGTGCAAACAGGCCATTCACGGTTAACTGAAACAGTATCGTTTTTTTACAGCCAATTTTGTTTATCCTTATTATAATAAAAAAGTGCTGAAGTTCATTTCATGGAATGAACTTCATAAAAACTCCTACTTATTTCTTTTAACAAAGCCATTTGTCCACCGGCTTTAACTGGATGCCCATCA
107	6	CP012142.1	545	180053	181687	Shigella flexneri 4c strain 1205	plasmid	MLPINNNFSLPQNSFYNTISGTYADYFSAWDKWEKQALPGEERDEAVSRLKECLINNSDELRLDRLNLSSLPDNLPAQITLLNVSYNQLTNLPELPVTLKKLYSASNKLSELPVLPPALESLQVQHNELENLPALPDSLLTMNISYNEIVSLPSLPQALKNLRATRNFLTELPAFSEGNNPVVREYFFDRNQISHIPESILNLRNECSIHISDNPLSSHALQALQRLTSSPDYHGPRIYFSMSDGQQNTLHRPLADAVTAWFPENKQSDVSQIWHAFEHEEHANTFSAFLDRLSDTVSARNTSGFREQVAAWLEKLSASAELRQQSFAVAADATESCEDRVALTWNNLRKTLLVHQASEGLFDNDTGALLSLGREMFRLEILEDIARDKVRTLHFVDEI…	GCA_001579965.1_ASM157996v1_genomic.fna	ATGTTACCGATAAATAATAACTTTTCATTGCCCCAAAATTCTTTTTATAACACTATTTCCGGTACATATGCTGATTACTTTTCAGCATGGGATAAATGGGAAAAACAAGCGCTCCCCGGTGAAGAGCGTGATGAGGCTGTCTCCCGACTTAAAGAATGTCTTATCAATAATTCCGATGAACTTCGACTGGACCGTTTAAATCTGTCCTCGCTACCTGACAACTTACCAGCTCAGATAACGCTGCTCAATGTATCATATAATCAATTAACTAACCTACCTGAACTGCCTGTTACGCTAAAAAAATTATATTCCGCCAGCAATAAATTATCAGAATTGCCCGTGCTACCTCCTGCGCTGGAGTCACTTCAGGTACAACACAATGAGCTGGAAAACCTGCCA…	ATGTCAGGCTAGGGTCAAAAATCGTGGCGTTGACAAAATGGCTGCGTTACGTCATTGAGCATATCCAGGACTGGCCGGCAAACCGGGTACGCGATCTGTTGCCTTGGAAAGTTGATCTGACCTCTCAGTAAATATCAATACGGTTCTGACGAGCCGCTTACCGTTCAAATATGAAGTACGATGTTTAACTAACCGAAAAACAAGAACAATACGGTGCAAACAGGCCATTCACGGTTAACTGAAACAGTATCGTTTTTTTACAGCCAATTTTGTTTATCCTTATTATAATAAAAAAGTGCTGAAGTTCATTTCATGGAATGAACTTCATAAAAACTCCTACTTATTTCTTTTAACAAAGCCATTTGTCCACCGGCTTTAACTGGATGCCCATCA
108	6	CP007038.1	545	180567	182201	Shigella flexneri G1663	plasmid	MLPINNNFSLPQNSFYNTISGTYADYFSAWDKWEKQALPGEERDEAVSRLKECLINNSDELRLDRLNLSSLPDNLPAQITLLNVSYNQLTNLPELPVTLKKLYSASNKLSELPVLPPALESLQVQHNELENLPALPDSLLTMNISYNEIVSLPSLPQALKNLRATRNFLTELPAFSEGNNPVVREYFFDRNQISHIPESILNLRNECSIHISDNPLSSHALQALQRLTSSPDYHGPRIYFSMSDGQQNTLHRPLADAVTAWFPENKQSDVSQIWHAFEHEEHANTFSAFLDRLSDTVSARNTSGFREQVAAWLEKLSASAELRQQSFAVAADATESCEDRVALTWNNLRKTLLVHQASEGLFDNDTGALLSLGREMFRLEILEDIARDKVRTLHFVDEI…	GCA_001021855.1_ASM102185v1_genomic.fna	ATGTTACCGATAAATAATAACTTTTCATTGCCCCAAAATTCTTTTTATAACACTATTTCCGGTACATATGCTGATTACTTTTCAGCATGGGATAAATGGGAAAAACAAGCGCTCCCCGGTGAAGAGCGTGATGAGGCTGTCTCCCGACTTAAAGAATGTCTTATCAATAATTCCGATGAACTTCGACTGGACCGTTTAAATCTGTCCTCGCTACCTGACAACTTACCAGCTCAGATAACGCTGCTCAATGTATCATATAATCAATTAACTAACCTACCTGAACTGCCTGTTACGCTAAAAAAATTATATTCCGCCAGCAATAAATTATCAGAATTGCCCGTGCTACCTCCTGCGCTGGAGTCACTTCAGGTACAACACAATGAGCTGGAAAACCTGCCA…	ATGTCAGGCTAGGGTCAAAAATCGTGGCGTTGACAAAATGGCTGCGTTACGTCATTGAGCATATCCAGGACTGGCCGGCAAACCGGGTACGCGATCTGTTGCCTTGGAAAGTTGATCTGACCTCTCAGTAAATATCAATACGGTTCTGACGAGCCGCTTACCGTTCAAATATGAAGTACGATGTTTAACTAACCGAAAAACAAGAACAATACGGTGCAAACAGGCCATTCACGGTTAACTGAAACAGTATCGTTTTTTTACAGCCAATTTTGTTTATCCTTATTATAATAAAAAAGTGCTGAAGTTCATTTCATGGAATGAACTTCATAAAAACTCCTACTTATTTCTTTTAACAAAGCCATTTGTCCACCGGCTTTAACTGGATGCCCATCA
109	6	CP001384.1	545	181388	183022	Shigella flexneri 2002017	plasmid	MLPINNNFSLPQNSFYNTISGTYADYFSAWDKWEKQALPGEERDEAVSRLKECLINNSDELRLDRLNLSSLPDNLPAQITLLNVSYNQLTNLPELPVTLKKLYSASNKLSELPVLPPALESLQVQHNELENLPALPDSLLTMNISYNEIVSLPSLPQALKNLRATRNFLTELPAFSEGNNPVVREYFFDRNQISHIPESILNLRNECSIHISDNPLSSHALQALQRLTSSPDYHGPRIYFSMSDGQQNTLHRPLADAVTAWFPENKQSDVSQIWHAFEHEEHANTFSAFLDRLSDTVSARNTSGFREQVAAWLEKLSASAELRQQSFAVAADATESCEDRVALTWNNLRKTLLVHQASEGLFDNDTGALLSLGREMFRLEILEDIARDKVRTLHFVDEI…	GCA_000022245.1_ASM2224v1_genomic.fna	ATGTTACCGATAAATAATAACTTTTCATTGCCCCAAAATTCTTTTTATAACACTATTTCCGGTACATATGCTGATTACTTTTCAGCATGGGATAAATGGGAAAAACAAGCGCTCCCCGGTGAAGAGCGTGATGAGGCTGTCTCCCGACTTAAAGAATGTCTTATCAATAATTCCGATGAACTTCGACTGGACCGTTTAAATCTGTCCTCGCTACCTGACAACTTACCAGCTCAGATAACGCTGCTCAATGTATCATATAATCAATTAACTAACCTACCTGAACTGCCTGTTACGCTAAAAAAATTATATTCCGCCAGCAATAAATTATCAGAATTGCCCGTGCTACCTCCTGCGCTGGAGTCACTTCAGGTACAACACAATGAGCTGGAAAACCTGCCA…	ATGTCAGGCTAGGGTCAAAAATCGTGGCGTTGACAAAATGGCTGCGTTACGTCATTGAGCATATCCAGGACTGGCCGGCAAACCGGGTACGCGATCTGTTGCCTTGGAAAGTTGATCTGACCTCTCAGTAAATATCAATACGGTTCTGACGAGCCGCTTACCGTTCAAATATGAAGTACGATGTTTAACTAACCGAAAAACAAGAACAATACGGTGCAAACAGGCCATTCACGGTTAACTGAAACAGTATCGTTTTTTTACAGCCAATTTTGTTTATCCTTATTATAATAAAAAAGTGCTGAAGTTCATTTCATGGAATGAACTTCATAAAAACTCCTACTTATTTCTTTTAACAAAGCCATTTGTCCACCGGCTTTAACTGGATGCCCATCA
110	6	CP027028.1	545	98553	96919	Shigella dysenteriae strain E670/74	plasmid	MLPINNNFSLPQNSFYNTISGTYADYFSAWDKWEKQALPGEERDEAVSRLKECLINNSDELRLDRLNLSSLPDNLPAQITLLNVSYNQLTNLPELPVTLKKLYSASNKLSELPVLPPALESLQVQHNELENLPALPDSLLTMNISYNEIVSLPSLPQALKNLRATRNFLTELPAFSEGNNPVVREYFFDRNQISHIPESILNLRNECSIHISDNPLSSHALQALQRLTSSPDYHGPRIYFSMSDGQQNTLHRPLADAVTAWFPENKQSNVSQIWHAFEHEEHANTFSAFLDRLSDTVSARNTSGFREQVAAWLEKLSASAELRQQSFAVAADATESCEDRVALTWNNLRKTLLVHQASEGLFDNDTGALLSLGREMFRLEILEDIARDKVRTLHFVDEI…	GCA_002943855.1_ASM294385v1_genomic.fna	ATGTTACCGATAAATAATAACTTTTCATTGCCCCAAAATTCTTTTTATAACACTATTTCCGGTACATATGCTGATTACTTTTCAGCATGGGATAAATGGGAAAAACAAGCGCTCCCCGGTGAAGAGCGTGATGAGGCTGTCTCCCGACTTAAAGAATGTCTTATCAATAATTCCGATGAACTTCGACTGGACCGTTTAAATCTGTCCTCGCTACCTGACAACTTACCAGCTCAGATAACGCTGCTCAATGTATCATATAATCAATTAACTAACCTACCTGAACTGCCTGTTACGCTAAAAAAATTATATTCCGCCAGCAATAAATTATCAGAATTGCCCGTGCTACCTCCTGCGCTGGAGTCACTTCAGGTACAACACAATGAGCTGGAAAACCTGCCA…	TGCTCAGTCCGGTTGGTGATTTGTTTTGATTTGGCGATTGATCAGATCGCACAATCCGGGCTAAGTTCCCTCAAAGTGATCTACTATTCCGCGCAGCTATTTAGGGTCAAAAATCGTGGCGTTGACAAAATGGCTGCGTTACGTCATTGAGCATATCCAGGACTGGCCGGCAAACCGGGTACGCGATCTGTTGCCCTGGAAAGTTGATCTGACCTCTCAGTAAATATCAATACGGTTCTGACGAGCCGCTTACCGTTCAAATATGAAGTACGATGTTTAACTAACCGAAAAACAAGAACAATACGGTGCAAACAGGCCATTCACGGTTAACTGAAACAGTATCGTTTTTTTACAGCCAATTTTGTTTATCCTTATTATAATAAAAAAATGCTGAAGTTC…
111	6	CP026771.1	545	150203	148569	Shigella flexneri Y strain 93-3063	plasmid	MLPINNNFSLPQNSFYNTISGTYADYFSAWDKWEKQALPGEERDEAVSRLKECLINNSDELRLDRLNLSSLPDNLPAQITLLNVSYNQLTNLPELPVTLKKLYSASNKLSELPVLPPALESLQVQHNELENLPALPDSLLTMNISYNEIVSLPSLPQALKNLRATRNFLTELPAFSEGNNPVVREYFFDRNQISHIPESILNLRNECSIHISDNPLSSHALQALQRLTSSPDYHGPRIYFSMSDGQQNTLHRPLADAVTAWFPENKQSDVSQIWHAFEHEEHANTFSAFLDRLSDTVSARNTSGFREQVAAWLEKLSASAELRQQSFAVAADATESCEDRVALTWNNLRKTLLVHQASEGLFDNDTGVLLSLGREMFRLEILEDIARDKVRTLHFVDEI…	GCA_002949575.1_ASM294957v1_genomic.fna	ATGTTACCGATAAATAATAACTTTTCATTGCCCCAAAATTCTTTTTATAACACTATTTCCGGTACATATGCTGATTACTTTTCAGCATGGGATAAATGGGAAAAACAAGCGCTCCCCGGTGAAGAGCGTGATGAGGCTGTCTCCCGACTTAAAGAATGTCTTATCAATAATTCCGATGAACTTCGACTGGACCGTTTAAATCTGTCCTCGCTACCTGACAACTTACCAGCTCAGATAACGCTGCTCAATGTATCATATAATCAATTAACTAACCTACCTGAACTGCCTGTTACGCTAAAAAAATTATATTCCGCCAGCAATAAATTATCAGAATTGCCCGTGCTACCTCCTGCGCTGGAGTCACTTCAGGTACAACACAATGAGCTGGAAAACCTGCCA…	ATGTCAGGCTAGGGTCAAAAATCGAGGCGTTGACAAAATGGCTGCGTTACGTCATTGAGCATATCCAGGACTGGCCGGCAAACCGGGTACGCGATCTGTTGCCTTGGAAAGTTGATCTGACCTCTCAGTAAATATCAATACGGTTCTGACGAGCCGCTTACCGTTCAAATATGAAGTACGATGTTTAACTAACCGAAAAACAAGAACAATACGGTGCAAACAGGCCATTCACGGTTAACTGAAACAGTATCGTTTTTTTACAGCCAATTTTGTTTATCCTTATTATAATAAAAAAGTGCTGAAGTTCATTTCATGGAATGAACTTCATAAAAACTCCTACTTATTTCTTTTAACAAAGCCATTTGTCCACCGGCTTTAACTGGATGCCCATC
112	6	CP026785.1	545	64862	63228	Shigella dysenteriae strain 80-547	plasmid	MLPINNNFSLPQNSFYNTISGTYADYFSAWDKWEKQALPGEERDEAVSRLKECLINNSDELRLDRLNLSSLPDNLPAQITLLNVSYNQLTNLPELPVTLKKLYSASNKLSELPVLPPALESLQVQHNELENLPALPDSLLTMNISYNEIVSLPSLPQALKNLRATRNFLTELPAFSEGNNPVVREYFFDRNQISHIPESILNLRNECSIHISDNPLSSHALQALQRLTSSPDYHGPRIYFSMSDGQQNTLHRPLADAVTAWFPENKQSDVSQTWHAFEHEEHANTFSAFLDRLSDTVSARNTSGFREQVAAWLEKLSASAELRQQSFAVAADATESCEDRVALTWNNLRKTLLVHQASEGLFDNDTGALLSLGREMFRLEILEDIARDKVRTLHFVDEI…	GCA_002949855.1_ASM294985v1_genomic.fna	ATGTTACCGATAAATAATAACTTTTCATTGCCCCAAAATTCTTTTTATAACACTATTTCCGGTACATATGCTGATTACTTTTCAGCATGGGATAAATGGGAAAAACAAGCGCTCCCCGGTGAAGAGCGTGATGAGGCTGTCTCCCGACTTAAAGAATGTCTTATCAATAATTCCGATGAACTTCGACTGGACCGTTTAAATCTGTCCTCGCTACCTGACAACTTACCAGCTCAGATAACGCTGCTCAATGTATCATATAATCAATTAACTAACCTACCTGAACTGCCTGTTACGCTAAAAAAATTATATTCCGCCAGCAATAAATTATCAGAATTGCCCGTGCTACCTCCTGCGCTGGAATCACTTCAGGTACAACACAATGAGCTGGAAAACCTGCCA…	TTGGAAGCATCACCCGAAAAACAAGAACAATACGGTGCAAACAGGCCATTCACGGTTAACTGAAACAGTATCGTTTTTTTACAGCCAATTTTGTTTATCCTTATTATAATAAAAAAGTGCTGAAGTTCATTTCATGGAATGAACTTCATAAAAACTCCTACTTATTTCTTTTAACAAAGCCATTTGTCCACCGGCTTTAACTGGATGCCCATC
113	6	CP026787.1	545	57641	59275	Shigella dysenteriae strain NCTC 9718	plasmid	MLPINNNFSLPQNSFYNTISGTYADYFSAWDKWEKQALPGEERDEAVSRLKECLINNSDELRLDRLNLSSLPDNLPAQITLLNVSYNQLTNLPELPVTLKKLYSASNKLSELPVLPPALESLQVQHNELENLPALPDSLLTMNISYNEIVSLPSLPQALKNLRATRNFLTELPAFSEGNNPVVREYFFDRNQISHIPESILNLRNECSIHISDNPLSSHALQALQRLTSSPDYHGPRIYFSMSDGQQNTLHRPLADAVTAWFPENKQSDVSQTWHAFEHEEHANTFSAFLDRLSDTVSARNTSGFREQVAAWLEKLSASAELRQQSFAVAADATESCEDRVALTWNNLRKTLLVHQASEGLFDNDTGALLSLGREMFRLEILEDIARDKVRTLHFVDEI…	GCA_002949835.1_ASM294983v1_genomic.fna	ATGTTACCGATAAATAATAACTTTTCATTGCCCCAAAATTCTTTTTATAACACTATTTCCGGTACATATGCTGATTACTTTTCAGCATGGGATAAATGGGAAAAACAAGCGCTCCCCGGTGAAGAGCGTGATGAGGCTGTCTCCCGACTTAAAGAATGTCTTATCAATAATTCCGATGAACTTCGACTGGACCGTTTAAATCTGTCCTCGCTACCTGACAACTTACCAGCTCAGATAACGCTGCTCAATGTATCATATAATCAATTAACTAACCTACCTGAACTGCCTGTTACGCTAAAAAAATTATATTCCGCCAGCAATAAATTATCAGAATTGCCCGTGCTACCTCCTGCGCTGGAATCACTTCAGGTACAACACAATGAGCTGGAAAACCTGCCA…	TTGGAAGCATCACCCGAAAAACAAGAACAATACGGTGCAAACAGGCCATTCACGGTTAACTGAAACAGTATCGTTTTTTTACAGCCAATTTTGTTTATCCTTATTATAATAAAAAAGTGCTGAAGTTCATTTCATGGAATGAACTTCATAAAAACTCCTACTTATTTCTTTTAACAAAGCCATTTGTCCACCGGCTTTAACTGGATGCCCATCA
114	6	CP026879.1	545	10376	8742	Shigella dysenteriae strain 07-3308	plasmid	MLPINNNFSLPQNSFYNTISGTYADYFSAWDKWEKQALPGEERDEAVSRLKECLINNSDELRLDRLNLSSLPDNLPAQITLLNVSYNQLTNLPELPVTLKKLYSASNKLSELPVLPPALESLQVQHNELENLPALPDSLLTMNISYNEIVSLPSLPQALKNLRATRNFLTELPAFSEGNNPVVREYFFDRNQISHIPESILNLRNECSIHISDNPLSSHALQALQRLTSSPDYHGPRIYFSMSDGQQNTLHRPLADAVTAWFPENKQSDVSQTWHAFEHEEHANTFSAFLDRLSDTVSARNTSGFREQVAAWLEKLSASAELRQQSFAVAADATESCEDRVALTWNNLRKTLLVHQASEGLFDNDTGALLSLGREMFRLEILEDIARDKVRTLHFVDEI…	GCA_002949755.1_ASM294975v1_genomic.fna	ATGTTACCGATAAATAATAACTTTTCATTGCCCCAAAATTCTTTTTATAACACTATTTCCGGTACATATGCTGATTACTTTTCAGCATGGGATAAATGGGAAAAACAAGCGCTCCCCGGTGAAGAGCGTGATGAGGCTGTCTCCCGACTTAAAGAATGTCTTATCAATAATTCCGATGAACTTCGACTGGACCGTTTAAATCTGTCCTCGCTACCTGACAACTTACCAGCTCAGATAACGCTGCTCAATGTATCATATAATCAATTAACTAACCTACCTGAACTGCCTGTTACGCTAAAAAAATTATATTCCGCCAGCAATAAATTATCAGAATTGCCCGTGCTACCTCCTGCGCTGGAATCACTTCAGGTACAACACAATGAGCTGGAAAACCTGCCA…	TTGGAAGCATCACCCGAAAAACAAGAACAATACGGTGCAAACAGGCCATTCACGGTTAACTGAAACAGTATCGTTTTTTTACAGCCAATTTTGTTTATCCTTATTATAATAAAAAAGTGCTGAAGTTCATTTCATGGAATGAACTTCATAAAAACTCCTACTTATTTCTTTTAACAAAGCCATTTGTCCACCGGCTTTAACTGGATGCCCATC
115	6	CP026779.1	545	161240	162874	Shigella dysenteriae strain 69-3818	plasmid	MLPINNNFSLPQNSFYNTISGTYADYFSAWDKWEKQALPGEERDEAVSRLKECLINNSDELRLDRLNLSSLPDNLPAQITLLNVSYNQLTNLPELPVTLKKLYSASNKLSELPVLPPALESLQVQHNELENLPALPDSLLTMNISYNEIVSLPSLPQALKNLRATRNFLTELPAFSEGNNPVVREYFFDRNQISHIPESILNLRNECSIHISDNPLSSHALQALQRLTSSPDYHGPRIYFSMSDGQQNTLHRPLADAVTAWFPENKQSDVSQTWHAFEHEEHANTFSAFLDRLSDTVSARNTSGFREQVAAWLEKLSASAELRQQSFAVAADATESCEDRVALTWNNLRKTLLVHQASEGLFDNDTGALLSLGREMFRLEILEDIARDKVRTLHFVDEI…	GCA_002949715.1_ASM294971v1_genomic.fna	ATGTTACCGATAAATAATAACTTTTCATTGCCCCAAAATTCTTTTTATAACACTATTTCCGGTACATATGCTGATTACTTTTCAGCATGGGATAAATGGGAAAAACAAGCGCTCCCCGGTGAAGAGCGTGATGAGGCTGTCTCCCGACTTAAAGAATGTCTTATCAATAATTCCGATGAACTTCGACTGGACCGTTTAAATCTGTCCTCGCTACCTGACAACTTACCAGCTCAGATAACGCTGCTCAATGTATCATATAATCAATTAACTAACCTACCTGAACTGCCTGTTACGCTAAAAAAATTATATTCCGCCAGCAATAAATTATCAGAATTGCCCGTGCTACCTCCTGCGCTGGAATCACTTCAGGTACAACACAATGAGCTGGAAAACCTGCCA…	TTGGAAGCATCACCCGAAAAACAAGAACAATACGGTGCAAACAGGCCATTCACGGTTAACTGAAACAGTATCGTTTTTTTACAGCCAATTTTGTTTATCCTTATTATAATAAAAAAGTGCTGAAGTTCATTTCATGGAATGAACTTCATAAAAACTCCTACTTATTTCTTTTAACAAAGCCATTTGTCCACCGGCTTTAACTGGATGCCCATCA
116	6	CP026775.1	545	149119	147485	Shigella dysenteriae strain ATCC 13313	plasmid	MLPINNNFSLPQNSFYNTISGTYADYFSAWDKWEKQALPGEERDEAVSRLKECLINNSDELRLDRLNLSSLPDNLPAQITLLNVSYNQLTNLPELPVTLKKLYSASNKLSELPVLPPALESLQVQHNELENLPALPDSLLTMNISYNEIVSLPSLPQALKNLRATRNFLTELPAFSEGNNPVVREYFFDRNQISHIPESILNLRNECSIHISDNPLSSHALQALQRLTSSPDYHGPRIYFSMSDGQQNTLHRPLADAVTAWFPENKQSDVSQTWHAFEHEEHANTFSAFLDRLSDTVSARNTSGFREQVAAWLEKLSASAELRQQSFAVAADATESCEDRVALTWNNLRKTLLVHQASEGLFDNDTGALLSLGREMFRLEILEDIARDKVRTLHFVDEI…	GCA_002949675.1_ASM294967v1_genomic.fna	ATGTTACCGATAAATAATAACTTTTCATTGCCCCAAAATTCTTTTTATAACACTATTTCCGGTACATATGCTGATTACTTTTCAGCATGGGATAAATGGGAAAAACAAGCGCTCCCCGGTGAAGAGCGTGATGAGGCTGTCTCCCGACTTAAAGAATGTCTTATCAATAATTCCGATGAACTTCGACTGGACCGTTTAAATCTGTCCTCGCTACCTGACAACTTACCAGCTCAGATAACGCTGCTCAATGTATCATATAATCAATTAACTAACCTACCTGAACTGCCTGTTACGCTAAAAAAATTATATTCCGCCAGCAATAAATTATCAGAATTGCCCGTGCTACCTCCTGCGCTGGAATCACTTCAGGTACAACACAATGAGCTGGAAAACCTGCCA…	TTGGAAGCATCACCCGAAAAACAAGAACAATACGGTGCAAACAGGCCATTCACGGTTAACTGAAACAGTATCGTTTTTTTACAGCCAATTTTGTTTATCCTTATTATAATAAAAAAGTGCTGAAGTTCATTTCATGGAATGAACTTCATAAAAACTCCTACTTATTTCTTTTAACAAAGCCATTTGTCCACCGGCTTTAACTGGATGCCCATC
117	6	CP024469.1	545	142047	143681	Shigella dysenteriae strain BU53M1	plasmid	MLPINNNFSLPQNSFYNTISGTYADYFSAWDKWEKQALPGEERDEAVSRLKECLINNSDELRLDRLNLSSLPDNLPAQITLLNVSYNQLTNLPELPVTLKKLYSASNKLSELPVLPPALESLQVQHNELENLPALPDSLLTMNISYNEIVSLPSLPQALKNLRATRNFLTELPAFSEGNNPVVREYFFDRNQISHIPESILNLRNECSIHISDNPLSSHALQALQRLTSSPDYHGPRIYFSMSDGQQNTLHRPLADAVTAWFPENKQSDVSQTWHAFEHEEHANTFSAFLDRLSDTVSARNTSGFREQVAAWLEKLSASAELRQQSFAVAADATESCEDRVALTWNNLRKTLLVHQASEGLFDNDTGALLSLGREMFRLEILEDIARDKVRTLHFVDEI…	GCA_002741615.1_ASM274161v1_genomic.fna	ATGTTACCGATAAATAATAACTTTTCATTGCCCCAAAATTCTTTTTATAACACTATTTCCGGTACATATGCTGATTACTTTTCAGCATGGGATAAATGGGAAAAACAAGCGCTCCCCGGTGAAGAGCGTGATGAGGCTGTCTCCCGACTTAAAGAATGTCTTATCAATAATTCCGATGAACTTCGACTGGACCGTTTAAATCTGTCCTCGCTACCTGACAACTTACCAGCTCAGATAACGCTGCTCAATGTATCATATAATCAATTAACTAACCTACCTGAACTGCCTGTTACGCTAAAAAAATTATATTCCGCCAGCAATAAATTATCAGAATTGCCCGTGCTACCTCCTGCGCTGGAATCACTTCAGGTACAACACAATGAGCTGGAAAACCTGCCA…	TTGGAAGCATCACCCGAAAAACAAGAACAATACGGTGCAAACAGGCCATTCACGGTTAACTGAAACAGTATCGTTTTTTTACAGCCAATTTTGTTTATCCTTATTATAATAAAAAAGTGCTGAAGTTCATTTCATGGAATGAACTTCATAAAAACTCCTACTTATTTCTTTTAACAAAGCCATTTGTCCACCGGCTTTAACTGGATGCCCATCA
118	6	CP045785.1	545	137097	135463	Shigella dysenteriae strain CFSAN029786	plasmid	MLPINNNFSLPQNSFYNTISGTYADYFSAWDKWEKQALPGEERDEAVSRLKECLINNSDELRLDRLNLSSLPDNLPAQITLLNVSYNQLTNLPELPVTLKKLYSASNKLSELPVLPPALESLQVQHNELENLPALPDSLLTMNISYNEIVSLPSLPQALKNLRATRNFLTELPAFSEGNNPVVREYFFDRNQISHIPESILNLRNECSIHISDNPLSSHALQALQRLTSSPDYHGPQIYFSMSDGQQNTLHRPLADAVTAWFPENKQSDVSQIWHAFEHEEHANTFSAFLDRLSDTVSARNTSGFREQVAAWLEKLSASAELRQQSFAVAADATESCEDRVALTWNNLRKTLLVHQASEGLFDNDTGALLSLGREMFRLEILEDIARDKVRTLHFVDEI…	GCA_009662135.1_ASM966213v1_genomic.fna	ATGTTACCGATAAATAATAACTTTTCATTGCCCCAAAATTCTTTTTATAACACTATTTCCGGTACATATGCTGATTACTTTTCAGCATGGGATAAATGGGAAAAACAAGCGCTCCCCGGTGAAGAGCGTGATGAGGCTGTCTCCCGACTTAAAGAATGTCTTATCAATAATTCCGATGAACTTCGACTGGACCGTTTAAATCTGTCCTCGCTACCTGACAACTTACCAGCTCAGATAACGCTGCTCAATGTATCATATAATCAATTAACTAACCTACCTGAACTGCCTGTTACGCTAAAAAAATTATATTCCGCCAGCAATAAATTATCAGAATTGCCCGTGCTACCTCCTGCGCTGGAGTCACTTCAGGTACAACACAATGAGCTGGAAAACCTGCCA…	ATGTCAGGCTAGGGTCAAAAATCGTGGCGTTGACAAAATGGCTGCGTTACGTCATTGAGCATATCCAAGACTGGCCGGCAAACCGGGTACGCGATCTGTTGCCCTGGAAAGTTGATCTGACCTCTCAGTAAATATCAATACGGTTCTGACGAGCCGCTTACCGTTCAAATATGAAGTACGATGTTTAACTAACCGAAAAACAAGAACAATACGGTGCAAACAGGCCATTCACGGTTAACTGAAACAGTATCGTTTTTTTACAGCCAATTTTGTTTATCCTTATTATAATAAAAAAGTGCTGAAGTTCATTTCATGGAATGAACTTCATAAAAACTCCTGCTTATTTCTTTTAACAAAGCCATTTGTCCACCGGCTTTAACTGGATGCCCATC
119	6	CP049279.1	545	191569	189935	Shigella boydii strain 600690	plasmid	MLPINNNFSLPQNSFYNTISGTYADYFSAWDKWEKQALPGEERDEAVSRLKECLINNSDELRLDRLNLSSLPDNLPAQITLLNVSYNQLTNLPELPVTLKKLYSASNKLSELPVLPPALESLQVQHNELENLPALPDSLLTMNISYNEIVSLPSLPQALKNLRATRNFLTELPAFSEGNNPVVREYFFDRNQISHIPESILNLRNECSIHISDNPLSSHALQALQRLTSSPDYHGPRIYFSMSDGQQNTLHRPLADAVTAWFPENKQSDVSQIWHAFEHEEHANTFSAFLDRLSDTVSARNTSGFREQVAAWLEKLSASAELRQQSFAVAADATESCEDRVALTWNNLRKTLLVHQASEGLFDNDTGALLSLGREMFRLEILEDIARDKVRTLHFVDEI…	GCA_013394515.1_ASM1339451v1_genomic.fna	ATGTTACCGATAAATAATAACTTTTCATTGCCCCAAAATTCTTTTTATAACACTATTTCCGGTACATATGCTGATTACTTTTCAGCATGGGATAAATGGGAAAAACAAGCGCTCCCCGGTGAAGAGCGTGATGAGGCTGTATCCCGACTTAAAGAATGTCTTATCAATAATTCCGATGAACTTCGACTGGACCGTTTAAATCTGTCCTCGCTACCTGACAACTTACCAGCTCAGATAACGCTGCTCAATGTATCATATAATCAATTAACTAACCTACCTGAACTGCCTGTTACGCTAAAAAAATTATATTCCGCCAGCAATAAATTATCAGAATTGCCCGTGCTACCTCCTGCGCTGGAGTCACTTCAGGTACAACACAATGAGCTGGAAAACCTGCCA…	ATGTCAGGCTAGGGTCAAAAATCGTGGCGTTGACAAAATGGCTGCGTTACGTCATTGAGCATATCCAGGACTGGCCGGCAAACCGGGTACGCGATCTGTTGCCCTGGAAAGTTGATCTGACCTCTCAGTAAATATCAATACGGTTCTGACGAGCCGCTTACCGTTCAAATATGAAGTACGATGTTTAACTAACCGAAAAACAAGAACAATACGGTGCAAACAGGCCATTCACGGTTAACTGAAACAGTATCGTTTTTTTACAGCCAATTTTGTTTATCCTTATTATAATAAAAAAGTGCTGAAGTTCATTTCATGGAATGAACTTCATAAAAACTCCTACTTATTTCTTTTAACAAAGCCATTTGTCCACCGGCTTTAACTGGATGCCCATC
120	6	CP026876.1	545	75265	73631	Shigella boydii strain ATCC 35964	plasmid	MLPINNNFSLPQNSFYNTISGTYADYFSAWDKWEKQALPGEERDEAVSRLKECLINNSDELRLDRLNLSSLPDNLPAQITLLNVSYNQLTNLPELPVTLKKLYSASNKLSELPVLPPALESLQVQHNELENLPALPDSLLTMNISYNEIVSLPSLPQALKNLRATRNFLTELPAFSEGNNPVVREYFFDRNQISHIPESILNLRNECSIHISDNPLSSHALQALQRLTSSPDYHGPRIYFSMSDGQQNTLHRPLADAVTAWFPENKQSDVSQIWHAFEHEEHANTFSAFLDRLSDTVSARNTSGFREQVAAWLEKLSASAELRQQSFAVAADATESCEDRVALTWNNLRKTLLVHQASEGLFDNDTGALLSLGREMFRLEILEDIARDKVRTLHFVDEI…	GCA_002950035.1_ASM295003v1_genomic.fna	ATGTTACCGATAAATAATAACTTTTCATTGCCCCAAAATTCTTTTTATAACACTATTTCCGGTACATATGCTGATTACTTTTCAGCATGGGATAAATGGGAAAAACAAGCGCTCCCCGGTGAAGAGCGTGATGAGGCTGTCTCCCGACTTAAAGAATGTCTTATCAATAATTCCGATGAACTTCGACTGGACCGTTTAAATCTGTCCTCGCTACCTGACAACTTACCAGCTCAGATAACGCTGCTCAATGTATCATATAATCAATTAACTAACCTACCTGAACTGCCTGTTACGCTAAAAAAATTATATTCCGCCAGCAATAAATTATCAGAATTGCCCGTGCTACCTCCTGCGCTGGAGTCACTTCAGGTACAACACAATGAGCTGGAAAACCTGCCA…	ATGTCAGGCTAGGGTCAAAAATCGTGGCGTTGACAAAATGGCTGCGTTACGTCATTGAGCATATCCAGGACTGGCCGGCAAACCGGGTACGCGATCTGTTGCCCTGGAAAGTTGATCTGACCTCTCAGTAAATATCAATACGGTTCTGACGAGCCGCTTACCGTTCAAATATGAAGTACGATGTTTAACTAACCGAAAAACAAGAACAATACGGTGCAAACAGGCCATTCACGGTTAACTGAAACAGTATCGTTTTTTTACAGCCAATTTTGTTTATCCTTATTATAATAAAAAAGTGCTGAAGTTCATTTCATGGAATGAACTTCATAAAAACTCCTACTTATTTCTTTTAACAAAGCCATTTGTCCACCGGCTTTAACTGGATGCCCATC
121	6	LR878366.1	545	136572	134938	Shigella flexneri isolate 83	plasmid	MLPINNNFSLPQNSFYNTISGTYADYFSAWDKWEKQALPGEERDEAVSRLKECLINNSDELRLDRLNLSSLPDNLPAQITLLNVSYNQLTNLPELPVTLKKLYSASNKLSELPVLPPALESLQVQHNELENLPALPDSLLTMNISYNEIVSLPSLPQALKNLRATRNFLTELPAFSEGNNPVVREYFFDRNQISHIPESILNLRNECSIHISDNPLSSHALQALQRLTSSPDYHGPRIYFSMSDGQQNTLHRPLADAVTAWFPENKQSDVSQIWHAFEHEEHANTFSAFLDRLSDTVSARNTSGFREQVAAWLEKLSASAELRQQSFAVAADATESCEDRVALTWNNLRKTLLVHQASEGLFDNDTGALLSLGREMFRLEILEDIARDKVRTLHFVDEI…	GCA_904066025.1_83_genomic.fna	ATGTTACCGATAAATAATAACTTTTCATTGCCCCAAAATTCTTTTTATAACACTATTTCCGGTACATATGCTGATTACTTTTCAGCATGGGATAAATGGGAAAAACAAGCGCTCCCCGGTGAAGAGCGTGATGAGGCTGTCTCCCGACTTAAAGAATGTCTTATCAATAATTCCGATGAACTTCGACTGGACCGTTTAAATCTGTCCTCGCTACCTGACAACTTACCAGCTCAGATAACGCTGCTCAATGTATCATATAATCAATTAACTAACCTACCTGAACTGCCTGTTACGCTAAAAAAATTATATTCCGCCAGCAATAAATTATCAGAATTGCCCGTGCTACCTCCTGCGCTGGAGTCACTTCAGGTACAACACAATGAGCTGGAAAACCTGCCA…	ATGTCAGGCTAGGGTCAAAAATCGTGGCGTTGACAAAATGGCTGCGTTACGTCATTGAGCATATCCAGGACTGGCCGGCAAACCGGGTACGCGATCTGTTGCCCTGGAAAGTTGATCTGACCTCTCAGTAAATATCAATACGGTTCTGACGAGCCGCTTACCGTTCAAATATGAAGTACGATGTTTAACTAACCGAAAAACAAGAACAATACGGTGCAAACAGGCCATTCACGGTTAACTGAAACAGTATCGTTTTTTTACAGCCAATTTTGTTTATCCTTATTATAATAAAAAAGTGCTGAAGTTCATTTCATGGAATGAACTTCATAAAAACTCCTACTTATTTCTTTTAACAAAGCCATTTGTCCACCGGCTTTAACTGGATGCCCATC
122	6	CP049286.1	545	120384	118750	Shigella boydii strain 602068	plasmid	MLPINNNFSLPQNSFYNTISGTYADYFSAWDKWEKQALPGEERDEAVSRLKECLINNSDELRLDRLNLSSLPDNLPAQITLLNVSYNQLTNLPELPVTLKKLYSASNKLSELPVLPPALESLQVQHNELENLPALPDSLLTMNISYNEIVSLPSLPQALKNLRATRNFLTELPAFSEGNNPVVREYFFDRNQISHIPESILNLRNECSIHISDNPLSSHALQALQRLTSSPDYHGPRIYFSMSDGQQNTLHRPLADAVTAWFPENKQSDVSQIWHAFEHEEHANTFSAFLDRLSDTVSARNTSGFREQVAAWLEKLSASAELRQQSFAVAADATESCEDRVALTWNNLRKTLLVHQASEGLFDNDTGALLSLGREMFRLEILEDIARDKVRTLHFVDEI…	GCA_013394555.1_ASM1339455v1_genomic.fna	ATGTTACCGATAAATAATAACTTTTCATTGCCCCAAAATTCTTTTTATAACACTATTTCCGGTACATATGCTGATTACTTTTCAGCATGGGATAAATGGGAAAAACAAGCGCTCCCCGGTGAAGAGCGTGATGAGGCTGTCTCCCGACTTAAAGAATGTCTTATCAATAATTCCGATGAACTTCGACTGGACCGTTTAAATCTGTCCTCGCTACCTGACAACTTACCAGCTCAGATAACGCTGCTCAATGTATCATATAATCAATTAACTAACCTACCTGAACTGCCTGTTACGCTAAAAAAATTATATTCCGCCAGCAATAAATTATCAGAATTGCCCGTGCTACCTCCTGCGCTGGAGTCACTTCAGGTACAACACAATGAGCTGGAAAACCTGCCA…	ATGTCAGGCTAGGGTCAAAAATCGTGGCGTTGACAAAATGGCTGCGTTACGTCATTGAGCATATCCAAGACTGGCCGGCAAACCGGGTACGCGATCTGTTGCCCTGGAAAGTTGATCTGACCTCTCAGTAAATATCAATACGGTTCTGACGAGCCGCTTACCGTTCAAATATGAAGTACGATGTTTAACTAACCGAAAAACAAGAACAATACGGTGCAAACAGGCCATTCACGGTTAACTGAAACAGTATCGTTTTTTTACAGCCAATTTTGTTTATCCTTATTATAATAAAAAAGTGCTGAAGTTCATTTCATGGAATGAACTTCATAAAAACTCCTGCTTATTTCTTTTAACAAAGCCATTTGTCCACCGGCTTTAACTGGATGCCCATC
123	6	CP026099.1	545	21319	22953	Shigella flexneri strain FDAARGOS_74	plasmid	MLPINNNFSLPQNSFYNTISGTYADYFSAWDKWEKQALPGEERDEAVSRLKECLINNSDELRLDRLNLSSLPDNLPAQITLLNVSYNQLTNLPELPVTLKKLYSASNKLSELPVLPPALESLQVQHNELENLPALPDSLLTMNISYNEIVSLPSLPQALKNLRATRNFLTELPAFSEGNNPVVREYFFDRNQISHIPESILNLRNECSIHISDNPLSSHALQALQRLTSSPDYHGPRIYFSMSDGQQNTLHRPLADAVTAWFPENKQSDVSQIWHAFEHEEHANTFSAFLDRLSDTVSARNTSGFREQVAAWLEKLSASAELRQQSFAVAADATESCEDRVALTWNNLRKTLLVHQASEGLFDNDTGALLSLGREMFRLEILEDIARDKVRTLHFVDEI…	GCA_000783735.2_ASM78373v2_genomic.fna	ATGTTACCGATAAATAATAACTTTTCATTGCCCCAAAATTCTTTTTATAACACTATTTCCGGTACATATGCTGATTACTTTTCAGCATGGGATAAATGGGAAAAACAAGCGCTCCCCGGTGAAGAGCGTGATGAGGCTGTCTCCCGACTTAAAGAATGTCTTATCAATAATTCCGATGAACTTCGACTGGACCGTTTAAATCTGTCCTCGCTACCTGACAACTTACCAGCTCAGATAACGCTGCTCAATGTATCATATAATCAATTAACTAACCTACCTGAACTGCCTGTTACGCTAAAAAAATTATATTCCGCCAGCAATAAATTATCAGAATTGCCCGTGCTACCTCCTGCGCTGGAGTCACTTCAGGTACAACACAATGAGCTGGAAAACCTGCCA…	ATGTCAGGCTAGGGTCAAAAATCGTGGCGTTGACAAAATGGCTGCGTTACGTCATTGAGCATATCCAGGACTGGCCGGCAAACCGGGTACGCGATCTGTTGCCCTGGAAAGTTGATCTGACCTCTCAGTAAATATCAATACGGTTCTGACGAGCCGCTTACCGTTCAAATATGAAGTACGATGTTTAACTAACCGAAAAACAAGAACAATACGGTGCAAACAGGCCATTCACGGTTAACTGAAACAGTATCGTTTTTTTACAGCCAATTTTGTTTATCCTTATTATAATAAAAAAGTGCTGAAGTTCATTTCATGGAATGAACTTCATAAAAACTCCTACTTATTTCTTTTAACAAAGCCATTTGTCCACCGGCTTTAACTGGATGCCCATCA
124	6	CP034934.1	545	13819	15453	Shigella dysenteriae strain 79-8006	plasmid	MLPINNNFSLPQNSFYNTISGTYADYFSAWDKWEKQALPGEERDEAVSRLKECLINNSDELRLDRLNLSSLPDNLPAQITLLNVSYNQLTNLPELPVTLKKLYSASNKLSELPVLPPALESLQVQHNELENLPALPDSLLTMNISYNEIVSLPSLPQALKNLRATRNFLTELPAFSEGNNPVVREYFFDRNQISHIPESILNLRNECSIHISDNPLSSHALQALQRLTSSPDYHGPQIYFSMSDGQQNTLHRPLADAVTAWFPENKQSDVSQIWHAFEHEEHANTFSAFLDRLSDTVSARNTSGFREQVAAWLEKLSASAELRQQSFAVAADATESCEDRVALTWNNLRKTLLVHQASEGLFDNDTGALLSLGREMFRLEILEDIARDKVRTLHFVDEI…	GCA_010231685.1_ASM1023168v1_genomic.fna	ATGTTACCGATAAATAATAACTTTTCATTGCCCCAAAATTCTTTTTATAACACTATTTCCGGTACATATGCTGATTACTTTTCAGCATGGGATAAATGGGAAAAACAAGCGCTCCCCGGTGAAGAGCGTGATGAGGCTGTCTCCCGACTTAAAGAATGTCTTATCAATAATTCCGATGAACTTCGACTGGACCGTTTAAATCTGTCCTCGCTACCTGACAACTTACCAGCTCAGATAACGCTGCTCAATGTATCATATAATCAATTAACTAACCTACCTGAACTGCCTGTTACGCTAAAAAAATTATATTCCGCCAGCAATAAATTATCAGAATTGCCCGTGCTACCTCCTGCGCTGGAGTCACTTCAGGTACAACACAATGAGCTGGAAAACCTGCCA…	ATGTCAGGCTAGGGTCAAAAATCGTGGCGTTGACAAAATGGCTGCGTTACGTCATTGAGCATATCCAAGACTGGCCGGCAAACCGGGTACGCGATCTGTTGCCCTGGAAAGTTGATCTGACCTCTCAGTAAATATCAATACGGTTCTGACGAGCCGCTTACCGTTCAAATATGAAGTACGATGTTTAACTAACCGAAAAACAAGAACAATACGGTGCAAACAGGCCATTCACGGTTAACTGAAACAGTATCGTTTTTTTACAGCCAATTTTGTTTATCCTTATTATAATAAAAAAGTGCTGAAGTTCATTTCATGGAATGAACTTCATAAAAACTCCTGCTTATTTCTTTTAACAAAGCCATTTGTCCACCGGCTTTAACTGGATGCCCATCA
125	6	CP026841.1	545	167697	166063	Shigella dysenteriae strain ATCC 9753	plasmid	MLPINNNFSLPQNSFYNTISGTYADYFSAWDKWEKQALPGEERDEAVSRLKECLINNSDELRLDRLNLSSLPDNLPAQITLLNVSYNQLTNLPELPVTLKKLYSASNKLSELPVLPPALESLQVQHNELENLPALPDSLLTMNISYNEIVSLPSLPQALKNLRATRNFLTELPAFSEGNNPVVREYFFDRNQISHIPESILNLRNECSIHISDNPLSSHALQALQRLTSSPDYHGPQIYFSMSDGQQNTLHRPLADAVTAWFPENKQSDVSQIWHAFEHEEHANTFSAFLDRLSDTVSARNTSGFREQVAAWLEKLSASAELRQQSFAVAADATESCEDRVALTWNNLRKTLLVHQASEGLFDNDTGALLSLGREMFRLEILEDIARDKVRTLHFVDEI…	GCA_002950155.1_ASM295015v1_genomic.fna	ATGTTACCGATAAATAATAACTTTTCATTGCCCCAAAATTCTTTTTATAACACTATTTCCGGTACATATGCTGATTACTTTTCAGCATGGGATAAATGGGAAAAACAAGCGCTCCCCGGTGAAGAGCGTGATGAGGCTGTCTCCCGACTTAAAGAATGTCTTATCAATAATTCCGATGAACTTCGACTGGACCGTTTAAATCTGTCCTCGCTACCTGACAACTTACCAGCTCAGATAACGCTGCTCAATGTATCATATAATCAATTAACTAACCTACCTGAACTGCCTGTTACGCTAAAAAAATTATATTCCGCCAGCAATAAATTATCAGAATTGCCCGTGCTACCTCCTGCGCTGGAGTCACTTCAGGTACAACACAATGAGCTGGAAAACCTGCCA…	ATGTCAGGCTAGGGTCAAAAATCGTGGCGTTGACAAAATGGCTGCGTTACGTCATTGAGCATATCCAAGACTGGCCGGCAAACCGGGTACGCGATCTGTTGCCCTGGAAAGTTGATCTGACCTCTCAGTAAATATCAATACGGTTCTGACGAGCCGCTTACCGTTCAAATATGAAGTACGATGTTTAACTAACCGAAAAACAAGAACAATACGGTGCAAACAGGCCATTCACGGTTAACTGAAACAGTATCGTTTTTTTACAGCCAATTTTGTTTATCCTTATTATAATAAAAAAGTGCTGAAGTTCATTTCATGGAATGAACTTCATAAAAACTCCTGCTTATTTCTTTTAACAAAGCCATTTGTCCACCGGCTTTAACTGGATGCCCATC
126	6	CP026835.1	545	88462	86828	Shigella dysenteriae strain ATCC 49347	plasmid	MLPINNNFSLPQNSFYNTISGTYADYFSAWDKWEKQALPGEERDEAVSRLKECLINNSDELRLDRLNLSSLPDNLPAQITLLNVSYNQLTNLPELPVTLKKLYSASNKLSELPVLPPALESLQVQHNELENLPALPDSLLTMNISYNEIVSLPSLPQALKNLRATRNFLTELPAFSEGNNPVVREYFFDRNQISHIPESILNLRNECSIHISDNPLSSHALQALQRLTSSPDYHGPQIYFSMSDGQQNTLHRPLADAVTAWFPENKQSDVSQIWHAFEHEEHANTFSAFLDRLSDTVSARNTSGFREQVAAWLEKLSASAELRQQSFAVAADATESCEDRVALTWNNLRKTLLVHQASEGLFDNDTGALLSLGREMFRLEILEDIARDKVRTLHFVDEI…	GCA_002950095.1_ASM295009v1_genomic.fna	ATGTTACCGATAAATAATAACTTTTCATTGCCCCAAAATTCTTTTTATAACACTATTTCCGGTACATATGCTGATTACTTTTCAGCATGGGATAAATGGGAAAAACAAGCGCTCCCCGGTGAAGAGCGTGATGAGGCTGTCTCCCGACTTAAAGAATGTCTTATCAATAATTCCGATGAACTTCGACTGGACCGTTTAAATCTGTCCTCGCTACCTGACAACTTACCAGCTCAGATAACGCTGCTCAATGTATCATATAATCAATTAACTAACCTACCTGAACTGCCTGTTACGCTAAAAAAATTATATTCCGCCAGCAATAAATTATCAGAATTGCCCGTGCTACCTCCTGCGCTGGAGTCACTTCAGGTACAACACAATGAGCTGGAAAACCTGCCA…	ATGTCAGGCTAGGGTCAAAAATCGTGGCGTTGACAAAATGGCTGCGTTACGTCATTGAGCATATCCAAGACTGGCCGGCAAACCGGGTACGCGATCTGTTGCCCTGGAAAGTTGATCTGACCTCTCAGTAAATATCAATACGGTTCTGACGAGCCGCTTACCGTTCAAATATGAAGTACGATGTTTAACTAACCGAAAAACAAGAACAATACGGTGCAAACAGGCCATTCACGGTTAACTGAAACAGTATCGTTTTTTTACAGCCAATTTTGTTTATCCTTATTATAATAAAAAAGTGCTGAAGTTCATTTCATGGAATGAACTTCATAAAAACTCCTGCTTATTTCTTTTAACAAAGCCATTTGTCCACCGGCTTTAACTGGATGCCCATC
127	6	CP026829.1	545	131006	129372	Shigella dysenteriae strain ATCC 12037	plasmid	MLPINNNFSLPQNSFYNTISGTYADYFSAWDKWEKQALPGEERDEAVSRLKECLINNSDELRLDRLNLSSLPDNLPAQITLLNVSYNQLTNLPELPVTLKKLYSASNKLSELPVLPPALESLQVQHNELENLPALPDSLLTMNISYNEIVSLPSLPQALKNLRATRNFLTELPAFSEGNNPVVREYFFDRNQISHIPESILNLRNECSIHISDNPLSSHALQALQRLTSSPDYHGPQIYFSMSDGQQNTLHRPLADAVTAWFPENKQSDVSQIWHAFEHEEHANTFSAFLDRLSDTVSARNTSGFREQVAAWLEKLSASAELRQQSFAVAADATESCEDRVALTWNNLRKTLLVHQASEGLFDNDTGALLSLGREMFRLEILEDIARDKVRTLHFVDEI…	GCA_002950015.1_ASM295001v1_genomic.fna	ATGTTACCGATAAATAATAACTTTTCATTGCCCCAAAATTCTTTTTATAACACTATTTCCGGTACATATGCTGATTACTTTTCAGCATGGGATAAATGGGAAAAACAAGCGCTCCCCGGTGAAGAGCGTGATGAGGCTGTCTCCCGACTTAAAGAATGTCTTATCAATAATTCCGATGAACTTCGACTGGACCGTTTAAATCTGTCCTCGCTACCTGACAACTTACCAGCTCAGATAACGCTGCTCAATGTATCATATAATCAATTAACTAACCTACCTGAACTGCCTGTTACGCTAAAAAAATTATATTCCGCCAGCAATAAATTATCAGAATTGCCCGTGCTACCTCCTGCGCTGGAGTCACTTCAGGTACAACACAATGAGCTGGAAAACCTGCCA…	ATGTCAGGCTAGGGTCAAAAATCGTGGCGTTGACAAAATGGCTGCGTTACGTCATTGAGCATATCCAAGACTGGCCGGCAAACCGGGTACGCGATCTGTTGCCCTGGAAAGTTGATCTGACCTCTCAGTAAATATCAATACGGTTCTGACGAGCCGCTTACCGTTCAAATATGAAGTACGATGTTTAACTAACCGAAAAACAAGAACAATACGGTGCAAACAGGCCATTCACGGTTAACTGAAACAGTATCGTTTTTTTACAGCCAATTTTGTTTATCCTTATTATAATAAAAAAGTGCTGAAGTTCATTTCATGGAATGAACTTCATAAAAACTCCTGCTTATTTCTTTTAACAAAGCCATTTGTCCACCGGCTTTAACTGGATGCCCATC
128	6	CP026806.1	545	51278	52912	Shigella dysenteriae strain 2017C-4522	plasmid	MLPINNNFSLPQNSFYNTISGTYADYFSAWDKWEKQALPGEERDEAVSRLKECLINNSDELRLDRLNLSSLPDNLPAQITLLNVSYNQLTNLPELPVTLKKLYSASNKLSELPVLPPALESLQVQHNELENLPALPDSLLTMNISYNEIVSLPSLPQALKNLRATRNFLTELPAFSEGNNPVVREYFFDRNQISHIPESILNLRNECSIHISDNPLSSHALQALQRLTSSPDYHGPQIYFSMSDGQQNTLHRPLADAVTAWFPENKQSDVSQIWHAFEHEEHANTFSAFLDRLSDTVSARNTSGFREQVAAWLEKLSASAELRQQSFAVAADATESCEDRVALTWNNLRKTLLVHQASEGLFDNDTGALLSLGREMFRLEILEDIARDKVRTLHFVDEI…	GCA_002949415.1_ASM294941v1_genomic.fna	ATGTTACCGATAAATAATAACTTTTCATTGCCCCAAAATTCTTTTTATAACACTATTTCCGGTACATATGCTGATTACTTTTCAGCATGGGATAAATGGGAAAAACAAGCGCTCCCCGGTGAAGAGCGTGATGAGGCTGTCTCCCGACTTAAAGAATGTCTTATCAATAATTCCGATGAACTTCGACTGGACCGTTTAAATCTGTCCTCGCTACCTGACAACTTACCAGCTCAGATAACGCTGCTCAATGTATCATATAATCAATTAACTAACCTACCTGAACTGCCTGTTACGCTAAAAAAATTATATTCCGCCAGCAATAAATTATCAGAATTGCCCGTGCTACCTCCTGCGCTGGAGTCACTTCAGGTACAACACAATGAGCTGGAAAACCTGCCA…	ATGTCAGGCTAGGGTCAAAAATCGTGGCGTTGACAAAATGGCTGCGTTACGTCATTGAGCATATCCAAGACTGGCCGGCAAACCGGGTACGCGATCTGTTGCCCTGGAAAGTTGATCTGACCTCTCAGTAAATATCAATACGGTTCTGACGAGCCGCTTACCGTTCAAATATGAAGTACGATGTTTAACTAACCGAAAAACAAGAACAATACGGTGCAAACAGGCCATTCACGGTTAACTGAAACAGTATCGTTTTTTTACAGCCAATTTTGTTTATCCTTATTATAATAAAAAAGTGCTGAAGTTCATTTCATGGAATGAACTTCATAAAAACTCCTGCTTATTTCTTTTAACAAAGCCATTTGTCCACCGGCTTTAACTGGATGCCCATCA
129	6	CP049282.1	545	200276	201910	Shigella boydii strain 600657	plasmid	MLPINNNFSLPQNSFYNTISGTYADYFSAWDKWEKQALPGEERDEAVSRLKECLINNSDELRLDRLNLSSLPDNLPAQITLLNVSYNQLTNLPELPVTLKKLYSASNKLSELPVLPPALESLQVQHNELENLPALPDSLLTMNISYNEIVSLPSLPQALKNLRATRNFLTELPAFSEGNNPVVREYFFDRNQISHIPESILNLRNECSIHISDNPLSSHALQALQRLTSSPDYHGPRIYFSMSDGQQNTLHRPLADAVTAWFPENKQSDVSQIWHAFEHEEHANTFSAFLDRLSDTVSARNTSGFREQVAAWLEKLSASAELRQQSFAVAADATESCEDRVALTWNNLRKTLLVHQASEGLFDNDTGALLSLGREMFRLEILEDIARDKVRTLHFVDEI…	GCA_013394535.1_ASM1339453v1_genomic.fna	ATGTTACCGATAAATAATAACTTTTCATTGCCCCAAAATTCTTTTTATAACACTATTTCCGGTACATATGCTGATTACTTTTCAGCATGGGATAAATGGGAAAAACAAGCGCTCCCCGGTGAAGAGCGTGATGAGGCTGTCTCCCGACTTAAAGAATGTCTTATCAATAATTCCGATGAACTTCGACTGGACCGTTTAAATCTGTCCTCGCTACCTGACAACTTACCAGCTCAGATAACGCTGCTCAATGTATCATATAATCAATTAACTAACCTACCTGAACTGCCTGTTACGCTAAAAAAATTATATTCCGCCAGCAATAAATTATCAGAATTGCCCGTGCTACCTCCTGCGCTGGAGTCACTTCAGGTACAACACAATGAGCTGGAAAACCTGCCA…	ATGTCAGGCTAGGGTCAAAAATCGTGGCGTTGACAAAATGGCTGCGTTACGTCATTGAGCATATCCAAGACTGGCCGGCAAACCGGGTACGCGATCTGTTGCCCTGGAAAGTTGATCTGACCTCTCAGTAAATATCAATACGGTTCTGACGAGCCGCTTACCGTTCAAATATGAAGTACGATGTTTAACTAACCGAAAAACAAGAACAATACGGTGCAAACAGGCCATTCACGGTTAACTGAAACAGTATCGTTTTTTTACAGCCAATTTTGTTTATCCTTATTATAATAAAAAAGTGCTGAAGTTCATTTCATGGAATGAACTTCATAAAAACTCCTACTTATTTCTTTTAACAAAGCCATTTGTCCACCGGCTTTAACTGGATGCCCATCA
130	6	CP041512.1	545	49868	48234	Shigella boydii strain KCCM 41690	plasmid	MLPINNNFSLPQNSFYNTISGTYADYFSAWDKWEKQALPGEERDEAVSRLKECLINNSDELRLDRLNLSSLPDNLPAQITLLNVSYNQLTNLPELPVTLKKLYSASNKLSELPVLPPALESLQVQHNELENLPALPDSLLTMNISYNEIVSLPSLPQALKNLRATRNFLTELPAFSEGNNPVVREYFFDRNQISHIPESILNLRNECSIHISDNPLSSHALQALQRLTSSPDYHGPRIYFSMSDGQQNTLHRPLADAVTAWFPENKQSDVSQIWHAFEHEEHANTFSAFLDRLSDTVSARNTSGFREQVAAWLEKLSASAELRQQSFAVAADATESCEDRVALTWNNLRKTLLVHQASEGLFDNDTGALLSLGREMFRLEILEDIARDKVRTLHFVDEI…	GCA_007106565.1_ASM710656v1_genomic.fna	ATGTTACCGATAAATAATAACTTTTCATTGCCCCAAAATTCTTTTTATAACACTATTTCCGGTACATATGCTGATTACTTTTCAGCATGGGATAAATGGGAAAAACAAGCGCTCCCCGGTGAAGAGCGTGATGAGGCTGTCTCCCGACTTAAAGAATGTCTTATCAATAATTCCGATGAACTTCGACTGGACCGTTTAAATCTGTCCTCGCTACCTGACAACTTACCAGCTCAGATAACGCTGCTCAATGTATCATATAATCAATTAACTAACCTACCTGAACTGCCTGTTACGCTAAAAAAATTATATTCCGCCAGCAATAAATTATCAGAATTGCCCGTGCTACCTCCTGCGCTGGAGTCACTTCAGGTACAACACAATGAGCTGGAAAACCTGCCA…	ATGTCAGGCTAGGGTCAAAAATCGTGGCGTTGACAAAATGGCTGCGTTACGTCATTGAGCATATCCAAGACTGGCCGGCAAACCGGGTACGCGATCTGTTGCCCTGGAAAGTTGATCTGACCTCTCAGTAAATATCAATACGGTTCTGACGAGCCGCTTACCGTTCAAATATGAAGTACGATGTTTAACTAACCGAAAAACAAGAACAATACGGTGCAAACAGGCCATTCACGGTTAACTGAAACAGTATCGTTTTTTTACAGCCAATTTTGTTTATCCTTATTATAATAAAAAAGTGCTGAAGTTCATTTCATGGAATGAACTTCATAAAAACTCCTACTTATTTCTTTTAACAAAGCCATTTGTCCACCGGCTTTAACTGGATGCCCATC
131	6	CP026796.1	545	19105	17471	Shigella boydii strain ATCC BAA-1247	plasmid	MLPINNNFSLPQNSFYNTISGTYADYFSAWDKWEKQALPGEERDEAVSRLKECLINNSDELRLDRLNLSSLPDNLPAQITLLNVSYNQLTNLPELPVTLKKLYSASNKLSELPVLPPALESLQVQHNELENLPALPDSLLTMNISYNEIVSLPSLPQALKNLRATRNFLTELPAFSEGNNPVVREYFFDRNQISHIPESILNLRNECSIHISDNPLSSHALQALQRLTSSPDYHGPRIYFSMSDGQQNTLHRPLADAVTAWFPENKQSDVSQIWHAFEHEEHANTFSAFLDRLSDTVSARNTSGFREQVAAWLEKLSASAELRQQSFAVAADATESCEDRVALTWNNLRKTLLVHQASEGLFDNDTGALLSLGREMFRLEILEDIARDKVRTLHFVDEI…	GCA_002950275.1_ASM295027v1_genomic.fna	ATGTTACCGATAAATAATAACTTTTCATTGCCCCAAAATTCTTTTTATAACACTATTTCCGGTACATATGCTGATTACTTTTCAGCATGGGATAAATGGGAAAAACAAGCGCTCCCCGGTGAAGAGCGTGATGAGGCTGTCTCCCGACTTAAAGAATGTCTTATCAATAATTCCGATGAACTTCGACTGGACCGTTTAAATCTGTCCTCGCTACCTGACAACTTACCAGCTCAGATAACGCTGCTCAATGTATCATATAATCAATTAACTAACCTACCTGAACTGCCTGTTACGCTAAAAAAATTATATTCCGCCAGCAATAAATTATCAGAATTGCCCGTGCTACCTCCTGCGCTGGAGTCACTTCAGGTACAACACAATGAGCTGGAAAACCTGCCA…	ATGTCAGGCTAGGGTCAAAAATCGTGGCGTTGACAAAATGGCTGCGTTACGTCATTGAGCATATCCAAGACTGGCCGGCAAACCGGGTACGCGATCTGTTGCCCTGGAAAGTTGATCTGACCTCTCAGTAAATATCAATACGGTTCTGACGAGCCGCTTACCGTTCAAATATGAAGTACGATGTTTAACTAACCGAAAAACAAGAACAATACGGTGCAAACAGGCCATTCACGGTTAACTGAAACAGTATCGTTTTTTTACAGCCAATTTTGTTTATCCTTATTATAATAAAAAAGTGCTGAAGTTCATTTCATGGAATGAACTTCATAAAAACTCCTACTTATTTCTTTTAACAAAGCCATTTGTCCACCGGCTTTAACTGGATGCCCATC
132	6	CP026813.1	545	6606	8240	Shigella boydii strain 83-578	plasmid	MLPINNNFSLPQNSFYNTISGTYADYFSAWDKWEKQALPGEERDEAVSRLKECLINNSDELRLDRLNLSSLPDNLPAQITLLNVSYNQLTNLPELPVTLKKLYSASNKLSELPVLPPALESLQVQHNELENLPALPDSLLTMNISYNEIVSLPSLPQALKNLRATRNFLTELPAFSEGNNPVVREYFFDRNQISHIPESILNLRNECSIHISDNPLSSHALQALQRLTSSPDYHGPRIYFSMSDGQQNTLHRPLADAVTAWFPENKQSDVSQIWHAFEHEEHANTFSAFLDRLSDTVSARNTSGFREQVAAWLEKLSASAELRQQSFAVAADATESCEDRVALTWNNLRKTLLVHQASEGLFDNDTGALLSLGREMFRLEILEDIARDKVRTLHFVDEI…	GCA_002949535.1_ASM294953v1_genomic.fna	ATGTTACCGATAAATAATAACTTTTCATTGCCCCAAAATTCTTTTTATAACACTATTTCCGGTACATATGCTGATTACTTTTCAGCATGGGATAAATGGGAAAAACAAGCGCTCCCCGGTGAAGAGCGTGATGAGGCTGTCTCCCGACTTAAAGAATGTCTTATCAATAATTCCGATGAACTTCGACTGGACCGTTTAAATCTGTCCTCGCTACCTGACAACTTACCAGCTCAGATAACGCTGCTCAATGTATCATATAATCAATTAACTAACCTACCTGAACTGCCTGTTACGCTAAAAAAATTATATTCCGCCAGCAATAAATTATCAGAATTGCCCGTGCTACCTCCTGCGCTGGAGTCACTTCAGGTACAACACAATGAGCTGGAAAACCTGCCA…	ATGTCAGGCTAGGGTCAAAAATCGTGGCGTTGACAAAATGGCTGCGTTACGTCATTGAGCATATCCAAGACTGGCCGGCAAACCGGGTACGCGATCTGTTGCCCTGGAAAGTTGATCTGACCTCTCAGTAAATATCAATACGGTTCTGACGAGCCGCTTACCGTTCAAATATGAAGTACGATGTTTAACTAACCGAAAAACAAGAACAATACGGTGCAAACAGGCCATTCACGGTTAACTGAAACAGTATCGTTTTTTTACAGCCAATTTTGTTTATCCTTATTATAATAAAAAAGTGCTGAAGTTCATTTCATGGAATGAACTTCATAAAAACTCCTACTTATTTCTTTTAACAAAGCCATTTGTCCACCGGCTTTAACTGGATGCCCATCA
133	6	CP026812.1	545	147640	146006	Shigella flexneri strain 64-5500	plasmid	MLPINNNFSLPQNSFYNTISGTYADYFSAWDKWEKQALPGEERDEAVSRLKECLINNSDELRLDRLNLSSLPDNLPAQITLLNVSYNQLTNLPELPVTLKKLYSASNKLSELPVLPPALESLQVQHNELENLPALPDSLLTMNISYNEIVSLPSLPQALKNLRATRNFLTELPAFSEGNNPVVREYFFDRNQISHIPESILNLRNECSIHISDNPLSSHALQALQRLTSSPDYHGPRIYFSMSDGQQNTLHRPLADAVTAWFPENKQSDVSQIWHAFEHEEHANTFSAFLDRLSDTVSARNTSGFREQVAAWLEKLSASAELRQQSFAVAADATESCEDRVALTWNNLRKTLLVHQASEGLFDNDTGALLSLGREMFRLEILEDIARDKVRTLHFVDEI…	GCA_002949515.1_ASM294951v1_genomic.fna	ATGTTACCGATAAATAATAACTTTTCATTGCCCCAAAATTCTTTTTATAACACTATTTCCGGTACATATGCTGATTACTTTTCAGCATGGGATAAATGGGAAAAACAAGCGCTCCCCGGTGAAGAGCGTGATGAGGCTGTCTCCCGACTTAAAGAATGTCTTATCAATAATTCCGATGAACTTCGACTGGACCGTTTAAATCTGTCCTCGCTACCTGACAACTTACCAGCTCAGATAACGCTGCTCAATGTATCATATAATCAATTAACTAACCTACCTGAACTGCCTGTTACGCTAAAAAAATTATATTCCGCCAGCAATAAATTATCAGAATTGCCCGTGCTACCTCCTGCGCTGGAGTCACTTCAGGTACAACACAATGAGCTGGAAAACCTGCCA…	ATGTCAGGCTAGGGTCAAAAATCGTGGCGTTGACAAAATGGCTGCGTTACGTCATTGAGCATATCCAAGACTGGCCGGCAAACTGGGTACGCGATCTGTTGCCCTGGAAAGTTGATCTGACCTCTCAGTAAATATCAATACGGTTCTGACGAGCCGCTTACCGTTCAAATATGAAGTACGATGTTTAACTAACCGAAAAACAAGAACAATACGGTGCAAACAGGCCATTCACGGTTAACTGAAACAGTATCGTTTTTTTACAGCCAATTTTGTTTATCCTTATTATAATAAAAAAGTGCTGAAGTTCATTTCATGGAATGAACTTCATAAAAACTCCTGCTTATTTCTTTTAACAAAGCCATTTGTCCACCGGCTTTAACTGGATGCCCATC
134	6	CP026767.1	545	67379	69013	Shigella boydii strain 59-248	plasmid	MLPINNNFSLPQNSFYNTISGTYADYFSAWDKWEKQALPGEERDEAVSRLKECLINNSDELRLDRLNLSSLPDNLPAQITLLNVSYNQLTNLPELPVTLKKLYSASNKLSELPVLPPALESLQVQHNELENLPALPDSLLTMNISYNEIVSLPSLPQALKNLRATRNFLTELPAFSEGNNPVVREYFFDRNQISHIPESILNLRNECSIHISDNPLSSHALQALQRLTSSPDYHGPRIYFSMSDGQQNTLHRPLADAVTAWFPENKQSDVSQIWHAFEHEEHANTFSAFLDRLSDTVSARNTSGFREQVAAWLEKLSASAELRQQSFAVAADATESCEDRVALTWNNLRKTLLVHQASEGLFDNDTGALLSLGREMFRLEILEDIARDKVRTLHFVDEI…	GCA_002949475.1_ASM294947v1_genomic.fna	ATGTTACCGATAAATAATAACTTTTCATTGCCCCAAAATTCTTTTTATAACACTATTTCCGGTACATATGCTGATTACTTTTCAGCATGGGATAAATGGGAAAAACAAGCGCTCCCCGGTGAAGAGCGTGATGAGGCTGTCTCCCGACTTAAAGAATGTCTTATCAATAATTCCGATGAACTTCGACTGGACCGTTTAAATCTGTCCTCGCTACCTGACAACTTACCAGCTCAGATAACGCTGCTCAATGTATCATATAATCAATTAACTAACCTACCTGAACTGCCTGTTACGCTAAAAAAATTATATTCCGCCAGCAATAAATTATCAGAATTGCCCGTGCTACCTCCTGCGCTGGAGTCACTTCAGGTACAACACAATGAGCTGGAAAACCTGCCA…	ATGTCAGGCTAGGGTCAAAAATCGTGGCGTTGACAAAATGGCTGCGTTACGTCATTGAGCATATCCAAGACTGGCCGGCAAACCGGGTACGCGATCTGTTGCCCTGGAAAGTTGATCTGACCTCTCAGTAAATATCAATACGGTTCTGACGAGCCGCTTACCGTTCAAATATGAAGTACGATGTTTAACTAACCGAAAAACAAGAACAATACGGTGCAAACAGGCCATTCACGGTTAACTGAAACAGTATCGTTTTTTTACAGCCAATTTTGTTTATCCTTATTATAATAAAAAAGTGCTGAAGTTCATTTCATGGAATGAACTTCATAAAAACTCCTGCTTATTTCTTTTAACAAAGCCATTTGTCCACCGGCTTTAACTGGATGCCCATCA
135	6	CP001062.1	545	170105	171739	Shigella boydii CDC 3083-94	plasmid	MLPINNNFSLPQNSFYNTISGTYADYFSAWDKWEKQALPGEERDEAVSRLKECLINNSDELRLDRLNLSSLPDNLPAQITLLNVSYNQLTNLPELPVTLKKLYSASNKLSELPVLPPALESLQVQHNELENLPALPDSLLTMNISYNEIVSLPSLPQALKNLRATRNFLTELPAFSEGNNPVVREYFFDRNQISHIPESILNLRNECSIHISDNPLSSHALQALQRLTSSPDYHGPRIYFSMSDGQQNTLHRPLADAVTAWFPENKQSDVSQIWHAFEHEEHANTFSAFLDRLSDTVSARNTSGFREQVAAWLEKLSASAELRQQSFAVAADATESCEDRVALTWNNLRKTLLVHQASEGLFDNDTGALLSLGREMFRLEILEDIARDKVRTLHFVDEI…	GCA_000020185.1_ASM2018v1_genomic.fna	ATGTTACCGATAAATAATAACTTTTCATTGCCCCAAAATTCTTTTTATAACACTATTTCCGGTACATATGCTGATTACTTTTCAGCATGGGATAAATGGGAAAAACAAGCGCTCCCCGGTGAAGAGCGTGATGAGGCTGTCTCCCGACTTAAAGAATGTCTTATCAATAATTCCGATGAACTTCGACTGGACCGTTTAAATCTGTCCTCGCTACCTGACAACTTACCAGCTCAGATAACGCTGCTCAATGTATCATATAATCAATTAACTAACCTACCTGAACTGCCTGTTACGCTAAAAAAATTATATTCCGCCAGCAATAAATTATCAGAATTGCCCGTGCTACCTCCTGCGCTGGAGTCACTTCAGGTACAACACAATGAGCTGGAAAACCTGCCA…	ATGTCAGGCTAGGGTCAAAAATCGTGGCGTTGACAAAATGGCTGCGTTACGTCATTGAGCATATCCAAGACTGGCCGGCAAACCGGGTACGCGATCTGTTGCCCTGGAAAGTTGATCTGACCTCTCAGTAAATATCAATACGGTTCTGACGAGCCGCTTACCGTTCAAATATGAAGTACGATGTTTAACTAACCGAAAAACAAGAACAATACGGTGCAAACAGGCCATTCACGGTTAACTGAAACAGTATCGTTTTTTTACAGCCAATTTTGTTTATCCTTATTATAATAAAAAAGTGCTGAAGTTCATTTCATGGAATGAACTTCATAAAAACTCCTACTTATTTCTTTTAACAAAGCCATTTGTCCACCGGCTTTAACTGGATGCCCATCA
136	6	CP000035.1	545	77152	78786	Shigella dysenteriae Sd197	plasmid	MLPINNNFSLPQNSFYNTISGTYADYFSAWDKWEKQALPGEERDEAVSRLKECLINNSDELRLDRLNLSSLPDNLPAQITLLNVSYNQLTNLPELPVTLKKLYSASNKLSELPVLPPALESLQVQHNELENLPALPDSLLTMNISYNEIVSLPSLPQALKNLRATRNFLTELPAFSEGNNPVVREYFFDRNQISHIPESILNLRNECSIHISDNPLSSHALQALQRLTSSPDYHGPRIYFSMSDGQQNTLHRPLADAVTAWFPENKQSDVSQTWHAFEHEEHANTFSAFLDRLSDTVSARNTSGFREQVAAWLEKLSASAELRQQSFAVAADATESCEDRVALTWNNLRKTLLVHQASEGLFDNDTGALLSLGREMFRLEILEDIARDKVRTLHFVDEI…	GCA_000012005.1_ASM1200v1_genomic.fna	ATGTTACCGATAAATAATAACTTTTCATTGCCCCAAAATTCTTTTTATAACACTATTTCCGGTACATATGCTGATTACTTTTCAGCATGGGATAAATGGGAAAAACAAGCGCTCCCCGGTGAAGAGCGTGATGAGGCTGTCTCCCGACTTAAAGAATGTCTTATCAATAATTCCGATGAACTTCGACTGGACCGTTTAAATCTGTCCTCGCTACCTGACAACTTACCAGCTCAGATAACGCTGCTCAATGTATCATATAATCAATTAACTAACCTACCTGAACTGCCTGTTACGCTAAAAAAATTATATTCCGCCAGCAATAAATTATCAGAATTGCCCGTGCTACCTCCTGCGCTGGAATCACTTCAGGTACAACACAATGAGCTGGAAAACCTGCCA…	TTGGAAGCATCACCCGAAAAACAAGAACAATACGGTGCAAACAGGCCATTCACGGTTAACTGAAACAGTATCGTTTTTTTACAGCCAATTTTGTTTATCCTTATTATAATAAAAAAGTGCTGAAGTTCATTTCATGGAATGAACTTCATAAAAACTCCTACTTATTTCTTTTAACAAAGCCATTTGTCCACCGGCTTTAACTGGATGCCCATCA
137	6	AF386526.1	545	181458	183092	Shigella flexneri 2a str. 301	plasmid	MLPINNNFSLPQNSFYNTISGTYADYFSAWDKWEKQALPGEERDEAVSRLKECLINNSDELRLDRLNLSSLPDNLPAQITLLNVSYNQLTNLPELPVTLKKLYSASNKLSELPVLPPALESLQVQHNELENLPALPDSLLTMNISYNEIVSLPSLPQALKNLRATRNFLTELPAFSEGNNPVVREYFFDRNQISHIPESILNLRNECSIHISDNPLSSHALPALQRLTSSPDYHGPRIYFSMSDGQQNTLHRPLADAVTAWFPENKQSDVSQIWHAFEHEEHANTFSAFLDRLSDTVSARNTSGFREQVAAWLEKLSASAELRQQSFAVAADATESCEDRVALTWNNLRKTLLVHQASEGLFDNDTGALLSLGREMFRLEILEDIARDKVRTLHFVDEI…	GCA_000006925.2_ASM692v2_genomic.fna	ATGTTACCGATAAATAATAACTTTTCATTGCCCCAAAATTCTTTTTATAACACTATTTCCGGTACATATGCTGATTACTTTTCAGCATGGGATAAATGGGAAAAACAAGCGCTCCCCGGTGAAGAGCGTGATGAGGCTGTCTCCCGACTTAAAGAATGTCTTATCAATAATTCCGATGAACTTCGACTGGACCGTTTAAATCTGTCCTCGCTACCTGACAACTTACCAGCTCAGATAACGCTGCTCAATGTATCATATAATCAATTAACTAACCTACCTGAACTGCCTGTTACGCTAAAAAAATTATATTCCGCCAGCAATAAATTATCAGAATTGCCCGTGCTACCTCCTGCGCTGGAGTCACTTCAGGTACAACACAATGAGCTGGAAAACCTGCCA…	ATGTCAGGCTAGGGTCAAAAATCGTGGCGTTGACAAAATGGCTGCGTTACGTCATTGAGCATATCCAGGACTGGCCGGCAAACCGGGTACGCGATCTGTTGCCTTGGAAAGTTGATCTGACCTCTCAGTAAATATCAATACGGTTCTGACGAGCCGCTTACCGTTCAAATATGAAGTACGATGTTTAACTAACCGAAAAACAAGAACAATACGGTGCAAACAGGCCATTCACGGTTAACTGAAACAGTATCGTTTTTTTACAGCCAATTTTGTTTATCCTTATTATAATAAAAAAGTGCTGAAGTTCATTTCATGGAATGAACTTCATAAAAACTCCTACTTATTTCTTTTAACAAAGCCATTTGTCCACCGGCTTTAACTGGATGCCCATCA
138	6	CP026837.1	545	19504	17870	Shigella boydii strain ATCC 49812	plasmid	MLPINNNFSLPQNSFYNTISGTYADYFSAWDKWEKQALPGEERDEAVSRLKECLINNSDELRLDRLNLSSLPDNLPAQITLLNVSYNQLTNLPELPVTLKKLYSASNKLSELPVLPPALESLQVQHNELENLPALPDSLLTMNISYNEIVSLPSLPQALKNLRATRNFLTELPAFSEGNNPVVREYFFDRNQISHIPESILNLRNECSIHISDNPLSSHALQALQRLTSSPDYHGPRIYFSMSDGQLNTLHRPLADAVTAWFPENKQSDVSQIWHAFEHEEHANTFSAFLDRLSDTVSARNTSGFREQVAAWLEKLSASAELRQQSFAVAADATESCEDRVALTWNNLRKTLLVHQASEGLFDNDTGALLSLGREMFRLEILEDIARDKVRTLHFVDEI…	GCA_002950135.1_ASM295013v1_genomic.fna	ATGTTACCGATAAATAATAACTTTTCATTGCCCCAAAATTCTTTTTATAACACTATTTCCGGTACATATGCTGATTACTTTTCAGCATGGGATAAATGGGAAAAACAAGCGCTCCCCGGTGAAGAGCGTGATGAGGCTGTCTCCCGACTTAAAGAATGTCTTATCAATAATTCCGATGAACTTCGACTGGACCGTTTAAATCTGTCCTCGCTACCTGACAACTTACCAGCTCAGATAACGCTGCTCAATGTATCATATAATCAATTAACTAACCTACCTGAACTGCCTGTTACGCTAAAAAAATTATATTCCGCCAGCAATAAATTATCAGAATTGCCCGTGCTACCTCCTGCGCTGGAGTCACTTCAGGTACAACACAATGAGCTGGAAAACCTGCCA…	TGCTCAGTCCGGTTGGTGATTTGTTTTGATTTGGCGATTGATCAGATCGCACAATCCGGGCTAAGTTCCCTCAAAGTGATCTACTATTCCGCGCAGCTATTTAGGGTCAAAAATCGTGGCGTTGACAAAATGGCTGCGTTACGTCATTGAGCATATCCAGGACTGGCCGGCAAACCGGGTACGCGATCTGTTGCCCTGGAAAGTTGATCTGACCTCTCAGTAAATATCAATACGGTTCTGACGAGCCGCTTACCGTTCAAATATGAAGTACGATGTTTAACTAACCGAAAAACAAGAACAATACGGTGCAAACAGGCCATTCACGGTTAACTGAAACAGTATCGTTTTTTTACAGCCAATTTTGTTTATCCTTATTATAATAAAAAAATGCTGAAGTTC…
139	6	CP000037.1	545	92516	94150	Shigella boydii Sb227	plasmid	MLPINNNFSLPQNSFYNTISGTYADYFSAWDKWEKQALPGEERDEAVSRLKECLINNSDELRLDRLNLSSLPDNLPAQITLLNVSYNQLTNLPELPVTLKKLYSASNKLSELPVLPPALESLQVQHNELENLPALPDSLLTMNISYNEIVSLPSLPLALKNLRATRNFLTELPAFSEGNNPVVREYFFDRNQISHIPESILNLRNECSIHISDNPLSSHALQALQRLTSSPDYHGPRIYFSMSDGQQNTLHRPLADAVTAWFPENKQSDVSQIWHAFEHEEHANTFSAFLDRLSDTVSARNTSGFREQVAAWLEKLSASAELRQQSFAVAADATESCEDRVALTWNNLRKTLLVHQASEGLFDNDTGALLSLGREMFRLEILEDIARDKVRTLHFVDEI…	GCA_000012025.1_ASM1202v1_genomic.fna	ATGTTACCGATAAATAATAACTTTTCATTGCCCCAAAATTCTTTTTATAACACTATTTCCGGTACATATGCTGATTACTTTTCAGCATGGGATAAATGGGAAAAACAAGCGCTCCCCGGTGAAGAGCGTGATGAGGCTGTCTCCCGACTTAAAGAATGTCTTATCAATAATTCCGATGAACTTCGACTGGACCGTTTAAATCTGTCCTCGCTACCTGACAACTTACCAGCTCAGATAACGCTGCTCAATGTATCATATAATCAATTAACTAACCTACCTGAACTGCCTGTTACGCTAAAAAAATTATATTCCGCCAGCAATAAATTATCAGAATTGCCCGTGCTACCTCCTGCGCTGGAGTCACTTCAGGTACAACACAATGAGCTGGAAAACCTGCCA…	ATGTCAGGCTAGGGTCAAAAATCGTGGCGTTGACAAAATGGCTGCGTTACGTCATTGAGCATATCCAAGACTGGCCGGCAAACCGGGTACGCGATCTGTTGCCCTGGAAAGTTGATCTGACCTCTCAGTAAATATCAATACGGTTCTGACGAGCCGCTTACCGTTCAAATATGAAGTACGATGTTTAACTAACCGAAAAACAAGAACAATACGGTGCAAACAGGCCATTCACGGTTAACTGAAACAGTATCGTTTTTTTACAGCCAATTTTGTTTATCCTTATTATAATAAAAAAGTGCTGAAGTTCATTTCATGGAATGAACTTCATAAAAACTCCTGCTTATTTCTTTTAACAAAGCCATTTGTCCACCGGCTTTAACTGGATGCCCATCA
140	6	CP026833.1	545	155015	156649	Shigella dysenteriae strain ATCC 49346	plasmid	MLPINNNFSLPQNSFYNTISGTYADYFSAWDKWEKQALPGEERDEAVSRLKECLINNSDELRLDRLNLSSLPDNLPAQITLLNVSYNQLTNLPELPVTLKKLYSASNKLSELPVLPPALESLQVQHNELENLPALPDSLLTMNISYNEIVSLPSLPQALKNLRATRNFLTELPAFSEGNNPVVREYFFDRNQISHIPESILNLRNECSIHISDNPLSSHALQALQRLTSSPDYHGPQIYFSMSDGQQNTLHRPLADAVTAWFPENKQSDVSQIWHAFEHEEHANTFSAFLDRLSDTVSARNTSGFREQVAAWLEKLSASAELRQQSFAVAADATESCEDRVALTWNNLRKTLLVHQASEGLFDNDTGALLSLGREMFRLEILEDIARDKVRTLHFVDEI…	GCA_002950075.1_ASM295007v1_genomic.fna	ATGTTACCGATAAATAATAACTTTTCATTGCCCCAAAATTCTTTTTATAACACTATTTCCGGTACATATGCTGATTACTTTTCAGCATGGGATAAATGGGAAAAACAAGCGCTCCCCGGTGAAGAGCGTGATGAGGCTGTCTCCCGACTTAAAGAATGTCTTATCAATAATTCCGATGAACTTCGACTGGACCGTTTAAATCTGTCCTCGCTACCTGACAACTTACCAGCTCAGATAACGCTGCTCAATGTATCATATAATCAATTAACTAACCTACCTGAACTGCCTGTTACGCTAAAAAAATTATATTCCGCCAGCAATAAATTATCAGAATTGCCCGTGCTACCTCCTGCGCTGGAGTCACTTCAGGTACAACACAATGAGCTGGAAAACCTGCCA…	ATGTCAGGCTAGGGTCAAAAATCGTGGCGTTGACAAAATGGCTGCGTTACGTCATTGAGCATATCCAAGACTGGCCGGCAAACCGGGTACGCGATCTGTTGCCCTGGAAAGTTGATCTGACCTCTCAGTAAATATCAATACGGTTCTGACGAGCCGCTTACCGTTCAAATATGAAGTACGATGTTTAACTAACCGAAAAACAAGAACAATACGGTGCAAACAGGCCATTCACGGTTAACTGAAACAGTATCGTTTTTTTACAGCCAATTTTGTTTATCCTTATTATAATAAAAAAGTGCTGAAGTTCATTTCATGGAATGAACTTCATAAAAACTCCTGCTTATTTCTTTTAACAAAGCCATTTGTCCACCGGCTTTAACTGGATGCCCATCA
141	6	CP026763.1	545	21479	19845	Shigella boydii strain NCTC 9850	plasmid	MLPINNNFSLPQNSFYNTISGTYADYFSAWDKWEKQALPGEERDEAVSRLKECLINNSDELRLDRLNLSSLPDNLPAQITLLNVSYNQLTNLPELPVTLKKLYSASNKLSELPVLPPALESLQVQHNELENLPALPDSLLTMNISYNEIVSLPSLPQALKNLRAIRNFLTELPAFSEGNNPVVREYFFDRNQISHIPESILNLRNECSIHISDNPLSSHALQALQRLTSSPDYHGPRIYFSMSDGQQNTLHRPLADAVTAWFPENKQSDVSQIWHAFEHEEHANTFSAFLDRLSDTVSARNTSGFREQVAAWLEKLSASAELRQQSFAVAADATESCEDRVALTWNNLRKTLLVHQASEGLFDNDTGALLSLGREMFRLEILEDIARDKVRTLHFVDEI…	GCA_002949175.1_ASM294917v1_genomic.fna	ATGTTACCGATAAATAATAACTTTTCATTGCCCCAAAATTCTTTTTATAACACTATTTCCGGTACATATGCTGATTACTTTTCAGCATGGGATAAATGGGAAAAACAAGCGCTCCCCGGTGAAGAGCGTGATGAGGCTGTCTCCCGACTTAAAGAATGTCTTATCAATAATTCCGATGAACTTCGACTGGACCGTTTAAATCTGTCCTCGCTACCTGACAACTTACCAGCTCAGATAACGCTGCTCAATGTATCATATAATCAATTAACTAACCTACCTGAACTGCCTGTTACGCTAAAAAAATTATATTCCGCCAGCAATAAATTATCAGAATTGCCCGTGCTACCTCCTGCGCTGGAGTCACTTCAGGTACAACACAATGAGCTGGAAAACCTGCCA…	ATGTCAGGCTAGGGTCAAAAATCGTGGCGTTGACAAAATGGCTGCGTTACGTCATTGAGCATATCCAAGACTGGCCGGCAAACCGGGTACGCGATCTGTTGCCCTGGAAAGTTGATCTGACCTCTCAGTAAATATCAATACGGTTCTGACGAGCCGCTTACCGTTCAAATATGAAGTACGATGTTTAACTAACCGAAAAACAAGAACAATACGGTGCAAACAGGCCATTCACGGTTAACTGAAACAGTATCGTTTTTTTACAGCCAATTTTGTTTATCCTTATTATAATAAAAAAGTGCTGAAGTTCATAAAAACTCCTACTTATTTCTTTTAACAAAGCCATTTGTCCACCGGCTTTAACTGGATGCCCATC
142	6	HE616529.1	545	150856	152490	Shigella sonnei 53G	plasmid	MLPINNNFSLPQNSFYNTISGTYADYFSAWDKWEKQALPGEERDEAVSRLKECLINNSDELRLDRLNLSSLPDNLPAQITLLNVSYNQLTNLPELPVTLKKLYSASNKLSELPVLPPALESLQVQHNELENLPALPDSLLTMNISYNEIVSLPSLPQALKNLRATRNFLTELPAFSEGNNPVVREYFFDRNQISHIPESILNLRNECSIHISDNPLSSHALQALQRLTSSPDYHGPRIYFSMSDGQQNTLHRPLADAVTAWFPENKQSDVSQIWHAFEHEEHANTFSAFLDRLSDTVSARNTSGFREQVAAWLEKLSASAELRQQSFAVAADATESCEDRVALTWNNLRKTLLVHQASEGLFDNDTGALLSLGREMFRLEILEDIARDKVRTLHFVDEI…	GCA_000283715.1_ASM28371v1_genomic.fna	ATGTTACCGATAAATAATAACTTTTCATTGCCCCAAAATTCTTTTTATAACACTATTTCCGGTACATATGCTGATTACTTTTCAGCATGGGATAAATGGGAAAAACAAGCGCTCCCCGGTGAAGAGCGTGATGAGGCTGTCTCCCGACTTAAAGAATGTCTTATCAATAATTCCGATGAACTTCGACTGGACCGTTTAAATCTGTCCTCGCTACCTGACAACTTACCAGCTCAGATAACGCTGCTCAATGTATCATATAATCAATTAACTAACCTACCTGAACTGCCTGTTACGCTAAAAAAATTATATTCCGCCAGCAATAAATTATCAGAATTGCCCGTGCTACCTCCTGCGCTGGAGTCACTTCAGGTACAACACAATGAGCTGGAAAACCTGCCA…	ACAGCAAAACGTAATGGTCTGGAGCCACATGCCTGGCTGACGGACGTCCTGACGCGTCTGCCGGAATGGCCGGAGGAGCGACTGGCAGAGTTGCTGCCTCTTGAGGGATTTACCTTCACCGGGTGAGTGATACCTGCCGTCAGGTGTTCGTGAACCGGGCTATAACCTGCAGTCGGTTGTTGAACGCCTGACAACAGGAAATCAGCCAGGCCAGCAACCACGCGGACTGACAGAGAATCAGAACCTGAATCAGCCTGAAATCATACCCGGGGCAGTACTTCATCACCAGTCACCAATACCCGTGTCAGTACTTCGCGGCCTGACGCGATCACCCGACTCAGTACTTCTGAGCCCGCCTCCGGTACCATTCTCTGTGGGCCCGTACACAACAACAGAAAA…
143	6	LR861789.1	545	54714	53080	Shigella flexneri strain AUSMDU00022017	plasmid	MLPINNNFSLPQNSFYNTISGTYADYFSAWDKWEKQALPGEERDEAVSRLKECLINNSDELRLDRLNLSSLPDNLPAQITLLNVSYNQLTNLPELPVTLKKLYSASNKLSELPVLPPALESLQVQHNELENLPALPDSLLTMNISYNEIVSLPSLPQALKNLRATRNFLTELPAFSEGNNPVVREYFFDRNQISHIPESILNLRNECSIHISDNPLSSHALQALQRLTSSPDYHGPRIYFSMSDGQQNTLHRPLADAVTAWFPENKQSDVSQIWHAFEHEEHANTFSAFLDRLSDTVSARNTSGFREQVAAWLEKLSASAELRQQSFAVAADATESCEDRVALTWNNLRKTLPVHQASEGLFDNDTGALLSLGREMFRLEILEDIARDKVRTLHFVDEI…	GCA_903987015.1_AUSMDU00022017_genomic.fna	ATGTTACCGATAAATAATAACTTTTCATTGCCCCAAAATTCTTTTTATAACACTATTTCCGGTACATATGCTGATTACTTTTCAGCATGGGATAAATGGGAAAAACAAGCGCTCCCCGGTGAAGAGCGTGATGAGGCTGTCTCCCGACTTAAAGAATGTCTTATCAATAATTCCGATGAACTTCGACTGGACCGTTTAAATCTGTCCTCGCTACCTGACAACTTACCAGCTCAGATAACGCTGCTCAATGTATCATATAATCAATTAACTAACCTACCTGAACTGCCTGTTACGCTAAAAAAATTATATTCCGCCAGCAATAAATTATCAGAATTGCCCGTGCTACCTCCTGCGCTGGAGTCACTTCAGGTACAACACAATGAGCTGGAAAACCTGCCA…	ATGTCAGGCTAGGGTCAAAAATCGTGGCGTTGACAAAATGGCTGCGTTACGTCATTGAGCATATCCAGGACTGGCCGGCAAACCGGGTACGCGATCTGTTGCCCTGGAAAGTTGATCTGACCTCTCAGTAAATATCAATACGGTTCTGACGAGCCGCTTACCGTTCAAATATGAAGTACGATGTTTAACTAACCGAAAAACAAGAACAATACGGTGCAAACAGGCCATTCACGGTTAACTGAAACAGTATCGTTTTTTTACAGCCAATTTTGTTTATCCTTATTATAATAAAAAAGTGCTGAAGTTCATTTCATGGAATGAACTTCATAAAAACTCCTACTTATTTCTTTTAACAAAGCCATTTGTCCACCGGCTTTAACTGGATGCCCATC
144	6	LR861786.1	545	54729	53095	Shigella flexneri strain AUSMDU00021847	plasmid	MLPINNNFSLPQNSFYNTISGTYADYFSAWDKWEKQALPGEERDEAVSRLKECLINNSDELRLDRLNLSSLPDNLPAQITLLNVSYNQLTNLPELPVTLKKLYSASNKLSELPVLPPALESLQVQHNELENLPALPDSLLTMNISYNEIVSLPSLPQALKNLRATRNFLTELPAFSEGNNPVVREYFFDRNQISHIPESILNLRNECSIHISDNPLSSHALQALQRLTSSPDYHGPRIYFSMSDGQQNTLHRPLADAVTAWFPENKQSDVSQIWHAFEHEEHANTFSAFLDRLSDTVSARNTSGFREQVAAWLEKLSASAELRQQSFAVAADATESCEDRVALTWNNLRKTLPVHQASEGLFDNDTGALLSLGREMFRLEILEDIARDKVRTLHFVDEI…	GCA_903987005.1_AUSMDU00021847_genomic.fna	ATGTTACCGATAAATAATAACTTTTCATTGCCCCAAAATTCTTTTTATAACACTATTTCCGGTACATATGCTGATTACTTTTCAGCATGGGATAAATGGGAAAAACAAGCGCTCCCCGGTGAAGAGCGTGATGAGGCTGTCTCCCGACTTAAAGAATGTCTTATCAATAATTCCGATGAACTTCGACTGGACCGTTTAAATCTGTCCTCGCTACCTGACAACTTACCAGCTCAGATAACGCTGCTCAATGTATCATATAATCAATTAACTAACCTACCTGAACTGCCTGTTACGCTAAAAAAATTATATTCCGCCAGCAATAAATTATCAGAATTGCCCGTGCTACCTCCTGCGCTGGAGTCACTTCAGGTACAACACAATGAGCTGGAAAACCTGCCA…	ATGTCAGGCTAGGGTCAAAAATCGTGGCGTTGACAAAATGGCTGCGTTACGTCATTGAGCATATCCAGGACTGGCCGGCAAACCGGGTACGCGATCTGTTGCCCTGGAAAGTTGATCTGACCTCTCAGTAAATATCAATACGGTTCTGACGAGCCGCTTACCGTTCAAATATGAAGTACGATGTTTAACTAACCGAAAAACAAGAACAATACGGTGCAAACAGGCCATTCACGGTTAACTGAAACAGTATCGTTTTTTTACAGCCAATTTTGTTTATCCTTATTATAATAAAAAAGTGCTGAAGTTCATTTCATGGAATGAACTTCATAAAAACTCCTACTTATTTCTTTTAACAAAGCCATTTGTCCACCGGCTTTAACTGGATGCCCATC
145	6	CP058591.1	547	24077	22446	Shigella flexneri strain M2901	plasmid	MLPINNNFSLPQNSFYNTISGTYADYFSAWDKWEKQALPGEERDEAVSRLKECLINNSDELRLDRLNLSSLPDNLPAQITLLNVSYNQLTNLPELPVTLKKLYSASNKLSELPVLPPALESLQVQHNELENLPALPDSLLTMNISYNEIVSLPSLPQALKNLRATRNFLTELPAFSEGNNPVVREYFFDRNQISHIPESILNLRNECSIHISDNPLSSHALQALQRLTSSPDYHGPRIYFSMSDGQQNTLHRPLADAVTAWFPENKQSDVSQIWHAFEHEEHANTFSAFLDRLSDTVSARNTSGFREQVAAWLEKLSASAELRQQSFAVAADATESCEDRVALTWNNLRKTLLSIRHQKA---FSIMIPALCSPWAGKCSASKFWRILPGIKSELSILW…	GCA_013402835.1_ASM1340283v1_genomic.fna	ATGTTACCGATAAATAATAACTTTTCATTGCCCCAAAATTCTTTTTATAACACTATTTCCGGTACATATGCTGATTACTTTTCAGCATGGGATAAATGGGAAAAACAAGCGCTCCCCGGTGAAGAGCGTGATGAGGCTGTCTCCCGACTTAAAGAATGTCTTATCAATAATTCCGATGAACTTCGACTGGACCGTTTAAATCTGTCCTCGCTACCTGACAACTTACCAGCTCAGATAACGCTGCTCAATGTATCATATAATCAATTAACTAACCTACCTGAACTGCCTGTTACGCTAAAAAAATTATATTCCGCCAGCAATAAATTATCAGAATTGCCCGTGCTACCTCCTGCGCTGGAGTCACTTCAGGTACAACACAATGAGCTGGAAAACCTGCCA…	ATGTCAGGCTAGGGTCAAAAATCGTGGCGTTGACAAAATGGCTGCGTTACGTCATTGAGCATATCCAGGACTGGCCGGCAAACCGGGTACGCGATCTGTTGCCTTGGAAAGTTGATCTGACCTCTCAGTAAATATCAATACGGTTCTGACGAGCCGCTTACCGTTCAAATATGAAGTACGATGTTTAACTAACCGAAAAACAAGAACAATACGGTGCAAACAGGCCATTCACGGTTAACTGAAACAGTATCGTTTTTTTACAGCCAATTTTGTTTATCCTTATTATAATAAAAAAGTGCTGAAGTTCATTTCATGGAATGAACTTCATAAAAACTCCTACTTATTTCTTTTAACAAAGCCATTTGTCCACCGGCTTTAACTGGATGCCCATC
146	6	CP053752.1	545	57045	55411	Shigella sonnei strain 506	plasmid	MLPINNNFSLPQNSFYNTISGTYADYFSAWDKWEKQALPGEERDEAVSRLKECLINNSDELRLDRLNLSSLPDNLPAQITLLNVSYNQLTNLPELPVTLKKLYSASNKLSELPVLPPALESLQVQHNELENLPALPDSLLTMNISYNEIVSLPSLPQALKNLRATRNFLTELPAFSEGNNPVVREYFFDRNQISHIPESILNLRNECSIHISDNPLSSHALQALQRLTSSPDYHGPRIYFSMSDGQQNTLHRPLADAVTAWFPENKQSDVSQIWHAFEHEEHANTFSAFLDRLSDTVSARNTSGFREQVAAWLEKLSASAELRQQSFAVAADATESCEDRVALTWNNLRKTLLVHQASEGLFDNDTGALLSLGREMFRLEILEDIARDKVRTLHFVDEI…	GCA_013201485.1_ASM1320148v1_genomic.fna	ATGTTACCGATAAATAATAACTTTTCATTGCCCCAAAATTCTTTTTATAACACTATTTCCGGTACATATGCTGATTACTTTTCAGCATGGGATAAATGGGAAAAACAAGCGCTCCCCGGTGAAGAGCGTGATGAGGCTGTCTCCCGACTTAAAGAATGTCTTATCAATAATTCCGATGAACTTCGACTGGACCGTTTAAATCTGTCCTCGCTACCTGACAACTTACCAGCTCAGATAACGCTGCTCAATGTATCATATAATCAATTAACTAACCTACCTGAACTGCCTGTTACGCTAAAAAAATTATATTCCGCCAGCAATAAATTATCAGAATTGCCCGTGCTACCTCCTGCGCTGGAGTCACTTCAGGTACAACACAATGAGCTGGAAAACCTGCCA…	ACAGCAAAACGTAATGGTCTGGAGCCACATGCCTGGCTGACGGACGTCCTGACGCGTCTGCCGGAATGGCCGGAGGAGCGACTGGCAGAGTTGCTGCCTCTTGAGGGATTTACCTTCACCGGGTGAGTGATACCTGCCGTCAGGTGTTCGTGAACCGGGCTATAACCAGCAGTCGGTTGTTGAACGCCTGACAACAGGAAATCAGCCAGGCCAGCAACCACGCGGACTGACAGAGAATCAGAACCTGAATCAGCCTGAAATCATACCCGGGGCAGTACTTCATCACCAGTCACCAATACCCGTGTCAGTACTTCGCGGCCTGACGCGATCACCCGACTCAGTACTTCTGAGCCCGCCTCCGGTACCATTCTCTGTGGGCCCGTACACAACAACAGAAAA…
147	6	CP046285.1	545	208131	209765	Shigella sonnei strain FDAARGOS_715	plasmid	MLPINNNFSLPQNSFYNTISGTYADYFSAWDKWEKQALPGEERDEAVSRLKECLINNSDELRLDRLNLSSLPDNLPAQITLLNVSYNQLTNLPELPVTLKKLYSASNKLSELPVLPPALESLQVQHNELENLPALPDSLLTMNISYNEIVSLPSLPQALKNLRATRNFLTELPAFSEGNNPVVREYFFDRNQISHIPESILNLRNECSIHISDNPLSSHALQALQRLTSSPDYHGPRIYFSMSDGQQNTLHRPLADAVTAWFPENKQSDVSQIWHAFEHEEHANTFSAFLDRLSDTVSARNTSGFREQVAAWLEKLSASAELRQQSFAVAADATESCEDRVALTWNNLRKTLLVHQASEGLFDNDTGALLSLGREMFRLEILEDIARDKVRTLHFVDEI…	GCA_009729995.1_ASM972999v1_genomic.fna	ATGTTACCGATAAATAATAACTTTTCATTGCCCCAAAATTCTTTTTATAACACTATTTCCGGTACATATGCTGATTACTTTTCAGCATGGGATAAATGGGAAAAACAAGCGCTCCCCGGTGAAGAGCGTGATGAGGCTGTCTCCCGACTTAAAGAATGTCTTATCAATAATTCCGATGAACTTCGACTGGACCGTTTAAATCTGTCCTCGCTACCTGACAACTTACCAGCTCAGATAACGCTGCTCAATGTATCATATAATCAATTAACTAACCTACCTGAACTGCCTGTTACGCTAAAAAAATTATATTCCGCCAGCAATAAATTATCAGAATTGCCCGTGCTACCTCCTGCGCTGGAGTCACTTCAGGTACAACACAATGAGCTGGAAAACCTGCCA…	ACAGCAAAACGTAATGGTCTGGAGCCACATGCCTGGCTGACGGACGTCCTGACGCGTCTGCCGGAATGGCCGGAGGAGCGACTGGCAGAGTTGCTGCCTCTTGAGGGATTTACCTTCACCGGGTGAGTGATACCTGCCGTCAGGTGTTCGTGAACCGGGCTATAACCAGCAGTCGGTTGTTGAACGCCTGACAACAGGAAATCAGCCAGGCCAGCAACCACGCGGACTGACAGAGAATCAGAACCTGAATCAGCCTGAAATCATACCCGGGGCAGTACTTCATCACCAGTCACCAATACCCGTGTCAGTACTTCGCGGCCTGACGCGATCACCCGACTCAGTACTTCTGAGCCCGCCTCCGGTACCATTCTCTGTGGGCCCGTACACAACAACAGAAAA…
148	6	CP026844.1	545	96344	97978	Shigella boydii strain NCTC 9733	plasmid	MLPINNNFSLPQNSFYNTISGTYADYFSAWDKWEKQALPGEERDEAVSRLKECLINNSDELRLDRLNLSSLPDNLPAQITLLNVSYNQLTNLPELPVTLKKLYSASNKLSELPVLPPALESLQVQHNELENLPALPDSLLTMNISYNEIVSLPSLPQALKNLRATRNFLTELPAFSEGNNPVVREYFFDRNQISHIPESILNLRNECSIHISDNPLSSHALQALQRLTSSPDYHGPRIYFSMSDGQQNTLHRPLADAVTAWFPENKQSDVSQIWHAFEHEEHANTFSAFLDRLSDTVSARNTSGFREQVAAWLEKLSASAELRQQSFAVAADATESCEDRVALTWNNLRKTLLVHQASEGLFDNDTGALLSLGREMFRLEILEDIARDKVRTLHFVDEI…	GCA_002950375.1_ASM295037v1_genomic.fna	ATGTTACCGATAAATAATAACTTTTCATTGCCCCAAAATTCTTTTTATAACACTATTTCCGGTACATATGCTGATTACTTTTCAGCATGGGATAAATGGGAAAAACAAGCGCTCCCCGGTGAAGAGCGTGATGAGGCTGTCTCCCGACTTAAAGAATGTCTTATCAATAATTCCGATGAACTTCGACTGGACCGTTTAAATCTGTCCTCGTTACCTGACAACTTACCAGCTCAGATAACGCTGCTCAATGTATCATATAATCAATTAACTAACCTACCTGAACTGCCTGTTACGCTAAAAAAATTATATTCCGCCAGCAATAAATTATCAGAATTGCCCGTGCTACCTCCTGCGCTGGAGTCACTTCAGGTACAACACAATGAGCTGGAAAACCTGCCA…	ATGTCAGGCTAGGGTCAAAAATCGTGGCGTTGACAAAATGGCTGCGTTACGTCATTGAGCATATCCAGGACTGGCCGGCAAACCGGGTACGCGATCTGTTGCCCTGGAAAGTTGATCTGACCTCTCAGTAAATATCAATACGGTTCTGACGAGCCGCTTACCGTTCAAATATGAAGTACGATGTTTAACTAACCGAAAAACAAGAACAATACGGTGCAAACAGGCCATTCACGGTTAACTGAAACAGTATCGTTTTTTTACAGCCAATTTTGTTTATCCTTATTATAATAAAAAAGTGCTGAAGTTCATTTCATGGAATGAACTTCATAAAAACTCCTACTTATTTCTTTTAACAAAGCCATTTGTCCACCGGCTTTAACTGGATGCCCATCA
149	6	CP026830.1	545	84233	82599	Shigella dysenteriae strain ATCC 12039	plasmid	MLPINNNFSLPQNSFYNTISGTYADYFSAWDKWEKQALPGEERDEAVSRLKECLINNSDELRLDRLNLSSLPDNLPAQITLLNVSYNQLTNLPELPVTLKKLYSASNKLSELPVLPPALESLQVQHNELENLPALPDSLLTMNISYNEIVSLPSLPQALKNLRATRNFLTELPAFSEGNNPVVREYFFDRNQISHIPESILNLRNECSIHISDNPLSSHALQALQRLTSSPDYHGPRIYFSMSDGQQNTLHRPLADAVTAWFPENKQSDVSQIWHAFEHEEHANTFSAFLDRLSDTVSARNTSGFREQVAAWLEKLSASAELRQQSFAVAADATESCEDRVALTWNNLRKTLLVHQASEGLFDNDTGALLSLGREMFRLEILEDIARDKVRTLHFVDEI…	GCA_002950055.1_ASM295005v1_genomic.fna	ATGTTACCGATAAATAATAACTTTTCATTGCCCCAAAATTCTTTTTATAACACTATTTCCGGTACATATGCTGATTACTTTTCAGCATGGGATAAATGGGAAAAACAAGCGCTCCCCGGTGAAGAGCGTGATGAGGCTGTCTCCCGACTTAAAGAATGTCTTATCAATAATTCCGATGAACTTCGACTGGACCGTTTAAATCTGTCCTCGCTACCTGACAACTTACCAGCTCAGATAACGCTGCTCAATGTATCATATAATCAATTAACTAACCTACCTGAACTGCCTGTTACGCTAAAAAAATTATATTCCGCCAGCAATAAATTATCAGAATTGCCCGTGCTACCTCCTGCGCTGGAGTCACTTCAGGTACAACACAATGAGCTGGAAAACCTGCCA…	TAAAGCAGTCCAGGAAATCGTCCGCATCCCCATTTTTTACCGTCTTATATCACTGGCGCTGACAGGCAAACCGGGTACGCGATCTGTTGCCCTGGAAAGTTGATCTGACCTCTCAGTAAATATCAATACGGTTCTGACGAGCCGCTTACCGTTCAAATATGAAGTACGATGTTTAACTAACCGAAAAACAAGAACAATACGGTGCAAACAGGCCATTCACGGTTAACTGAAACAGTATCGTTTTTTTACAGCCAATTTTGTTTATCCTTATTATAATAAAAAAGTGCTGAAGTTCATTTCATGGAATGAACTTCATAAAAACTCCTACTTATTTCTTTTAACAAAGCCATTTGTCCACCGGCTTTAACTGGATGCCCATC
150	6	CP023646.1	545	195406	197040	Shigella sonnei strain CFSAN030807	plasmid	MLPINNNFSLPQNSFYNTISGTYADYFSAWDKWEKQALPGEERDEAVSRLKECLINNSDELRLDRLNLSSLPDNLPAQITLLNVSYNQLTNLPELPVTLKKLYSASNKLSELPVLPPALESLQVQHNELENLPALPDSLLTMNISYNEIVSLPSLPQALKNLRATRNFLTELPAFSEGNNPVVREYFFDRNQISHIPESILNLRNECSIHISDNPLSSHALQALQRLTSSPDYHGPRIYFSMSDGQQNTLHRPLADAVTAWFPENKQSDVSQIWHAFEHEEHANTFSAFLDRLSDTVSARNTSGFREQVAAWLEKLSASAELRQQSFAVAADATESCEDRVALTWNNLRKTLLVHQASEGLFDNDTGALLSLGREMFRLEILEDIARDKVRTLHFVDEI…	GCA_002442535.1_ASM244253v1_genomic.fna	ATGTTACCGATAAATAATAACTTTTCATTGCCCCAAAATTCTTTTTATAACACTATTTCCGGTACATATGCTGATTACTTTTCAGCATGGGATAAATGGGAAAAACAAGCGCTCCCCGGTGAAGAGCGTGATGAGGCTGTCTCCCGACTTAAAGAATGTCTTATCAATAATTCCGATGAACTTCGACTGGACCGTTTAAATCTGTCCTCGCTACCTGACAACTTACCAGCTCAGATAACGCTGCTCAATGTATCATATAATCAATTAACTAACCTACCTGAACTGCCTGTTACGCTAAAAAAATTATATTCCGCCAGCAATAAATTATCAGAATTGCCCGTGCTACCTCCTGCGCTGGAGTCACTTCAGGTACAACACAATGAGCTGGAAAACCTGCCA…	ACAGCAAAACGTAATGGTCTGGAGCCACATGCCTGGCTGACGGACGTCCTGACGCGTCTGCCGGAATGGCCGGAGGAGCGACTGGCAGAGTTGCTGCCTCTTGAGGGATTTACCTTCACCGGGTGAGTGATACCTGCCGTCAGGTGTTCGTGAACCGGGCTATAACCAGCAGTCGGTTGTTGAACGCCTGACAACAGGAAATCAGCCAGGCCAGCAACCACGCGGACTGACAGAGAATCAGAACCTGAATCAGCCTGAAATCATACCCGGGGCAGTACTTCATCACCAGTCACCAATACCCGTGTCAGTACTTCGCGGCCTGACGCGATCACCCGACTCAGTACTTCTGAGCCCGCCTCCGGTACCATTCTCTGTGGGCCCGTACACAACAACAGAAAA…
151	6	CP019696.1	545	123314	121680	Shigella sonnei strain 75/02	plasmid	MLPINNNFSLPQNSFYNTISGTYADYFSAWDKWEKQALPGEERDEAVSRLKECLINNSDELRLDRLNLSSLPDNLPAQITLLNVSYNQLTNLPELPVTLKKLYSASNKLSELPVLPPALESLQVQHNELENLPALPDSLLTMNISYNEIVSLPSLPQALKNLRATRNFLTELPAFSEGNNPVVREYFFDRNQISHIPESILNLRNECSIHISDNPLSSHALQALQRLTSSPDYHGPRIYFSMSDGQQNTLHRPLADAVTAWFPENKQSDVSQIWHAFEHEEHANTFSAFLDRLSDTVSARNTSGFREQVAAWLEKLSASAELRQQSFAVAADATESCEDRVALTWNNLRKTLLVHQASEGLFDNDTGALLSLGREMFRLEILEDIARDKVRTLHFVDEI…	GCA_002150905.1_ASM215090v1_genomic.fna	ATGTTACCGATAAATAATAACTTTTCATTGCCCCAAAATTCTTTTTATAACACTATTTCCGGTACATATGCTGATTACTTTTCAGCATGGGATAAATGGGAAAAACAAGCGCTCCCCGGTGAAGAGCGTGATGAGGCTGTCTCCCGACTTAAAGAATGTCTTATCAATAATTCCGATGAACTTCGACTGGACCGTTTAAATCTGTCCTCGCTACCTGACAACTTACCAGCTCAGATAACGCTGCTCAATGTATCATATAATCAATTAACTAACCTACCTGAACTGCCTGTTACGCTAAAAAAATTATATTCCGCCAGCAATAAATTATCAGAATTGCCCGTGCTACCTCCTGCGCTGGAGTCACTTCAGGTACAACACAATGAGCTGGAAAACCTGCCA…	ACAGCAAAACGTAATGGTCTGGAGCCACATGCCTGGCTGACGGACGTCCTGACGCGTCTGCCGGAATGGCCGGAGGAGCGACTGGCAGAGTTGCTGCCTCTTGAGGGATTTACCTTCACCGGGTGAGTGATACCTGCCGTCAGGTGTTCGTGAACCGGGCTATAACCAGCAGTCGGTTGTTGAACGCCTGACAACAGGAAATCAGCCAGGCCAGCAACCACGCGGACTGACAGAGAATCAGAACCTGAATCAGCCTGAAATCATACCCGGGGCAGTACTTCATCACCAGTCACCAATACCCGTGTCAGTACTTCGCGGCCTGACGCGATCACCCGACTCAGTACTTCTGAGCCCGCCTCCGGTACCATTCTCTGTGGGCCCGTACACAACAACAGAAAA…
152	6	CP010830.1	545	123318	121684	Shigella sonnei strain FORC_011	plasmid	MLPINNNFSLPQNSFYNTISGTYADYFSAWDKWEKQALPGEERDEAVSRLKECLINNSDELRLDRLNLSSLPDNLPAQITLLNVSYNQLTNLPELPVTLKKLYSASNKLSELPVLPPALESLQVQHNELENLPALPDSLLTMNISYNEIVSLPSLPQALKNLRATRNFLTELPAFSEGNNPVVREYFFDRNQISHIPESILNLRNECSIHISDNPLSSHALQALQRLTSSPDYHGPRIYFSMSDGQQNTLHRPLADAVTAWFPENKQSDVSQIWHAFEHEEHANTFSAFLDRLSDTVSARNTSGFREQVAAWLEKLSASAELRQQSFAVAADATESCEDRVALTWNNLRKTLLVHQASEGLFDNDTGALLSLGREMFRLEILEDIARDKVRTLHFVDEI…	GCA_001518855.1_ASM151885v1_genomic.fna	ATGTTACCGATAAATAATAACTTTTCATTGCCCCAAAATTCTTTTTATAACACTATTTCCGGTACATATGCTGATTACTTTTCAGCATGGGATAAATGGGAAAAACAAGCGCTCCCCGGTGAAGAGCGTGATGAGGCTGTCTCCCGACTTAAAGAATGTCTTATCAATAATTCCGATGAACTTCGACTGGACCGTTTAAATCTGTCCTCGCTACCTGACAACTTACCAGCTCAGATAACGCTGCTCAATGTATCATATAATCAATTAACTAACCTACCTGAACTGCCTGTTACGCTAAAAAAATTATATTCCGCCAGCAATAAATTATCAGAATTGCCCGTGCTACCTCCTGCGCTGGAGTCACTTCAGGTACAACACAATGAGCTGGAAAACCTGCCA…	ACAGCAAAACGTAATGGTCTGGAGCCACATGCCTGGCTGACGGACGTCCTGACGCGTCTGCCGGAATGGCCGGAGGAGCGACTGGCAGAGTTGCTGCCTCTTGAGGGATTTACCTTCACCGGGTGAGTGATACCTGCCGTCAGGTGTTCGTGAACCGGGCTATAACCAGCAGTCGGTTGTTGAACGCCTGACAACAGGAAATCAGCCAGGCCAGCAACCACGCGGACTGACAGAGAATCAGAACCTGAATCAGCCTGAAATCATACCCGGGGCAGTACTTCATCACCAGTCACCAATACCCGTGTCAGTACTTCGCGGCCTGACGCGATCACCCGACTCAGTACTTCTGAGCCCGCCTCCGGTACCATTCTCTGTGGGCCCGTACACAACAACAGAAAA…
153	6	CP000039.1	545	146464	148098	Shigella sonnei Ss046	plasmid	MLPINNNFSLPQNSFYNTISGTYADYFSAWDKWEKQALPGEERDEAVSRLKECLINNSDELRLDRLNLSSLPDNLPAQITLLNVSYNQLTNLPELPVTLKKLYSASNKLSELPVLPPALESLQVQHNELENLPALPDSLLTMNISYNEIVSLPSLPQALKNLRATRNFLTELPAFSEGNNPVVREYFFDRNQISHIPESILNLRNECSIHISDNPLSSHALQALQRLTSSPDYHGPRIYFSMSDGQQNTLHRPLADAVTAWFPENKQSDVSQIWHAFEHEEHANTFSAFLDRLSDTVSARNTSGFREQVAAWLEKLSASAELRQQSFAVAADATESCEDRVALTWNNLRKTLLVHQASEGLFDNDTGALLSLGREMFRLEILEDIARDKVRTLHFVDEI…	GCA_000092525.1_ASM9252v1_genomic.fna	ATGTTACCGATAAATAATAACTTTTCATTGCCCCAAAATTCTTTTTATAACACTATTTCCGGTACATATGCTGATTACTTTTCAGCATGGGATAAATGGGAAAAACAAGCGCTCCCCGGTGAAGAGCGTGATGAGGCTGTCTCCCGACTTAAAGAATGTCTTATCAATAATTCCGATGAACTTCGACTGGACCGTTTAAATCTGTCCTCGCTACCTGACAACTTACCAGCTCAGATAACGCTGCTCAATGTATCATATAATCAATTAACTAACCTACCTGAACTGCCTGTTACGCTAAAAAAATTATATTCCGCCAGCAATAAATTATCAGAATTGCCCGTGCTACCTCCTGCGCTGGAGTCACTTCAGGTACAACACAATGAGCTGGAAAACCTGCCA…	ACAGCAAAACGTAATGGTCTGGAGCCACATGCCTGGCTGACGGACGTCCTGACGCGTCTGCCGGAATGGCCGGAGGAGCGACTGGCAGAGTTGCTGCCTCTTGAGGGATTTACCTTCACCGGGTGAGTGATACCTGCCGTCAGGTGTTCGTGAACCGGGCTATAACCAGCAGTCGGTTGTTGAACGCCTGACAACAGGAAATCAGCCAGGCCAGCAACCACGCGGACTGACAGAGAATCAGAACCTGAATCAGCCTGAAATCATACCCGGGGCAGTACTTCATCACCAGTCACCAATACCCGTGTCAGTACTTCGCGGCCTGACGCGATCACCCGACTCAGTACTTCTGAGCCCGCCTCCGGTACCATTCTCTGTGGGCCCGTACACAACAACAGAAAA…
154	7	LR878366.1	565	28216	26522	Shigella flexneri isolate 83	plasmid	MFSVNNTHSSVSCSPSINSNSTSNEHYLRILTEWEKNSSPGEERGIAFNRLSQCFQNQEAVLNLSDLNLTSLPELPKHISALIVENNKLTSLPKLPAFLKELNADNNRLSVIPELPESLTTLSVRSNQLENLPVLPNHLTSLFVENNRLYNLPALPEKLKFLHVYYNRLTTLPDLPDKLEILCAQRNNLVTFPQFSDRNNIRQKEYYFHFNQITTLPESFSQLDSSYRINISGNPLSTRVLQSLQRLTSSPDYHGPQIYFSMSDGQQNTLHRPLADAVTAWFPENKQSDVSQIWHAFEHEEHANTFSAFLDRLSDTVSARNTSGFREQVAAWLEKLSASAELRQQSFAVAADATESCEDRVALTWNNLRKTLLVHQASEGLFDNDTGALLSLGREMFRL…	GCA_904066025.1_83_genomic.fna	ATGTTCTCTGTAAATAATACACACTCATCAGTTTCTTGCTCCCCCTCTATTAACTCAAACTCAACCAGTAATGAACATTATCTGAGAATCCTGACTGAATGGGAAAAGAACTCTTCTCCCGGGGAAGAGCGAGGCATTGCTTTTAACAGACTCTCCCAGTGCTTTCAGAATCAAGAAGCAGTATTAAATTTATCAGACCTAAATTTGACGTCTCTTCCCGAATTACCAAAGCATATTTCTGCTTTGATTGTAGAAAATAATAAATTAACATCATTGCCAAAGCTGCCTGCATTTCTCAAAGAACTTAATGCTGATAATAACAGGCTTTCTGTGATACCAGAACTTCCTGAGTCATTAACAACTTTAAGTGTTCGTTCTAATCAACTGGAAAACCTTCCT…	CATCTGCGCCAGTCGCTCACGCTGATGTTGCCCTTATCTGTGAACTTGATGAGCAGTGGCGCTTCGTTGGCAGCAAGGCGCAACAACACTGGCCCTGGTATGCGTACAACACTAAAACTGGCGGTGTGTTGGCTTACACTTGCGGGCCACGGAATGATGAGACCTGTCGGGAACTGTTAGCCCTGTTGACTCCGTTCTGTATCGGCATGGTGACCAGCGATGACTGGGGCAGCTACGCCAGAGAAGTGCCGGAGGAGAAACACCTGACCGGCAAAATCTTCACGCAACGTATGAACGTAACAACCTGACCCTCCGCCCCCGCATCAAGCGGCTGGCACGTAAAACAATCTGCTTCTCGCGTTCCGTGGAAATCCACGAAAAAGTCATCGGTTCCTTCAT…
155	7	CP049279.1	565	107406	109100	Shigella boydii strain 600690	plasmid	MFSVNNTHSSVSCSPSINSNSTSNEHYLRILTEWEKNSSPGEERGIAFNRLSQCFQNQEAVLNLSDLNLTSLPELPKHISALIVENNKLTSLPKLPAFLKELNADNNRLSVIPELPESLTTLSVRSNQLENLPVLPNHLTSLFVENNRLYNLPALPEKLKFLHVYYNRLTTLPDLPDKLEILCAQRNNLVTFPQFSDRNNIRQKEYYFHFNQITTLPESFSQLDSSYRINISGNPLSTRVLQSLQRLTSSPDYHGPQIYFSMSDGQQNTLHRPLADAVTAWFPENKQSDVSQIWHAFEHEEHANTFSAFLDRLSDTVSARNTSGFREQVAAWLEKLSASAELRQQSFAVAADATESCEDRVALTWNNLRKTLLVHQASEGLFDNDTGALLSLGREMFRL…	GCA_013394515.1_ASM1339451v1_genomic.fna	ATGTTCTCTGTAAATAATACACACTCATCAGTTTCTTGCTCCCCCTCTATTAACTCAAACTCAACCAGTAATGAACATTATCTGAGAATCCTGACTGAATGGGAAAAGAACTCTTCTCCCGGGGAAGAGCGAGGCATTGCTTTTAACAGACTCTCCCAGTGCTTTCAGAATCAAGAAGCAGTATTAAATTTATCAGACCTAAATTTGACGTCTCTTCCCGAATTACCAAAGCATATTTCTGCTTTGATTGTAGAAAATAATAAATTAACATCATTGCCAAAGCTGCCTGCATTTCTCAAAGAACTTAATGCTGATAATAACAGGCTTTCTGTGATACCAGAACTTCCTGAGTCATTAACAACTTTAAGTGTTCGTTCTAATCAACTGGAAAACCTTCCT…	CATCTGCGCCAGTCGCTCACGCTGATGTTGCCCTTATCTGTGAACTTGATGAGCAGTGGCGCTTCGTTGGCAGCAAGGCGCAACAACACTGGCCCTGGTATGCGTACAACACTAAAACTGGCGGTGTGTTGGCTTACACTTGCGGGCCACGGAATGATGAGACCTGTCGGGAACTGTTAGCCCTGTTGACTCCGTTCTGTATCGGCATGGTGACCAGCGATGACTAGGGCAGCTACGCCAGAGAAGTGCCGGAGGAGAAACACCTGACCGGCAAAATCTTCACGCAACGTATGAACGTAACAACCTGACCCTCCGCCCCCGCATCAAGCGGCTGGCACGTAAAACAATCTGCTTCTCGCGTTCCGTGGAAATCCACGAAAAAGTCATCGGTTCCTTCAT…
156	7	CP045942.1	565	78513	80207	Shigella flexneri 2a strain AUSMDU00010535	plasmid	MFSVNNTHSSVSCSPSINSNSTSNEHYLRILTEWEKNSSPGEERGIAFNRLSQCFQNQEAVLNLSDLNLTSLPELPKHISALIVENNKLTSLPKLPAFLKELNADNNRLSVIPELPESLTTLSVRSNQLENLPVLPNHLTSLFVENNRLYNLPALPEKLKFLHVYYNRLTTLPDLPDKLEILCAQRNNLVTFPQFSDRNNIRQKEYYFHFNQITTLPESFSQLDSSYRINISGNPLSTRVLQSLQRLTSSPDYHGPQIYFSMSDGQQNTLHRPLADAVTAWFPENKQSDVSQIWHAFEHEEHANTFSAFLDRLSDTVSARNTSGFREQVAAWLEKLSASAELRQQSFAVAADATESCEDRVALTWNNLRKTLLVHQASEGLFDNDTGALLSLGREMFRL…	GCA_009664535.1_ASM966453v1_genomic.fna	ATGTTCTCTGTAAATAATACACACTCATCAGTTTCTTGCTCCCCCTCTATTAACTCAAACTCAACCAGTAATGAACATTATCTGAGAATCCTGACTGAATGGGAAAAGAACTCTTCTCCCGGGGAAGAGCGAGGCATTGCTTTTAACAGACTCTCCCAGTGCTTTCAGAATCAAGAAGCAGTATTAAATTTATCAGACCTAAATTTGACGTCTCTTCCCGAATTACCAAAGCATATTTCTGCTTTGATTGTAGAAAATAATAAATTAACATCATTGCCAAAGCTGCCTGCATTTCTTAAAGAACTTAATGCTGATAATAACAGGCTTTCTGTGATACCAGAACTTCCTGAGTCATTAACAACTTTAAGTGTTCGTTCTAATCAACTGGAAAACCTTCCT…	CATCTGCGCCAGTCGCTCACGCTGATGTTGCCCTTATCTGTGAACTTGATGAGCAGTGGCGCTTCGTTGGCAGCAAGGCGCAACAACACTGGCCCTGGTATGCGTACAACACTAAAACTGGCGGTGTGTTGGCTTACACTTGCGGGCCACGGAATGATGAGACCTGTCGGGAACTGTTAGCCCTGTTGACTCCGTTCTGTATCGGCATGGTGACCAGCGATGACTGGGGCAGCTACGCCAGAGAAGTGCCGGAGGAGAAACACCTGACCGGCAAAATCTTCACGCAACGTATGAACGTAACAACCTGACCCTCCGCCCCCGCATCAAGCGGCTGGCACGTAAAACAATCTGCTTCTCGCGTTCCGTGGAAATCCACGAAAAAGTCATCGGTTCCTTCAT…
157	7	CP037924.1	565	27547	25853	Shigella flexneri 5a str. M90T	plasmid	MFSVNNTHSSVSCSPSINSNSTSNEHYLRILTEWEKNSSPGEERGIAFNRLSQCFQNQEAVLNLSDLNLTSLPELPKHISALIVENNKLTSLPKLPAFLKELNADNNRLSVIPELPESLTTLSVRSNQLENLPVLPNHLTSLFVENNRLYNLPALPEKLKFLHVYYNRLTTLPDLPDKLEILCAQRNNLVTFPQFSDRNNIRQKEYYFHFNQITTLPESFSQLDSSYRINISGNPLSTRVLQSLQRLTSSPDYHGPQIYFSMSDGQQNTLHRPLADAVTAWFPENKQSDVSQIWHAFEHEEHANTFSAFLDRLSDTVSARNTSGFREQVAAWLEKLSASAELRQQSFAVAADATESCEDRVALTWNNLRKTLLVHQASEGLFDNDTGALLSLGREMFRL…	GCA_004799585.1_ASM479958v1_genomic.fna	ATGTTCTCTGTAAATAATACACACTCATCAGTTTCTTGCTCCCCCTCTATTAACTCAAACTCAACCAGTAATGAACATTATCTGAGAATCCTGACTGAATGGGAAAAGAACTCTTCTCCCGGGGAAGAGCGAGGCATTGCTTTTAACAGACTCTCCCAGTGCTTTCAGAATCAAGAAGCAGTATTAAATTTATCAGACCTAAATTTGACGTCTCTTCCCGAATTACCAAAGCATATTTCTGCTTTGATTGTAGAAAATAATAAATTAACATCATTGCCAAAGCTGCCTGCATTTCTTAAAGAACTTAATGCTGATAATAACAGGCTTTCTGTGATACCAGAACTTCCTGAGTCATTAACAACTTTAAGTGTTCGTTCTAATCAACTGGAAAACCTTCCT…	CATCTGCGCCAGTCGCTCACGCTGATGTTGCCCTTATCTGTGAACTTGATGAGCAGTGGCGCTTCGTTGGCAGCAAGGCGCAACAACACTGGCCCTGGTATGCGTACAACACTAAAACTGGCGGTGTGTTGGCTTACACTTGCGGGCCACGGAATGATGAGACCTGTCGGGAACTGTTAGCCCTGTTGACTCCGTTCTGTATCGGCATGGTGACCAGCGATGACTGGGGCAGCTACGCCAGAGAAGTGCCGGAGGAGAAACACCTGACCGGCAAAATCTTCACGCAACGTATGAACGTAACAACCTGACCCTCCGCCCCCGCATCAAGCGGCTGGCACGTAAAACAATCTGCTTCTCGCGTTCCGTGGAAATCCACGAAAAAGTCATCGGTTCCTTCAT…
158	7	CP034059.1	565	192754	191060	Shigella flexneri strain FDAARGOS_535	plasmid	MFSVNNTHSSVSCSPSINSNSTSNEHYLRILTEWEKNSSPGEERGIAFNRLSQCFQNQEAVLNLSDLNLTSLPELPKHISALIVENNKLTSLPKLPAFLKELNADNNRLSVIPELPESLTTLSVRSNQLENLPVLPNHLTSLFVENNRLYNLPALPEKLKFLHVYYNRLTTLPDLPDKLEILCAQRNNLVTFPQFSDRNNIRQKEYYFHFNQITTLPESFSQLDSSYRINISGNPLSTRVLQSLQRLTSSPDYHGPQIYFSMSDGQQNTLHRPLADAVTAWFPENKQSDVSQIWHAFEHEEHANTFSAFLDRLSDTVSARNTSGFREQVAAWLEKLSASAELRQQSFAVAADATESCEDRVALTWNNLRKTLLVHQASEGLFDNDTGALLSLGREMFRL…	GCA_003855135.1_ASM385513v1_genomic.fna	ATGTTCTCTGTAAATAATACACACTCATCAGTTTCTTGCTCCCCCTCTATTAACTCAAACTCAACCAGTAATGAACATTATCTGAGAATCCTGACTGAATGGGAAAAGAACTCTTCTCCCGGGGAAGAGCGAGGCATTGCTTTTAACAGACTCTCCCAGTGCTTTCAGAATCAAGAAGCAGTATTAAATTTATCAGACCTAAATTTGACGTCTCTTCCCGAATTACCAAAGCATATTTCTGCTTTGATTGTAGAAAATAATAAATTAACATCATTGCCAAAGCTGCCTGCATTTCTTAAAGAACTTAATGCTGATAATAACAGGCTTTCTGTGATACCAGAACTTCCTGAGTCATTAACAACTTTAAGTGTTCGTTCTAATCAACTGGAAAACCTTCCT…	CATCTGCGCCAGTCGCTCACGCTGATGTTGCCCTTATCTGTGAACTTGATGAGCAGTGGCGCTTCGTTGGCAGCAAGGCGCAACAACACTGGCCCTGGTATGCGTACAACACTAAAACTGGCGGTGTGTTGGCTTACACTTGCGGGCCACGGAATGATGAGACCTGTCGGGAACTGTTAGCCCTGTTGACTCCGTTCTGTATCGGCATGGTGACCAGCGATGACTGGGGCAGCTACGCCAGAGAAGTGCCGAAGGAGAAACACCTGACCGGCAAAATCTTCACGCAACGTATTGCACGTAACAACCGGACCCTCCGCACCCGCATCAAGCGGCTGGCACGTAAAACAATCTGCTTCTCGCGTTCCGTGGAAATCCACGAAAAAGTCATCGGTTCCTTCA…
159	7	CP026844.1	565	185120	183426	Shigella boydii strain NCTC 9733	plasmid	MFSVNNTHSSVSCSPSINSNSTSNEHYLRILTEWEKNSSPGEERGIAFNRLSQCFQNQEAVLNLSDLNLTSLPELPKHISALIVENNKLTSLPKLPAFLKELNADNNRLSVIPELPESLTTLSVRSNQLENLPVLPNHLTSLFVENNRLYNLPALPEKLKFLHVYYNRLTTLPDLPDKLEILCAQRNNLVTFPQFSDRNNIRQKEYYFHFNQITTLPESFSQLDSSYRINISGNPLSTRVLQSLQRLTSSPDYHGPQIYFSMSDGQQNTLHRPLADAVTAWFPENKQSDVSQIWHAFEHEEHANTFSAFLDRLSDTVSARNTSGFREQVAAWLEKLSASAELRQQSFAVAADATESCEDRVALTWNNLRKTLLVHQASEGLFDNDTGALLSLGREMFRL…	GCA_002950375.1_ASM295037v1_genomic.fna	ATGTTCTCTGTAAATAATACACACTCATCAGTTTCTTGCTCCCCCTCTATTAACTCAAACTCAACCAGTAATGAACATTATCTGAGAATCCTGACTGAATGGGAAAAGAACTCTTCTCCCGGGGAAGAGCGAGGCATTGCTTTTAACAGACTCTCCCAGTGCTTTCAGAATCAAGAAGCAGTATTAAATTTATCAGACCTAAATTTGACGTCTCTTCCCGAATTACCAAAGCATATTTCTGCTTTGATTGTAGAAAATAATAAATTAACATCATTGCCAAAGCTGCCTGCATTTCTCAAAGAACTTAATGCTGATAATAACAGGCTTTCTGTGATACCAGAACTTCCTGAGTCATTAACAACTTTAAGTGTTCGTTCTAATCAACTGGAAAACCTTCCT…	CATCTGCGCCAGTCGCTCACGCTGATGTTGCCCTTATCTGTGAACTTGATGAGCAGTGGCGCTTCGTTGGCAGCAAGGCGCAACAACACTGGCCCTGGTATGCGTACAACACTAAAACTGGCGGTGTGTTGGCTTACACTTGCGGGCCACGGAATGATGAGACCTGTCGGGAACTGTTAGCCCTGTTGACTCCGTTCTGTATCGGCATGGTGACCAGCGATGACTGGGGCAGCTACGCCAGAGAAGTGCCGGAGGAGAAACACCTGACCGGCAAAATCTTCACGCAACGTATGAACGTAACAACCTGACCCTCCGCCCCCGCATCAAGCGGCTGGCACGTAAAACAATCTGCTTCTCGCGTTCCGTGGAAATCCACGAAAAAGTCATCGGTTCCTTCAT…
160	7	CP026800.1	565	8107	9801	Shigella flexneri strain NCTC 9728	plasmid	MFSVNNTHSSVSCSPSINSNSTSNEHYLRILTEWEKNSSPGEERGIAFNRLSQCFQNQEAVLNLSDLNLTSLPELPKHISALIVENNKLTSLPKLPAFLKELNADNNRLSVIPELPESLTTLSVRSNQLENLPVLPNHLTSLFVENNRLYNLPALPEKLKFLHVYYNRLTTLPDLPDKLEILCAQRNNLVTFPQFSDRNNIRQKEYYFHFNQITTLPESFSQLDSSYRINISGNPLSTRVLQSLQRLTSSPDYHGPQIYFSMSDGQQNTLHRPLADAVTAWFPENKQSDVSQIWHAFEHEEHANTFSAFLDRLSDTVSARNTSGFREQVAAWLEKLSASAELRQQSFAVAADATESCEDRVALTWNNLRKTLLVHQASEGLFDNDTGALLSLGREMFRL…	GCA_002950335.1_ASM295033v1_genomic.fna	ATGTTCTCTGTAAATAATACACACTCATCAGTTTCTTGCTCCCCCTCTATTAACTCAAACTCAACCAGTAATGAACATTATCTGAGAATCCTGACTGAATGGGAAAAGAACTCTTCTCCCGGGGAAGAGCGAGGCATTGCTTTTAACAGACTCTCCCAGTGCTTTCAGAATCAAGAAGCAGTATTAAATTTATCAGACCTAAATTTGACGTCTCTTCCCGAATTACCAAAGCATATTTCTGCTTTGATTGTAGAAAATAATAAATTAACATCATTGCCAAAGCTGCCTGCATTTCTTAAAGAACTTAATGCTGATAATAACAGGCTTTCTGTGATACCAGAACTTCCTGAGTCATTAACAACTTTAAGTGTTCGTTCTAATCAACTGGAAAACCTTCCT…	CATCTGCGCCAGTCGCTCACGCTGATGTTGCCCTTATCTGTGAACTTGATGAGCAGTGGCGCTTCGTTGGCAGCAAGGCGCAACAACACTGGCCCTGGTATGCGTACAACACTAAAACTGGCGGTGTGTTGGCTTACACTTGCGGGCCACGGAATGATGAGACCTGTCGGGAACTGTTAGCCCTGTTGACTCCGTTCTGTATCGGCATGGTGACCAGCGATGACTGGGGCAGCTACGCCAGAGAAGTGCCGGAGGAGAAACACCTGACCGGCAAAATCTTCACGCAACGTATGAACGTAACAACCTGACCCTCCGCCCCCGCATCAAGCGGCTGGCACGTAAAACAATCTGCTTCTCGCGTTCCGTGGAAATCCACGAAAAAGTCATCGGTTCCTTCAT…
161	7	CP026794.1	565	233884	235578	Shigella flexneri strain 74-1170	plasmid	MFSVNNTHSSVSCSPSINSNSTSNEHYLRILTEWEKNSSPGEERGIAFNRLSQCFQNQEAVLNLSDLNLTSLPELPKHISALIVENNKLTSLPKLPAFLKELNADNNRLSVIPELPESLTTLSVRSNQLENLPVLPNHLTSLFVENNRLYNLPALPEKLKFLHVYYNRLTTLPDLPDKLEILCAQRNNLVTFPQFSDRNNIRQKEYYFHFNQITTLPESFSQLDSSYRINISGNPLSTRVLQSLQRLTSSPDYHGPQIYFSMSDGQQNTLHRPLADAVTAWFPENKQSDVSQIWHAFEHEEHANTFSAFLDRLSDTVSARNTSGFREQVAAWLEKLSASAELRQQSFAVAADATESCEDRVALTWNNLRKTLLVHQASEGLFDNDTGALLSLGREMFRL…	GCA_002950255.1_ASM295025v1_genomic.fna	ATGTTCTCTGTAAATAATACACACTCATCAGTTTCTTGCTCCCCCTCTATTAACTCAAACTCAACCAGTAATGAACATTATCTGAGAATCCTGACTGAATGGGAAAAGAACTCTTCTCCCGGGGAAGAGCGAGGCATTGCTTTTAACAGACTCTCCCAGTGCTTTCAGAATCAAGAAGCAGTATTAAATTTATCAGACCTAAATTTGACGTCTCTTCCCGAATTACCAAAGCATATTTCTGCTTTGATTGTAGAAAATAATAAATTAACATCATTGCCAAAGCTGCCTGCATTTCTTAAAGAACTTAATGCTGATAATAACAGGCTTTCTGTGATACCAGAACTTCCTGAGTCATTAACAACTTTAAGTGTTCGTTCTAATCAACTGGAAAACCTTCCT…	CATCTGCGCCAGTCGCTCACGCTGATGTTGCCCTTATCTGTGAACTTGATGAGCAGTGGCGCTTCGTTGGCAGCAAGGCGCAACAACACTGGCCCTGGTATGCGTACAACACTAAAACTGGCGGTGTGTTGGCTTACACTTGCGGGCCACGGAATGATGAGACCTGTCGGGAACTGTTAGCCCTGTTGACTCCGTTCTGTATCGGCATGGTGACCAGCGATGACTGGGGCAGCTACGCCAGAGAAGTGCCGGAGGAGAAACACCTGACCGGCAAAATCTTCACGCAACGTATGAACGTAACAACCTGACCCTCCGCCCCCGCATCAAGCGGCTGGCACGTAAAACAATCTGCTTCTCGCGTTCCGTGGAAATCCACGAAAAAGTCATCGGTTCCTTCAT…
162	7	CP026789.1	565	76977	78671	Shigella flexneri 2a strain ATCC 29903	plasmid	MFSVNNTHSSVSCSPSINSNSTSNEHYLRILTEWEKNSSPGEERGIAFNRLSQCFQNQEAVLNLSDLNLTSLPELPKHISALIVENNKLTSLPKLPAFLKELNADNNRLSVIPELPESLTTLSVRSNQLENLPVLPNHLTSLFVENNRLYNLPALPEKLKFLHVYYNRLTTLPDLPDKLEILCAQRNNLVTFPQFSDRNNIRQKEYYFHFNQITTLPESFSQLDSSYRINISGNPLSTRVLQSLQRLTSSPDYHGPQIYFSMSDGQQNTLHRPLADAVTAWFPENKQSDVSQIWHAFEHEEHANTFSAFLDRLSDTVSARNTSGFREQVAAWLEKLSASAELRQQSFAVAADATESCEDRVALTWNNLRKTLLVHQASEGLFDNDTGALLSLGREMFRL…	GCA_002950215.1_ASM295021v1_genomic.fna	ATGTTCTCTGTAAATAATACACACTCATCAGTTTCTTGCTCCCCCTCTATTAACTCAAACTCAACCAGTAATGAACATTATCTGAGAATCCTGACTGAATGGGAAAAGAACTCTTCTCCCGGGGAAGAGCGAGGCATTGCTTTTAACAGACTCTCCCAGTGCTTTCAGAATCAAGAAGCAGTATTAAATTTATCAGACCTAAATTTGACGTCTCTTCCCGAATTACCAAAGCATATTTCTGCTTTGATTGTAGAAAATAATAAATTAACATCATTGCCAAAGCTGCCTGCATTTCTTAAAGAACTTAATGCTGATAATAACAGGCTTTCTGTGATACCAGAACTTCCTGAGTCATTAACAACTTTAAGTGTTCGTTCTAATCAACTGGAAAACCTTCCT…	CATCTGCGCCAGTCGCTCACGCTGATGTTGCCCTTATCTGTGAACTTGATGAGCAGTGGCGCTTCGTTGGCAGCAAGGCGCAACAACACTGGCCCTGGTATGCGTACAACACTAAAACTGGCGGTGTGTTGGCTTACACTTGCGGGCCACGGAATGATGAGACCTGTCGGGAACTGTTAGCCCTGTTGACTCCGTTCTGTATCGGCATGGTGACCAGCGATGACTGGGGCAGCTACGCCAGAGAAGTGCCGGAGGAGAAACACCTGACCGGCAAAATCTTCACGCAACGTATGAACGTAACAACCTGACCCTCCGCCCCCGCATCAAGCGGCTGGCACGTAAAACAATCTGCTTCTCGCGTTCCGTGGAAATCCACGAAAAAGTCATCGGTTCCTTCAT…
163	7	CP026876.1	565	153343	155037	Shigella boydii strain ATCC 35964	plasmid	MFSVNNTHSSVSCSPSINSNSTSNEHYLRILTEWEKNSSPGEERGIAFNRLSQCFQNQEAVLNLSDLNLTSLPELPKHISALIVENNKLTSLPKLPAFLKELNADNNRLSVIPELPESLTTLSVRSNQLENLPVLPNHLTSLFVENNRLYNLPALPEKLKFLHVYYNRLTTLPDLPDKLEILCAQRNNLVTFPQFSDRNNIRQKEYYFHFNQITTLPESFSQLDSSYRINISGNPLSTRVLQSLQRLTSSPDYHGPQIYFSMSDGQQNTLHRPLADAVTAWFPENKQSDVSQIWHAFEHEEHANTFSAFLDRLSDTVSARNTSGFREQVAAWLEKLSASAELRQQSFAVAADATESCEDRVALTWNNLRKTLLVHQASEGLFDNDTGALLSLGREMFRL…	GCA_002950035.1_ASM295003v1_genomic.fna	ATGTTCTCTGTAAATAATACACACTCATCAGTTTCTTGCTCCCCCTCTATTAACTCAAACTCAACCAGTAATGAACATTATCTGAGAATCCTGACTGAATGGGAAAAGAACTCTTCTCCCGGGGAAGAGCGAGGCATTGCTTTTAACAGACTCTCCCAGTGCTTTCAGAATCAAGAAGCAGTATTAAATTTATCAGACCTAAATTTGACGTCTCTTCCCGAATTACCAAAGCATATTTCTGCTTTGATTGTAGAAAATAATAAATTAACATCATTGCCAAAGCTGCCTGCATTTCTCAAAGAACTTAATGCTGATAATAACAGGCTTTCTGTGATACCAGAACTTCCTGAGTCATTAACAACTTTAAGTGTTCGTTCTAATCAACTGGAAAACCTTCCT…	CATCTGCGCCAGTCGCTCACGCTGATGTTGCCCTTATCTGTGAACTTGATGAGCAGTGGCGCTTCGTTGGCAGCAAGGCGCAACAACACTGGCCCTGGTATGCGTACAACACTAAAACTGGCGGTGTGTTGGCTTACACTTGCGGGCCACGGAATGATGAGACCTGTCGGGAACTGTTAGCCCTGTTGACTCCGTTCTGTATCGGCATGGTGACCAGCGATGACTGGGGCAGCTACGCCAGAGAAGTGCCGGAGGAGAAACACCTGACCGGCAAAATCTTCACGCAACGTATGAACGTAACAACCTGACCCTCCGCCCCCGCATCAAGCGGCTGGCACGTAAAACAATCTGCTTCTCGCGTTCCGTGGAAATCCACGAAAAAGTCATCGGTTCCTTCAT…
164	7	CP026771.1	565	49257	50951	Shigella flexneri Y strain 93-3063	plasmid	MFSVNNTHSSVSCSPSINSNSTSNEHYLRILTEWEKNSSPGEERGIAFNRLSQCFQNQEAVLNLSDLNLTSLPELPKHISALIVENNKLTSLPKLPAFLKELNADNNRLSVIPELPESLTTLSVRSNQLENLPVLPNHLTSLFVENNRLYNLPALPEKLKFLHVYYNRLTTLPDLPDKLEILCAQRNNLVTFPQFSDRNNIRQKEYYFHFNQITTLPESFSQLDSSYRINISGNPLSTRVLQSLQRLTSSPDYHGPQIYFSMSDGQQNTLHRPLADAVTAWFPENKQSDVSQIWHAFEHEEHANTFSAFLDRLSDTVSARNTSGFREQVAAWLEKLSASAELRQQSFAVAADATESCEDRVALTWNNLRKTLLVHQASEGLFDNDTGALLSLGREMFRL…	GCA_002949575.1_ASM294957v1_genomic.fna	ATGTTCTCTGTAAATAATACACACTCATCAGTTTCTTGCTCCCCCTCTATTAACTCAAACTCAACCAGTAATGAACATTATCTGAGAATCCTGACTGAATGGGAAAAGAACTCTTCTCCCGGGGAAGAGCGAGGCATTGCTTTTAACAGACTCTCCCAGTGCTTTCAGAATCAAGAAGCAGTATTAAATTTATCAGACCTAAATTTGACGTCTCTTCCCGAATTACCAAAGCATATTTCTGCTTTGATTGTAGAAAATAATAAATTAACATCATTGCCAAAGCTGCCTGCATTTCTTAAAGAACTTAATGCTGATAATAACAGGCTTTCTGTGATACCAGAACTTCCTGAGTCATTAACAACTTTAAGTGTTCGTTCTAATCAACTGGAAAACCTTCCT…	CATCTGCGCCAGTCGCTCACGCTGATGTTGCCCTTATCTGTGAACTTGATGAGCAGTGGCGCTTCGTTGGCAGCAAGGCGCAACAACACTGGCCCTGGTATGCGTACAACACTAAAACTGGCGGTGTGTTGGCTTACACTTGCGGGCCACGGAATGATGAGACCTGTCGGGAACTGTTAGCCCTGTTGACTCCGTTCTGTATCGGCATGGTGACCAGCGATGACTGGGGCAGCTACGCCAGAGAAGTGCCGGAGGAGAAACACCTGACCGGCAAAATCTTCACGCAACGTATGAACGTAACAACCTGACCCTCCGCCCCCGCATCAAGCGGCTGGCACGTAAAACAATCTGCTTCTCGCGTTCCGTGGAAATCCACGAAAAAGTCATCGGTTCCTTCAT…
165	7	CP024476.1	565	2684	990	Shigella flexneri 7b strain 94-3007	plasmid	MFSVNNTHSSVSCSPSINSNSTSNEHYLRILTEWEKNSSPGEERGIAFNRLSQCFQNQEAVLNLSDLNLTSLPELPKHISALIVENNKLTSLPKLPAFLKELNADNNRLSVIPELPESLTTLSVRSNQLENLPVLPNHLTSLFVENNRLYNLPALPEKLKFLHVYYNRLTTLPDLPDKLEILCAQRNNLVTFPQFSDRNNIRQKEYYFHFNQITTLPESFSQLDSSYRINISGNPLSTRVLQSLQRLTSSPDYHGPQIYFSMSDGQQNTLHRPLADAVTAWFPENKQSDVSQIWHAFEHEEHANTFSAFLDRLSDTVSARNTSGFREQVAAWLEKLSASAELRQQSFAVAADATESCEDRVALTWNNLRKTLLVHQASEGLFDNDTGALLSLGREMFRL…	GCA_002741635.1_ASM274163v1_genomic.fna	ATGTTCTCTGTAAATAATACACACTCATCAGTTTCTTGCTCCCCCTCTATTAACTCAAACTCAACCAGTAATGAACATTATCTGAGAATCCTGACTGAATGGGAAAAGAACTCTTCTCCCGGGGAAGAGCGAGGCATTGCTTTTAACAGACTCTCCCAGTGCTTTCAGAATCAAGAAGCAGTATTAAATTTATCAGACCTAAATTTGACGTCTCTTCCCGAATTACCAAAGCATATTTCTGCTTTGATTGTAGAAAATAATAAATTAACATCATTGCCAAAGCTGCCTGCATTTCTTAAAGAACTTAATGCTGATAATAACAGGCTTTCTGTGATACCAGAACTTCCTGAGTCATTAACAACTTTAAGTGTTCGTTCTAATCAACTGGAAAACCTTCCT…	TGATTGGAAGTACTACCCGGCAAAACTCATTCAGTGCATTCCAGTAATTCAGGATATAGTTGAACGCCTTTACCATTTCAGCATGGTTTGACAAAGTTTTCCTCTGGAGCTTTATCCAGTCATACAAGGACTTCATTCGCGGCACACATTTCTCCTGCCTGACCGCAAGCCGTTTTTCTGCCGGCCTCCCTCGTATTAAATGTGTATCGTTTTTTTACAGTAATTTTAATTTGTCATTCTATAATAGGAATAAATGAGCTTGACTAAAATATGATGTAAAACAAATATACTTACTCGGATTACATTTCCTTGCTCACTGGAATGTTGAATTCAGTGTTATTATTGACTGCAGTCACAATAAAAAAAGAATTCCATAGAAAACCTCCATAAATAAATTAC…
166	7	CP030773.1	565	62640	60946	Shigella flexneri 1c strain Y394	plasmid	MFSVNNTHSSVSCSPSINSNSTSNEHYLRILTEWEKNSSPGEERGIAFNRLSQCFQNQEAVLNLSDLNLTSLPELPKHISALIVENNKLTSLPKLPAFLKELNADNNRLSVIPELPESLTTLSVRSNQLENLPVLPNHLTSLFVENNRLYNLPALPEKLKFLHVYYNRLTTLPDLPDKLEILCAQRNNLVTFPQFSDRNNIRQKEYYFHFNQITTLPESFSQLDSSYRINISGNPLSTRVLQSLQRLTSSPDYHGPQIYFSMSDGQQNTLHRPLADAVTAWFPENKQSDVSQIWHAFEHEEHANTFSAFLDRLSDTVSARNTSGFREQVAAWLEKLSASAELRQQSFAVAADATESCEDRVALTWNNLRKTLLVHQASEGLFDNDTGALLSLGREMFRL…	GCA_002442995.2_ASM244299v2_genomic.fna	ATGTTCTCTGTAAATAATACACACTCATCAGTTTCTTGCTCCCCCTCTATTAACTCAAACTCAACCAGTAATGAACATTATCTGAGAATCCTGACTGAATGGGAAAAGAACTCTTCTCCCGGGGAAGAGCGAGGCATTGCTTTTAACAGACTCTCCCAGTGCTTTCAGAATCAAGAAGCAGTATTAAATTTATCAGACCTAAATTTGACGTCTCTTCCCGAATTACCAAAGCATATTTCTGCTTTGATTGTAGAAAATAATAAATTAACATCATTGCCAAAGCTGCCTGCATTTCTTAAAGAACTTAATGCTGATAATAACAGGCTTTCTGTGATACCAGAACTTCCTGAGTCATTAACAACTTTAAGTGTTCGTTCTAATCAACTGGAAAACCTTCCT…	CATCTGCGCCAGTCGCTCACGCTGATGTTGCCCTTATCTGTGAACTTGATGAGCAGTGGCGCTTCGTTGGCAGCAAGGCGCAACAACACTGGCCCTGGTATGCGTACAACACTAAAACTGGCGGTGTGTTGGCTTACACTTGCGGGCCACGGAATGATGAGACCTGTCGGGAACTGTTAGCCCTGTTGACTCCGTTCTGTATCGGCATGGTGACCAGCGATGACTGGGGCAGCTACGCCAGAGAAGTGCCGGAGGAGAAACACCTGACCGGCAAAATCTTCACGCAACGTATGAACGTAACAACCTGACCCTCCGCCCCCGCATCAAGCGGCTGGCACGTAAAACAATCTGCTTCTCGCGTTCCGTGGAAATCCACGAAAAAGTCATCGGTTCCTTCAT…
167	7	CP020087.1	565	155616	157310	Shigella flexneri 1a strain 0670	plasmid	MFSVNNTHSSVSCSPSINSNSTSNEHYLRILTEWEKNSSPGEERGIAFNRLSQCFQNQEAVLNLSDLNLTSLPELPKHISALIVENNKLTSLPKLPAFLKELNADNNRLSVIPELPESLTTLSVRSNQLENLPVLPNHLTSLFVENNRLYNLPALPEKLKFLHVYYNRLTTLPDLPDKLEILCAQRNNLVTFPQFSDRNNIRQKEYYFHFNQITTLPESFSQLDSSYRINISGNPLSTRVLQSLQRLTSSPDYHGPQIYFSMSDGQQNTLHRPLADAVTAWFPENKQSDVSQIWHAFEHEEHANTFSAFLDRLSDTVSARNTSGFREQVAAWLEKLSASAELRQQSFAVAADATESCEDRVALTWNNLRKTLLVHQASEGLFDNDTGALLSLGREMFRL…	GCA_002240135.1_ASM224013v1_genomic.fna	ATGTTCTCTGTAAATAATACACACTCATCAGTTTCTTGCTCCCCCTCTATTAACTCAAACTCAACCAGTAATGAACATTATCTGAGAATCCTGACTGAATGGGAAAAGAACTCTTCTCCCGGGGAAGAGCGAGGCATTGCTTTTAACAGACTCTCCCAGTGCTTTCAGAATCAAGAAGCAGTATTAAATTTATCAGACCTAAATTTGACGTCTCTTCCCGAATTACCAAAGCATATTTCTGCTTTGATTGTAGAAAATAATAAATTAACATCATTGCCAAAGCTGCCTGCATTTCTTAAAGAACTTAATGCTGATAATAACAGGCTTTCTGTGATACCAGAACTTCCTGAGTCATTAACAACTTTAAGTGTTCGTTCTAATCAACTGGAAAACCTTCCT…	CATCTGCGCCAGTCGCTCACGCTGATGTTGCCCTTATCTGTGAACTTGATGAGCAGTGGCGCTTCGTTGGCAGCAAGGCGCAACAACACTGGCCCTGGTATGCGTACAACACTAAAACTGGCGGTGTGTTGGCTTACACTTGCGGGCCACGGAATGATGAGACCTGTCGGGAACTGTTAGCCCTGTTGACTCCGTTCTGTATCGGCATGGTGACCAGCGATGACTGGGGCAGCTACGCCAGAGAAGTGCCGGAGGAGAAACACCTGACCGGCAAAATCTTCACGCAACGTATGAACGTAACAACCTGACCCTCCGCCCCCGCATCAAGCGGCTGGCACGTAAAACAATCTGCTTCTCGCGTTCCGTGGAAATCCACGAAAAAGTCATCGGTTCCTTCAT…
168	7	CP012142.1	565	62209	63903	Shigella flexneri 4c strain 1205	plasmid	MFSVNNTHSSVSCSPSINSNSTSNEHYLRILTEWEKNSSPGEERGIAFNRLSQCFQNQEAVLNLSDLNLTSLPELPKHISALIVENNKLTSLPKLPAFLKELNADNNRLSVIPELPESLTTLSVRSNQLENLPVLPNHLTSLFVENNRLYNLPALPEKLKFLHVYYNRLTTLPDLPDKLEILCAQRNNLVTFPQFSDRNNIRQKEYYFHFNQITTLPESFSQLDSSYRINISGNPLSTRVLQSLQRLTSSPDYHGPQIYFSMSDGQQNTLHRPLADAVTAWFPENKQSDVSQIWHAFEHEEHANTFSAFLDRLSDTVSARNTSGFREQVAAWLEKLSASAELRQQSFAVAADATESCEDRVALTWNNLRKTLLVHQASEGLFDNDTGALLSLGREMFRL…	GCA_001579965.1_ASM157996v1_genomic.fna	ATGTTCTCTGTAAATAATACACACTCATCAGTTTCTTGCTCCCCCTCTATTAACTCAAACTCAACCAGTAATGAACATTATCTGAGAATCCTGACTGAATGGGAAAAGAACTCTTCTCCCGGGGAAGAGCGAGGCATTGCTTTTAACAGACTCTCCCAGTGCTTTCAGAATCAAGAAGCAGTATTAAATTTATCAGACCTAAATTTGACGTCTCTTCCCGAATTACCAAAGCATATTTCTGCTTTGATTGTAGAAAATAATAAATTAACATCATTGCCAAAGCTGCCTGCATTTCTTAAAGAACTTAATGCTGATAATAACAGGCTTTCTGTGATACCAGAACTTCCTGAGTCATTAACAACTTTAAGTGTTCGTTCTAATCAACTGGAAAACCTTCCT…	CATCTGCGCCAGTCGCTCACGCTGATGTTGCCCTTATCTGTGAACTTGATGAGCAGTGGCGCTTCGTTGGCAGCAAGGCGCAACAACACTGGCCCTGGTATGCGTACAACACTAAAACTGGCGGTGTGTTGGCTTACACTTGCGGGCCACGGAATGATGAGACCTGTCGGGAACTGTTAGCCCTGTTGACTCCGTTCTGTATCGGCATGGTGACCAGCGATGACTGGGGCAGCTACGCCAGAGAAGTGCCGGAGGAGAAACACCTGACCGGCAAAATCTTCACGCAACGTATGAACGTAACAACCTGACCCTCCGCCCCCGCATCAAGCGGCTGGCACGTAAAACAATCTGCTTCTCGCGTTCCGTGGAAATCCACGAAAAAGTCATCGGTTCCTTCAT…
169	7	CP026099.1	565	128374	130068	Shigella flexneri strain FDAARGOS_74	plasmid	MFSVNNTHSSVSCSPSINSNSTSNEHYLRILTEWEKNSSPGEERGIAFNRLSQCFQNQEAVLNLSDLNLTSLPELPKHISALIVENNKLTSLPKLPAFLKELNADNNRLSVIPELPESLTTLSVRSNQLENLPVLPNHLTSLFVENNRLYNLPALPEKLKFLHVYYNRLTTLPDLPDKLEILCAQRNNLVTFPQFSDRNNIRQKEYYFHFNQITTLPESFSQLDSSYRINISGNPLSTRVLQSLQRLTSSPDYHGPQIYFSMSDGQQNTLHRPLADAVTAWFPENKQSDVSQIWHAFEHEEHANTFSAFLDRLSDTVSARNTSGFREQVAAWLEKLSASAELRQQSFAVAADATESCEDRVALTWNNLRKTLLVHQASEGLFDNDTGALLSLGREMFRL…	GCA_000783735.2_ASM78373v2_genomic.fna	ATGTTCTCTGTAAATAATACACACTCATCAGTTTCTTGCTCCCCCTCTATTAACTCAAACTCAACCAGTAATGAACATTATCTGAGAATCCTGACTGAATGGGAAAAGAACTCTTCTCCCGGGGAAGAGCGAGGCATTGCTTTTAACAGACTCTCCCAGTGCTTTCAGAATCAAGAAGCAGTATTAAATTTATCAGACCTAAATTTGACGTCTCTTCCCGAATTACCAAAGCATATTTCTGCTTTGATTGTAGAAAATAATAAATTAACATCATTGCCAAAGCTGCCTGCATTTCTCAAAGAACTTAATGCTGATAATAACAGGCTTTCTGTGATACCAGAACTTCCTGAGTCATTAACAACTTTAAGTGTTCGTTCTAATCAACTGGAAAACCTTCCT…	CATCTGCGCCAGTCGCTCACGCTGATGTTGCCCTTATCTGTGAACTTGATGAGCAGTGGCGCTTCGTTGGCAGCAAGGCGCAACAACACTGGCCCTGGTATGCGTACAACACTAAAACTGGCGGTGTGTTGGCTTACACTTGCGGGCCACGGAATGATGAGACCTGTCGGGAACTGTTAGCCCTGTTGACTCCGTTCTGTATCGGCATGGTGACCAGCGATGACTGGGGCAGCTACGCCAGAGAAGTGCCGGAGGAGAAACACCTGACCGGCAAAATCTTCACGCAACGTATGAACGTAACAACCTGACCCTCCGCCCCCGCATCAAGCGGCTGGCACGTAAAACAATCTGCTTCTCGCGTTCCGTGGAAATCCACGAAAAAGTCATCGGTTCCTTCAT…
170	7	CP001384.1	565	62207	63901	Shigella flexneri 2002017	plasmid	MFSVNNTHSSVSCSPSINSNSTSNEHYLRILTEWEKNSSPGEERGIAFNRLSQCFQNQEAVLNLSDLNLTSLPELPKHISALIVENNKLTSLPKLPAFLKELNADNNRLSVIPELPESLTTLSVRSNQLENLPVLPNHLTSLFVENNRLYNLPALPEKLKFLHVYYNRLTTLPDLPDKLEILCAQRNNLVTFPQFSDRNNIRQKEYYFHFNQITTLPESFSQLDSSYRINISGNPLSTRVLQSLQRLTSSPDYHGPQIYFSMSDGQQNTLHRPLADAVTAWFPENKQSDVSQIWHAFEHEEHANTFSAFLDRLSDTVSARNTSGFREQVAAWLEKLSASAELRQQSFAVAADATESCEDRVALTWNNLRKTLLVHQASEGLFDNDTGALLSLGREMFRL…	GCA_000022245.1_ASM2224v1_genomic.fna	ATGTTCTCTGTAAATAATACACACTCATCAGTTTCTTGCTCCCCCTCTATTAACTCAAACTCAACCAGTAATGAACATTATCTGAGAATCCTGACTGAATGGGAAAAGAACTCTTCTCCCGGGGAAGAGCGAGGCATTGCTTTTAACAGACTCTCCCAGTGCTTTCAGAATCAAGAAGCAGTATTAAATTTATCAGACCTAAATTTGACGTCTCTTCCCGAATTACCAAAGCATATTTCTGCTTTGATTGTAGAAAATAATAAATTAACATCATTGCCAAAGCTGCCTGCATTTCTTAAAGAACTTAATGCTGATAATAACAGGCTTTCTGTGATACCAGAACTTCCTGAGTCATTAACAACTTTAAGTGTTCGTTCTAATCAACTGGAAAACCTTCCT…	CATCTGCGCCAGTCGCTCACGCTGATGTTGCCCTTATCTGTGAACTTGATGAGCAGTGGCGCTTCGTTGGCAGCAAGGCGCAACAACACTGGCCCTGGTATGCGTACAACACTAAAACTGGCGGTGTGTTGGCTTACACTTGCGGGCCACGGAATGATGAGACCTGTCGGGAACTGTTAGCCCTGTTGACTCCGTTCTGTATCGGCATGGTGACCAGCGATGACTGGGGCAGCTACGCCAGAGAAGTGCCGGAGGAGAAACACCTGACCGGCAAAATCTTCACGCAACGTATGAACGTAACAACCTGACCCTCCGCCCCCGCATCAAGCGGCTGGCACGTAAAACAATCTGCTTCTCGCGTTCCGTGGAAATCCACGAAAAAGTCATCGGTTCCTTCAT…
171	7	AF386526.1	565	62214	63908	Shigella flexneri 2a str. 301	plasmid	MFSVNNTHSSVSCSPSINSNSTSNEHYLRILTEWEKNSSPGEERGIAFNRLSQCFQNQEAVLNLSDLNLTSLPELPKHISALIVENNKLTSLPKLPAFLKELNADNNRLSVIPELPESLTTLSVRSNQLENLPVLPNHLTSLFVENNRLYNLPALPEKLKFLHVYYNRLTTLPDLPDKLEILCAQRNNLVTFPQFSDRNNIRQKEYYFHFNQITTLPESFSQLDSSYRINISGNPLSTRVLQSLQRLTSSPDYHGPQIYFSMSDGQQNTLHRPLADAVTAWFPENKQSDVSQIWHAFEHEEHANTFSAFLDRLSDTVSARNTSGFREQVAAWLEKLSASAELRQQSFAVAADATESCEDRVALTWNNLRKTLLVHQASEGLFDNDTGALLSLGREMFRL…	GCA_000006925.2_ASM692v2_genomic.fna	ATGTTCTCTGTAAATAATACACACTCATCAGTTTCTTGCTCCCCCTCTATTAACTCAAACTCAACCAGTAATGAACATTATCTGAGAATCCTGACTGAATGGGAAAAGAACTCTTCTCCCGGGGAAGAGCGAGGCATTGCTTTTAACAGACTCTCCCAGTGCTTTCAGAATCAAGAAGCAGTATTAAATTTATCAGACCTAAATTTGACGTCTCTTCCCGAATTACCAAAGCATATTTCTGCTTTGATTGTAGAAAATAATAAATTAACATCATTGCCAAAGCTGCCTGCATTTCTTAAAGAACTTAATGCTGATAATAACAGGCTTTCTGTGATACCAGAACTTCCTGAGTCATTAACAACTTTAAGTGTTCGTTCTAATCAACTGGAAAACCTTCCT…	CATCTGCGCCAGTCGCTCACGCTGATGTTGCCCTTATCTGTGAACTTGATGAGCAGTGGCGCTTCGTTGGCAGCAAGGCGCAACAACACTGGCCCTGGTATGCGTACAACACTAAAACTGGCGGTGTGTTGGCTTACACTTGCGGGCCACGGAATGATGAGACCTGTCGGGAACTGTTAGCCCTGTTGACTCCGTTCTGTATCGGCATGGTGACCAGCGATGACTGGGGCAGCTACGCCAGAGAAGTGCCGGAGGAGAAACACCTGACCGGCAAAATCTTCACGCAACGTATGAACGTAACAACCTGACCCTCCGCCCCCGCATCAAGCGGCTGGCACGTAAAACAATCTGCTTCTCGCGTTCCGTGGAAATCCACGAAAAAGTCATCGGTTCCTTCAT…
172	7	CP046285.1	565	114710	116404	Shigella sonnei strain FDAARGOS_715	plasmid	MFSVNNTHSSVSCSPSINSNSTSNEYYLGILTEWEKNSSPGEERGIAFNRLSQCFQNQEAVLNLSDLNLTSLPELPKHISALIVENNKLTSLPKLPAFLKELNADNNRLSVIPELPESLTTLSVRSNQLENLPVLPNHLTSLFVENNRLYNLPALPEKLKFLHVYYNRLTTLPDLPDKLEILCAQRNNLVTFPQFSDRNNIRQKEYYFHFNQITTLPESFSQLDSSYRINISGNPLSTRVLQSLQRLTSSPDYHGPQIYFSMSDGQQNTLHRPLADAVTAWFPENKQSDVSQIWHAFEHEEHANTFSAFLDRLSDTVSARNTSGFREQVAAWLEKLSASAELRQQSFAVAADATESCEDRVALTWNNLRKTLLVHQASEGLFDNDTGALLSLGREMFRL…	GCA_009729995.1_ASM972999v1_genomic.fna	ATGTTCTCTGTAAATAATACACACTCATCAGTTTCTTGCTCCCCCTCTATTAACTCAAACTCAACCAGTAATGAATATTATCTGGGAATCCTGACTGAATGGGAAAAGAACTCTTCTCCCGGGGAAGAGCGAGGCATTGCTTTTAACAGACTCTCCCAGTGCTTTCAGAATCAAGAAGCAGTATTAAATTTATCAGACCTAAATTTGACGTCTCTTCCCGAATTACCAAAGCATATTTCTGCTTTGATTGTAGAAAATAATAAATTAACATCATTGCCAAAGCTGCCTGCATTTCTCAAAGAACTTAATGCTGATAATAACAGGCTTTCTGTGATACCAGAACTTCCTGAGTCATTAACAACTTTAAGTGTTCGTTCTAATCAACTGGAAAACCTTCCT…	CATCTGCGCCAGTCGCTCACGCTGATGTTGCCCTTATCTGTGAACTTGATGAGCAGTGGCGCTTCGTTGGCAGCAAGGCGCAACAACACTGGCCCTGGTATGCGTACAACACTAAAACTGGCGGTGTGTTGGCTTACACTTGCGGGCCACGGAATGATGAGACCTGTCGGGAACTGTTAGCCCTGTTGACTCCGTTCTGTATCGGCATGGTGGCATGGTGACCAGCGATGACTGGGGCAGCTACGCCAGAGAAGTGCCGGAGGAGAAACACCTGACCGGCAAAATCTTCACGCAACGTATGAACGTAACAACCTGACCCTCCGCCCCCGCATCAAGCGGCTGGCACGTAAAACAATCTGCTTCTCGCGTTCCGTGGAAATCCACGAAAAAGTCATCGGT…
173	7	CP007038.1	552	62981	64636	Shigella flexneri G1663	plasmid	MFSVNNTHSSVSCSPSINSNSTSNEHYLRILTEWEKNSSPGEERGIAFNRLSQCFQNQEAVLNLSDLNLTSLPELPKHISALIVENNKLTSLPKLPAFLKELNADNNRLSVIPELPESLTTLSVRSNQLENLPVLPNHLTSLFVENNRLYNLPALPEKLKFLHVYYNRLTTLPDLPDKLEILCAQRNNLVTFPQFSDRNNIRQKEYYFHFNQITTLPESFSQLDSSYRINISGNPLSTRVLQSLQRLTSSPDYHGPQIYFSMSDGQQNTLHRPLADAVTAWFPENKQSDVSQIWHAFEHEEHANTFSAFLDRLSDTVSARNTSGFREQVAAWLEKLSASAELRQQSFAVAADATESCEDRVALTWNNLRKTLLVHQASEGLFDNDTGALLSLGREMFRL…	GCA_001021855.1_ASM102185v1_genomic.fna	ATGTTCTCTGTAAATAATACACACTCATCAGTTTCTTGCTCCCCCTCTATTAACTCAAACTCAACCAGTAATGAACATTATCTGAGAATCCTGACTGAATGGGAAAAGAACTCTTCTCCCGGGGAAGAGCGAGGCATTGCTTTTAACAGACTCTCCCAGTGCTTTCAGAATCAAGAAGCAGTATTAAATTTATCAGACCTAAATTTGACGTCTCTTCCCGAATTACCAAAGCATATTTCTGCTTTGATTGTAGAAAATAATAAATTAACATCATTGCCAAAGCTGCCTGCATTTCTTAAAGAACTTAATGCTGATAATAACAGGCTTTCTGTGATACCAGAACTTCCTGAGTCATTAACAACTTTAAGTGTTCGTTCTAATCAACTGGAAAACCTTCCT…	CATCTGCGCCAGTCGCTCACGCTGATGTTGCCCTTATCTGTGAACTTGATGAGCAGTGGCGCTTCGTTGGCAGCAAGGCGCAACAACACTGGCCCTGGTATGCGTACAACACTAAAACTGGCGGTGTGTTGGCTTACACTTGCGGGCCACGGAATGATGAGACCTGTCGGGAACTGTTAGCCCTGTTGACTCCGTTCTGTATCGGCATGGTGACCAGCGATGACTGGGGCAGCTACGCCAGAGAAGTGCCGGAGGAGAAACACCTGACCGGCAAAATCTTCACGCAACGTATGAACGTAACAACCTGACCCTCCGCCCCCGCATCAAGCGGCTGGCACGTAAAACAATCTGCTTCTCGCGTTCCGTGGAAATCCACGAAAAAGTCATCGGTTCCTTCAT…
174	7	CP007038.1	552	72372	70717	Shigella flexneri G1663	plasmid	MFSVNNTHSSVSCSPSINSNSTSNEHYLRILTEWEKNSSPGEERGIAFNRLSQCFQNQEAVLNLSDLNLTSLPELPKHISALIVENNKLTSLPKLPAFLKELNADNNRLSVIPELPESLTTLSVRSNQLENLPVLPNHLTSLFVENNRLYNLPALPEKLKFLHVYYNRLTTLPDLPDKLEILCAQRNNLVTFPQFSDRNNIRQKEYYFHFNQITTLPESFSQLDSSYRINISGNPLSTRVLQSLQRLTSSPDYHGPQIYFSMSDGQQNTLHRPLADAVTAWFPENKQSDVSQIWHAFEHEEHANTFSAFLDRLSDTVSARNTSGFREQVAAWLEKLSASAELRQQSFAVAADATESCEDRVALTWNNLRKTLLVHQASEGLFDNDTGALLSLGREMFRL…	GCA_001021855.1_ASM102185v1_genomic.fna	ATGTTCTCTGTAAATAATACACACTCATCAGTTTCTTGCTCCCCCTCTATTAACTCAAACTCAACCAGTAATGAACATTATCTGAGAATCCTGACTGAATGGGAAAAGAACTCTTCTCCCGGGGAAGAGCGAGGCATTGCTTTTAACAGACTCTCCCAGTGCTTTCAGAATCAAGAAGCAGTATTAAATTTATCAGACCTAAATTTGACGTCTCTTCCCGAATTACCAAAGCATATTTCTGCTTTGATTGTAGAAAATAATAAATTAACATCATTGCCAAAGCTGCCTGCATTTCTTAAAGAACTTAATGCTGATAATAACAGGCTTTCTGTGATACCAGAACTTCCTGAGTCATTAACAACTTTAAGTGTTCGTTCTAATCAACTGGAAAACCTTCCT…	CATCTGCGCCAGTCGCTCACGCTGATGTTGCCCTTATCTGTGAACTTGATGAGCAGTGGCGCTTCGTTGGCAGCAAGGCGCAACAACACTGGCCCTGGTATGCGTACAACACTAAAACTGGCGGTGTGTTGGCTTACACTTGCGGGCCACGGAATGATGAGACCTGTCGGGAACTGTTAGCCCTGTTGACTCCGTTCTGTATCGGCATGGTGACCAGCGATGACTGGGGCAGCTACGCCAGAGAAGTGCCGGAGGAGAAACACCTGACCGGCAAAATCTTCACGCAACGTATGAACGTAACAACCTGACCCTCCGCCCCCGCATCAAGCGGCTGGCACGTAAAACAATCTGCTTCTCGCGTTCCGTGGAAATCCACGAAAAAGTCATCGGTTCCTTCAT…
175	7	LR213456.1	565	100196	98502	Shigella flexneri strain AUSMDU00008332	plasmid	MFSVNNTHSSVSCSPSINSNSTSNEHYLRILTEWEKNSSPGEERGIAFNRLSQCFQNQEAVLNLSDLNLTSLPELPKHISALIVENNKLTSLPKLPAFLKELNADNNRLSVIPELPESLTTLSVRSNQLENLPVLPNHLTSLFVENNRLYNLPALPEKLKFLHVYYNRLTTLPDLPDKLEILCAQRNNLVTFPQFSDRNNIRQKEYYFHFNQITTLPESFSQLDSSYRINISGNPLSTRVLQSLQRLTSSPDYHGPQIYFSMSDGQQNTLHRPLADAVTAWFPENKQSDVSQIWHAFEHEEHANTFSAFLDRLSDTVSARNTSGFREQVAAWLEKLSTSAELRQQSFAVAADATESCEDRVALTWNNLRKTLLVHQASEGLFDNDTGALLSLGREMFRL…	GCA_900659665.1_AUSMDU00008332_genomic.fna	ATGTTCTCTGTAAATAATACACACTCATCAGTTTCTTGCTCCCCCTCTATTAACTCAAACTCAACCAGTAATGAACATTATCTGAGAATCCTGACTGAATGGGAAAAGAACTCTTCTCCCGGGGAAGAGCGAGGCATTGCTTTTAACAGACTCTCCCAGTGCTTTCAGAATCAAGAAGCAGTATTAAATTTATCAGACCTAAATTTGACGTCTCTTCCCGAATTACCAAAGCATATTTCTGCTTTGATTGTAGAAAATAATAAATTAACATCATTGCCAAAGCTGCCTGCATTTCTTAAAGAACTTAATGCTGATAATAACAGGCTTTCTGTGATACCAGAACTTCCTGAGTCATTAACAACTTTAAGTGTTCGTTCTAATCAACTGGAAAACCTTCCT…	CATCTGCGCCAGTCGCTCACGCTGATGTTGCCCTTATCTGTGAACTTGATGAGCAGTGGCGCTTCGTTGGCAGCAAGGCGCAACAACACTGGCCCTGGTATGCGTACAACACTAAAACTGGCGGTGTGTTGGCTTACACTTGCGGGCCACGGAATGATGAGACCTGTCGGGAACTGTTAGCCCTGTTGACTCCGTTCTGTATCGGCATGGTGACCAGCGATGACTGGGGCAGCTACGCCAGAGAAGTGCCGGAGGAGAAACACCTGACCGGCAAAATCTTCACGCAACGTATGAACGTAACAACCTGACCCTCCGCCCCCGCATCAAGCGGCTGGCACGTAAAACAATCTGCTTCTCGCGTTCCGTGGAAATCCACGAAAAAGTCATCGGTTCCTTCAT…
176	7	CP058591.1	565	141906	140212	Shigella flexneri strain M2901	plasmid	MFSVNNTHSSVSCSPSINSNSTSNEHYLRILTEWEKNSSPGEERGIAFNRLSQCFQNQEAVLNLSDLNLTSLPELPKHISALIVENNKLTSLPKLPAFLKELNADNNRLSVIPELPESLTTLSVRSNQLENLPVLPNHLTSLFVENNRLYNLPALPEKLKFLHVYYNRLTTLPDLPDKLEILCAQRNNLVTFPQFSDRNNIRQKEYYFHFNQITTLPESFSQLDSSYRINISGNPLSTRVLQSLQRLTSSPDYHGPQIYFSMSDGQQNTLHRPLADAVTAWFPENKQSDVSQIWHAFEHEEHANTFSAFLDRLSDTVSARNTSGFREQVAAWLEKLSASAELRQQSFTVAADATESCEDRVALTWNNLRKTLLVHQASEGLFDNDTGALLSLGREMFRL…	GCA_013402835.1_ASM1340283v1_genomic.fna	ATGTTCTCTGTAAATAATACACACTCATCAGTTTCTTGCTCCCCCTCTATTAACTCAAACTCAACCAGTAATGAACATTATCTGAGAATCCTGACTGAATGGGAAAAGAACTCTTCTCCCGGGGAAGAGCGAGGCATTGCTTTTAACAGACTCTCCCAGTGCTTTCAGAATCAAGAAGCAGTATTAAATTTATCAGACCTAAATTTGACGTCTCTTCCCGAATTACCAAAGCATATTTCTGCTTTGATTGTAGAAAATAATAAATTAACATCATTGCCAAAGCTGCCTGCATTTCTTAAAGAACTTAATGCTGATAATAACAGGCTTTCTGTGATACCAGAACTTCCTGAGTCATTAACAACTTTAAGTGTTCGTTCTAATCAACTGGAAAACCTTCCT…	CATCTGCGCCAGTCGCTCACGCTGATGTTGCCCTTATCTGTGAACTTGATGAGCAGTGGCGCTTCGTTGGCAGCAAGGCGCAACAACACTGGCCCTGGTATGCGTACAACACTAAAACTGGCGGTGTGTTGGCTTACACTTGCGGGCCACGGAATGATGAGACCTGTCGGGAACTGTTAGCCCTGTTGACTCCGTTCTGTATCGGCATGGTGACCAGCGATGACTGGGGCAGCTACGCCAGAGAAGTGCCGGAGGAGAAACACCTGACCGGCAAAATCTTCACGCAACGTATGAACGTAACAACCTGACCCTCCGCCCCCGCATCAAGCGGCTGGCACGTAAAACAATCTGCTTCTCGCGTTCCGTGGAAATCCACGAAAAAGTCATCGGTTCCTTCAT…
177	7	CP034933.1	565	62254	60560	Shigella flexneri strain 2013C-3749	plasmid	MFSVNNTHSSVSCSPSINSNSTSNEHYLRILTEWEKNSSPGEERGIAFNRLSQCFQNQEAVLNLSDLNLTSLPELPKHISALIVENNKLTSLPKLPAFLKELNADNNRLSVIPELPESLTTLSVRSNQLENLPVLPNHLTSLFVENNRLYNLPALPEKLKFLHVYYNRLTTLPDLPDKLEILCAQRNNLVTFPQFSDRNNIRQKEYYFHFNQITTLPESFSQLDSSYRINISGNPLSTRVLQSLQRLTSSPDYHGPQIYFSMSDGQQNTLHRPLADAVTAWFPENKQSDVSQIWHAFEHEEHANTFSAFLDRLSDTVSARNTSGFREQVAAWLEKLSASAELRQQSFTVAADATESCEDRVALTWNNLRKTLLVHQASEGLFDNDTGALLSLGREMFRL…	GCA_010231485.1_ASM1023148v1_genomic.fna	ATGTTCTCTGTAAATAATACACACTCATCAGTTTCTTGCTCCCCCTCTATTAACTCAAACTCAACCAGTAATGAACATTATCTGAGAATCCTGACTGAATGGGAAAAGAACTCTTCTCCCGGGGAAGAGCGAGGCATTGCTTTTAACAGACTCTCCCAGTGCTTTCAGAATCAAGAAGCAGTATTAAATTTATCAGACCTAAATTTGACGTCTCTTCCCGAATTACCAAAGCATATTTCTGCTTTGATTGTAGAAAATAATAAATTAACATCATTGCCAAAGCTGCCTGCATTTCTTAAAGAACTTAATGCTGATAATAACAGGCTTTCTGTGATACCAGAACTTCCTGAGTCATTAACAACTTTAAGTGTTCGTTCTAATCAACTGGAAAACCTTCCT…	CATCTGCGCCAGTCGCTCACGCTGATGTTGCCCTTATCTGTGAACTTGATGAGCAGTGGCGCTTCGTTGGCAGCAAGGCGCAACAACACTGGCCCTGGTATGCGTACAACACTAAAACTGGCGGTGTGTTGGCTTACACTTGCGGGCCACGGAATGATGAGACCTGTCGGGAACTGTTAGCCCTGTTGACTCCGTTCTGTATCGGCATGGTGACCAGCGATGACTGGGGCAGCTACGCCAGAGAAGTGCCGGAGGAGAAACACCTGACCGGCAAAATCTTCACGCAACGTATGAACGTAACAACCTGACCCTCCGCCCCCGCATCAAGCGGCTGGCACGTAAAACAATCTGCTTCTCGCGTTCCGTGGAAATCCACGAAAAAGTCATCGGTTCCTTCAT…
178	7	CP044157.1	565	2325	631	Shigella flexneri strain AR-0424	plasmid	MFSVNNTHSSVSCSPSINSNSTSNEHYLRILTEWEKNSSPGEERGIAFNRLSQCFQNQEAVLNLSDLNLTSLPELPKHISALIVENNKLTSLPKLPAFLKELNADNNRLSVIPELPESLTTLSVRSNQLENLPVLPNHLTSLFVENNRLYNLPALPEKLKFLHVYYNRLTTLPDLPDKLEILCAQRNNLVTFPQFSDRNNIRQKEYYFHFNQITTLPESFSQLDSSYRINISGNPLSTRVLQSLQRLTSSPDYHGPQIYFSMSDGQQNTLHRPLADAVTAWFPENKQSDVSQIWHAFEHEEHANTFSAFLDRLSDTVSARNTSGFREQVAAWLEKLSASAELRQQSFTVAADATESCEDRVALTWNNLRKTLLVHQASEGLFDNDTGALLSLGREMFRL…	GCA_008727255.1_ASM872725v1_genomic.fna	ATGTTCTCTGTAAATAATACACACTCATCAGTTTCTTGCTCCCCCTCTATTAACTCAAACTCAACCAGTAATGAACATTATCTGAGAATCCTGACTGAATGGGAAAAGAACTCTTCTCCCGGGGAAGAGCGAGGCATTGCTTTTAACAGACTCTCCCAGTGCTTTCAGAATCAAGAAGCAGTATTAAATTTATCAGACCTAAATTTGACGTCTCTTCCCGAATTACCAAAGCATATTTCTGCTTTGATTGTAGAAAATAATAAATTAACATCATTGCCAAAGCTGCCTGCATTTCTTAAAGAACTTAATGCTGATAATAACAGGCTTTCTGTGATACCAGAACTTCCTGAGTCATTAACAACTTTAAGTGTTCGTTCTAATCAACTGGAAAACCTTCCT…	CATCTGCGCCAGTCGCTCACGCTGATGTTGCCCTTATCTGTGAACTTGATGAGCAGTGGCGCTTCGTTGGCAGCAAGGCGCAACAACACTGGCCCTGGTATGCGTACAACACTAAAACTGGCGGTGTGTTGGCTTACACTTGCGGGCCACGGAATGATGAGACCTGTCGGGAACTGTTAGCCCTGTTGACTCCGTTCTGTATCGGCATGGTGACCAGCGATGACTGGGGCAGCTACGCCAGAGAAGTGCCGGAGGAGAAACACCTGACCGGCAAAATCTTCACGCAACGTATGAACGTAACAACCTGACCCTCCGCCCCCGCATCAAGCGGCTGGCACGTAAAACAATCTGCTTCTCGCGTTCCGTGGAAATCCACGAAAAAGTCATCGGTTCCTTCAT…
179	7	CP033511.1	565	197458	195764	Shigella flexneri strain 2016AM-0877	plasmid	MFSVNNTHSSVSCSPSINSNSTSNEHYLRILTEWEKNSSPGEERGIAFNRLSQCFQNQEAVLNLSDLNLTSLPELPKHISALIVENNKLTSLPKLPAFLKELNADNNRLSVIPELPESLTTLSVRSNQLENLPVLPNHLTSLFVENNRLYNLPALPEKLKFLHVYYNRLTTLPDLPDKLEILCAQRNNLVTFPQFSDRNNIRQKEYYFHFNQITTLPESFSQLDSSYRINISGNPLSTRVLQSLQRLTSSPDYHGPQIYFSMSDGQQNTLHRPLADAVTAWFPENKQSDVSQIWHAFEHEEHANTFSAFLDRLSDTVSARNTSGFREQVAAWLEKLSASAELRQQSFTVAADATESCEDRVALTWNNLRKTLLVHQASEGLFDNDTGALLSLGREMFRL…	GCA_003719775.1_ASM371977v1_genomic.fna	ATGTTCTCTGTAAATAATACACACTCATCAGTTTCTTGCTCCCCCTCTATTAACTCAAACTCAACCAGTAATGAACATTATCTGAGAATCCTGACTGAATGGGAAAAGAACTCTTCTCCCGGGGAAGAGCGAGGCATTGCTTTTAACAGACTCTCCCAGTGCTTTCAGAATCAAGAAGCAGTATTAAATTTATCAGACCTAAATTTGACGTCTCTTCCCGAATTACCAAAGCATATTTCTGCTTTGATTGTAGAAAATAATAAATTAACATCATTGCCAAAGCTGCCTGCATTTCTTAAAGAACTTAATGCTGATAATAACAGGCTTTCTGTGATACCAGAACTTCCTGAGTCATTAACAACTTTAAGTGTTCGTTCTAATCAACTGGAAAACCTTCCT…	CATCTGCGCCAGTCGCTCACGCTGATGTTGCCCTTATCTGTGAACTTGATGAGCAGTGGCGCTTCGTTGGCAGCAAGGCGCAACAACACTGGCCCTGGTATGCGTACAACACTAAAACTGGCGGTGTGTTGGCTTACACTTGCGGGCCACGGAATGATGAGACCTGTCGGGAACTGTTAGCCCTGTTGACTCCGTTCTGTATCGGCATGGTGACCAGCGATGACTGGGGCAGCTACGCCAGAGAAGTGCCGGAGGAGAAACACCTGACCGGCAAAATCTTCACGCAACGTATGAACGTAACAACCTGACCCTCCGCCCCCGCATCAAGCGGCTGGCACGTAAAACAATCTGCTTCTCGCGTTCCGTGGAAATCCACGAAAAAGTCATCGGTTCCTTCAT…
180	7	CP020337.1	565	26364	28058	Shigella flexneri 4c strain 1602	plasmid	MFSVNNTHSSVSCSPSINSNSTSNEHYLRILTEWEKNSSPGEERGIAFNRLSQCFQNQEAVLNLSDLNLTSLPELPKHISALIVENNKLTSLPKLPAFLKELNADNNRLSVIPELPESLTTLSVRSNQLENLPVLPNHLTSLFVENNRLYNLPALPEKLKFLHVYYNRLTTLPDLPDKLEILCAQRNNLVTFPQFSDRNNIRQKEYYFHFNQITTLPESFSQLDSSYRINISGNPLSTRVLQSLQRLTSSPDYHGPQIYFSMSDGQQNTLHRPLADAVTAWFPENKQSDVSQIWHAFEHEEHANTFSAFLDRLSDTVSARNTSGFREQVAAWLEKLSASAELRQQSFTVAADATESCEDRVALTWNNLRKTLLVHQASEGLFDNDTGALLSLGREMFRL…	GCA_002240075.1_ASM224007v1_genomic.fna	ATGTTCTCTGTAAATAATACACACTCATCAGTTTCTTGCTCCCCCTCTATTAACTCAAACTCAACCAGTAATGAACATTATCTGAGAATCCTGACTGAATGGGAAAAGAACTCTTCTCCCGGGGAAGAGCGAGGCATTGCTTTTAACAGACTCTCCCAGTGCTTTCAGAATCAAGAAGCAGTATTAAATTTATCAGACCTAAATTTGACGTCTCTTCCCGAATTACCAAAGCATATTTCTGCTTTGATTGTAGAAAATAATAAATTAACATCATTGCCAAAGCTGCCTGCATTTCTTAAAGAACTTAATGCTGATAATAACAGGCTTTCTGTGATACCAGAACTTCCTGAGTCATTAACAACTTTAAGTGTTCGTTCTAATCAACTGGAAAACCTTCCT…	CATCTGCGCCAGTCGCTCACGCTGATGTTGCCCTTATCTGTGAACTTGATGAGCAGTGGCGCTTCGTTGGCAGCAAGGCGCAACAACACTGGCCCTGGTATGCGTACAACACTAAAACTGGCGGTGTGTTGGCTTACACTTGCGGGCCACGGAATGATGAGACCTGTCGGGAACTGTTAGCCCTGTTGACTCCGTTCTGTATCGGCATGGTGACCAGCGATGACTGGGGCAGCTACGCCAGAGAAGTGCCGGAGGAGAAACACCTGACCGGCAAAATCTTCACGCAACGTATGAACGTAACAACCTGACCCTCCGCCCCCGCATCAAGCGGCTGGCACGTAAAACAATCTGCTTCTCGCGTTCCGTGGAAATCCACGAAAAAGTCATCGGTTCCTTCAT…
181	7	CP044154.1	565	21550	19856	Shigella flexneri strain AR-0425	plasmid	MFSVNNTHSSVSCSPSINSNSTSNEHYLRILTEWEKNSSPGEERGIAFNRLSQCFQNQEAVLNLSDLNLTSLPELPKHISALIVENNKLTSLPKLPAFLKELNADNNRLSVIPELPESLTTLSVRSNQLENLPVLPNHLTSLFVENNRLYNLPALPEKLKFLHVYYNRLTTLPDLPDKLEILCAQRNNLVTFPQFSDRNNIRQKEYYFHFNQITTLPESFSQLDSSYRINISGNPLSTRVLQSLQRLTSSPDYHGPQIYFSMSDGQQNTLHRPLADAVTAWFPENKQSDVSQIWHAFEHEEHANTFSAFLDRLSDTVSARNTSGFREQVAAWLEKLSASAELRQQSFAVAADATESCEDRVALTWNNLRKTLLVHQASEGLFDNDTGALLSLGREMFRL…	GCA_008727235.1_ASM872723v1_genomic.fna	ATGTTCTCTGTAAATAATACACACTCATCAGTTTCTTGCTCCCCCTCTATTAACTCAAACTCAACCAGTAATGAACATTATCTGAGAATCCTGACTGAATGGGAAAAGAACTCTTCTCCCGGGGAAGAGCGAGGCATTGCTTTTAACAGACTCTCCCAGTGCTTTCAGAATCAAGAAGCAGTATTAAATTTATCAGACCTAAATTTGACGTCTCTTCCCGAATTACCAAAGCATATTTCTGCTTTGATTGTAGAAAATAATAAATTAACATCATTGCCAAAGCTGCCTGCATTTCTTAAAGAACTTAATGCTGATAATAACAGGCTTTCTGTGATACCAGAACTTCCTGAGTCATTAACAACTTTAAGTGTTCGTTCTAATCAACTGGAAAACCTTCCT…	CATCTGCGCCAGTCGCTCACGCTGATGTTGCCCTTATCTGTGAACTTGATGAGCAGTGGCGCTTCGTTGGCAGCAAGGCGCAACAACACTGGCCCTGGTATGCGTACAACACTAAAACTGGCGGTGTGTTGGCTTACACTTGCGGGCCACGGAATGATGAGACCTGTCGGGAACTGTTAGCCCTGTTGACTCCGTTCTGTATCGGCATGGTGACCAGCGATGACTGGGGCAGCTACGCCAGAGAAGTGCCGGAGGAGAAACACCTGACCGGCAAAATCTTCACGCAACGTATGAACGTAACAACCTGACCCTCCGCCCCCGCATCAAGCGGCTGGCACGTAAAACAATCTGCTTCTCGCGTTCCGTGGAAATCCACGAAAAAGTCATCGGTTCCTTCAT…
182	7	CP026804.1	560	137237	138916	Shigella flexneri strain 89-141	plasmid	MFSVNNTHSSVSCSPSINSNSTSNEHYLRILTEWEKNSSPGEERGIAFNRLSQCFQNQEAVLNLSDLNLTSLPELPKHISALIVENNKLTSLPKLPAFLKELNADNNRLSVIPELPESLTTLSVRSNQLENLPVLPNHLTSLFVENNRLYNLPALPEKLKFLHVYYNRLTTLPDLPDKLEILCAQRNNLVTFPQFSDRNNIRQKEYYFHFNQITTLPESFSQLDSSYRINISGNPLSTRVLQSLQRLTSSPDYHGPQIYFSMSDGQQNTLHRSLADAVTAWFPENKQSDVSQIWHAFEHEEHANTFSAFLDRLSDTVSARNTSGFREQVAAWLEKLSASAELRQQSFAVAADATESCEDRVALTWNNLRKTLLVHQASEGLFDNDTGALLSLGREMFRL…	GCA_002946695.1_ASM294669v1_genomic.fna	ATGTTCTCTGTAAATAATACACACTCATCAGTTTCTTGCTCCCCCTCTATTAACTCAAACTCAACCAGTAATGAACATTATCTGAGAATCCTGACTGAATGGGAAAAGAACTCTTCTCCCGGGGAAGAGCGAGGCATTGCTTTTAACAGACTCTCCCAGTGCTTTCAGAATCAAGAAGCAGTATTAAATTTATCAGACCTAAATTTGACGTCTCTTCCCGAATTACCAAAGCATATTTCTGCTTTGATTGTAGAAAATAATAAATTAACATCATTGCCAAAGCTGCCTGCATTTCTCAAAGAACTTAATGCTGATAATAACAGGCTTTCTGTGATACCAGAACTTCCTGAGTCATTAACAACTTTAAGTGTTCGTTCTAATCAACTGGAAAACCTTCCT…	TGATTGGAAGTACTACCCGGCAAAACTCATTCAGTGCATTCCAGTGATTCAGGATATAGTTGAACGCCTTTACCATTTCAGCATGGTTTGACAAAGTTTTCCTCTGGAGCTTTATCCAGTCATACAAGGACTTCATTCGCGGTACACATTTCTCCTGCCTTACCGCAAGCCGTTTTTCTGCCGGCCTCCCTCGTATTAAATGTGTATCGTTTTTTTACAGTAATTTTAATTTATCATTCTATAATAGGAATAAATGAGCTTGACTAAAATATGATGTAAAACAAATATACTTACTCGGATTACATTTCCTTGCTCACTGGAATGTTGAATTCAGTGTTATTATTGACTGCAGTCACAATAAAAAAAAGAATTCCATAGAAAACCTCCATAAATAAATTA…
183	7	CP045785.1	565	12356	10662	Shigella dysenteriae strain CFSAN029786	plasmid	MFSVNNTHSSVSCSPSINSNSTSNEHYLRILTEWEKNSSPGEERGIAFNRLSQCFQNQEAVLNLSDLNLTSLPELPKHISALIVENNKLTSLPKLPAFLKELNADNNRLSVIPELPESLTTLSVRSNQLENLPVLPNHLTSLFVENNRLYNLPALPEKLKFLHVYYNRLTTLPDLPDKLEILCAQRNNLVTFPQFSDRNNIRQKEYYFHFNQITTLPESFSQLDSSYRINISGNPLSTRVLQSLQRLTSSPDYHGPQIYFSMSDGQQNTLHRPLADAVTAWFPENKQSDVSQIWHAFEHEEHANTFSAFLDRLSDTVSARNTSGFREQVAAWLEKLSASAELRQQSFAVAADATESCEDRVALTWNNLRKTLLVHQASEGLFDNDTGALLSLGREMFRL…	GCA_009662135.1_ASM966213v1_genomic.fna	ATGTTCTCTGTAAATAATACACACTCATCAGTTTCTTGCTCCCCCTCTATTAACTCAAACTCAACCAGTAATGAACATTATCTGAGAATCCTGACTGAATGGGAAAAGAACTCTTCTCCCGGGGAAGAGCGAGGCATTGCTTTTAACAGACTCTCCCAGTGCTTTCAGAATCAAGAAGCAGTATTAAATTTATCAGACCTAAATTTGACGTCTCTTCCCGAATTACCAAAGCATATTTCTGCTTTGATTGTAGAAAATAATAAATTAACATCATTGCCAAAGCTGCCTGCATTTCTCAAAGAACTTAATGCTGATAATAACAGGCTTTCTGTGATACCAGAACTTCCTGAGTCATTAACAACTTTAAGTGTTCGTTCTAATCAACTGGAAAACCTTCCT…	CATCTGCGCCAGTCGCTCACGCTGATGTTGCCCTTATCTGTGAACTTGATGAGCAGTGGCGCTTCGTTGGCAGCAAGGCGCAACAACACTGGCCCTGGTATGCGTACAACACTAAAACTGGCGGTGTGTTGGCTTACACTTGCGGGCCACGGAATGATGAGACCTGTCGGGAACTGTTAGCCCTGTTGACTCCGTTCTGTATCGGCATGGTGACCAGCGATGACTGGGGCAGCTACGCCAGAGAAGTGCCGGAGGAGAAACACCTGACCGGCAAAATCTTCACGCAACGTATGAACGTAACAACCTGACCCTCCGCCCCCGCATCAAGCGGCTGGCACGTAAAACAATCTGCTTCTCGCGTTCCGTGGAAATCCACGAAAAAGTCATCGGTTCCTTCAT…
184	7	CP026833.1	565	56706	58400	Shigella dysenteriae strain ATCC 49346	plasmid	MFSVNNTHSSVSCSPSINSNSTSNEHYLRILTEWEKNSSPGEERGIAFNRLSQCFQNQEAVLNLSDLNLTSLPELPKHISALIVENNKLTSLPKLPAFLKELNADNNRLSVIPELPESLTTLSVRSNQLENLPVLPNHLTSLFVENNRLYNLPALPEKLKFLHVYYNRLTTLPDLPDKLEILCAQRNNLVTFPQFSDRNNIRQKEYYFHFNQITTLPESFSQLDSSYRINISGNPLSTRVLQSLQRLTSSPDYHGPQIYFSMSDGQQNTLHRPLADAVTAWFPENKQSDVSQIWHAFEHEEHANTFSAFLDRLSDTVSARNTSGFREQVAAWLEKLSASAELRQQSFAVAADATESCEDRVALTWNNLRKTLLVHQASEGLFDNDTGALLSLGREMFRL…	GCA_002950075.1_ASM295007v1_genomic.fna	ATGTTCTCTGTAAATAATACACACTCATCAGTTTCTTGCTCCCCCTCTATTAACTCAAACTCAACCAGTAATGAACATTATCTGAGAATCCTGACTGAATGGGAAAAGAACTCTTCTCCCGGGGAAGAGCGAGGCATTGCTTTTAACAGACTCTCCCAGTGCTTTCAGAATCAAGAAGCAGTATTAAATTTATCAGACCTAAATTTGACGTCTCTTCCCGAATTACCAAAGCATATTTCTGCTTTGATTGTAGAAAATAATAAATTAACATCATTGCCAAAGCTGCCTGCATTTCTCAAAGAACTTAATGCTGATAATAACAGGCTTTCTGTGATACCAGAACTTCCTGAGTCATTAACAACTTTAAGTGTTCGTTCTAATCAACTGGAAAACCTTCCT…	CGGTTCCTTCATTGAAAAGCACATATTCTAATGATTGGAAGTACTACCCGGCAAAACTCATTCAGTGCATTCCAGTGATTCAGGATATAGTTGAACGCCTTTACCATTTCAGCATGGTTTGACAAAGTTTTCCTCTGGAGCTTTATCCAGTCATACAAGGACTTCATTCGCGGCACACATTTCTCCTGCCTTACCGCAAGCCGTTTTTCTGCCGGCCTCCCTCGTATTAAATGTGTATCGTTTTTTTACAGTAATTTTAATTTATCATTCTATAATAGGAATAAATGAGCTTGGCTAAAATATGATGTAAAACAAATATACTTACTCGGATTACATTTCCTTGCTCACTGGAATGTTGAATTCAGTGTTATTATTGACTGCAGTCACAATAAAAAAGAA…
185	7	CP026829.1	565	9078	7384	Shigella dysenteriae strain ATCC 12037	plasmid	MFSVNNTHSSVSCSPSINSNSTSNEHYLRILTEWEKNSSPGEERGIAFNRLSQCFQNQEAVLNLSDLNLTSLPELPKHISALIVENNKLTSLPKLPAFLKELNADNNRLSVIPELPESLTTLSVRSNQLENLPVLPNHLTSLFVENNRLYNLPALPEKLKFLHVYYNRLTTLPDLPDKLEILCAQRNNLVTFPQFSDRNNIRQKEYYFHFNQITTLPESFSQLDSSYRINISGNPLSTRVLQSLQRLTSSPDYHGPQIYFSMSDGQQNTLHRPLADAVTAWFPENKQSDVSQIWHAFEHEEHANTFSAFLDRLSDTVSARNTSGFREQVAAWLEKLSASAELRQQSFAVAADATESCEDRVALTWNNLRKTLLVHQASEGLFDNDTGALLSLGREMFRL…	GCA_002950015.1_ASM295001v1_genomic.fna	ATGTTCTCTGTAAATAATACACACTCATCAGTTTCTTGCTCCCCCTCTATTAACTCAAACTCAACCAGTAATGAACATTATCTGAGAATCCTGACTGAATGGGAAAAGAACTCTTCTCCCGGGGAAGAGCGAGGCATTGCTTTTAACAGACTCTCCCAGTGCTTTCAGAATCAAGAAGCAGTATTAAATTTATCAGACCTAAATTTGACGTCTCTTCCCGAATTACCAAAGCATATTTCTGCTTTGATTGTAGAAAATAATAAATTAACATCATTGCCAAAGCTGCCTGCATTTCTCAAAGAACTTAATGCTGATAATAACAGGCTTTCTGTGATACCAGAACTTCCTGAGTCATTAACAACTTTAAGTGTTCGTTCTAATCAACTGGAAAACCTTCCT…	CATCTGCGCCAGTCGCTCACGCTGATGTTGCCCTTATCTGTGAACTTGATGAGCAGTGGCGCTTCGTTGGCAGCAAGGCGCAACAACACTGGCCCTGGTATGCGTACAACACTAAAACTGGCGGTGTGTTGGCTTACACTTGCGGGCCACGGAATGATGAGACCTGTCGGGAACTGTTAGCCCTGTTGACTCCGTTCTGTATCGGCATGGTGACCAGCGATGACTGGGGCAGCTACGCCAGAGAAGTGCCGGAGGAGAAACACCTGACCGGCAAAATCTTCACGCAACGTATGAACGTAACAACCTGACCCTCCGCCCCCGCATCAAGCGGCTGGCACGTAAAACAATCTGCTTCTCGCGTTCCGTGGAAATCCACGAAAAAGTCATCGGTTCCTTCAT…
186	7	CP026767.1	565	158085	156391	Shigella boydii strain 59-248	plasmid	MFSVNNTHSSVSCSPSINSNSTSNEHYLRILTEWEKNSSPGEERGIAFNRLSQCFQNQEAVLNLSDLNLTSLPELPKHISALIVENNKLTSLPKLPAFLKELNADNNRLSVIPELPESLTTLSVRSNQLENLPVLPNHLTSLFVENNRLYNLPALPEKLKFLHVYYNRLTTLPDLPDKLEILCAQRNNLVTFPQFSDRNNIRQKEYYFHFNQITTLPESFSQLDSSYRINISGNPLSTRVLQSLQRLTSSPDYHGPQIYFSMSDGQQNTLHRPLADAVTAWFPENKQSDVSQIWHAFEHEEHANTFSAFLDRLSDTVSARNTSGFREQVAAWLEKLSASAELRQQSFAVAADATESCEDRVALTWNNLRKTLLVHQASEGLFDNDTGALLSLGREMFRL…	GCA_002949475.1_ASM294947v1_genomic.fna	ATGTTCTCTGTAAATAATACACACTCATCAGTTTCTTGCTCCCCCTCTATTAACTCAAACTCAACCAGTAATGAACATTATCTGAGAATCCTGACTGAATGGGAAAAGAACTCTTCTCCCGGGGAAGAGCGAGGCATTGCTTTTAACAGACTCTCCCAGTGCTTTCAGAATCAAGAAGCAGTATTAAATTTATCAGACCTAAATTTGACGTCTCTTCCCGAATTACCAAAGCATATTTCTGCTTTGATTGTAGAAAATAATAAATTAACATCATTGCCAAAGCTGCCTGCATTTCTCAAAGAACTTAATGCTGATAATAACAGGCTTTCTGTGATACCAGAACTTCCTGAGTCATTAACAACTTTAAGTGTTCGTTCTAATCAACTGGAAAACCTTCCT…	CATCTGCGCCAGTCGCTCACGCTGATGTTGCCCTTATCTGTGAACTTGATGAGCAGTGGCGCTTCGTTGGCAGCAAGGCGCAACAACACTGGCCCTGGTATGCGTACAACACTAAAACTGGCGGTGTGTTGGCTTACACTTGCGGGCCACGGAATGATGAGACCTGTCGGGAACTGTTAGCCCTGTTGACTCCGTTCTGTATCGGCATGGTGACCAGCGATGACTGGGGCAGCTACGCCAGAGAAGTGCCGGAGGAGAAACACCTGACCGGCAAAATCTTCACGCAACGTATGAACGTAACAACCTGACCCTCCGCCCCCGCATCAAGCGGCTGGCACGTAAAACAATCTGCTTCTCGCGTTCCGTGGAAATCCACGAAAAAGTCATCGGTTCCTTCAT…
187	7	CP026826.1	565	170130	171824	Shigella dysenteriae strain CFSAN010956	plasmid	MFSVNNTHSSVSCSPSINSNSTSNEHYRRILTEWEKNSSPGEERGIAFNRLSQCFQNQEAVLNLSDLNLTSLPELPKHISALIVENNKLTSLPKLPAFLKELNADNNRLSVIPELPESLTTLSVRSNQLENLPVLPNHLTSLFVENNRLYNLPALPEKLKFLHVYYNRLTTLPDLPDKLEILCAQRNNLVTFPQFSDRNNIRQKEYYFHFNQITTLPESFSQLDSSYRINISGNPLSTRVLQSLQRLTSSPDYHGPQIYFSMSDGQQNTLHRPLADAVTAWFPENKQSDVSQIWHAFEHEEHANTFSAFLDRLSDTVSARNTSGFREQVAAWLEKLSASAELRQQSFAVAADATESCEDRVALTWNNLRKTLLVHQASEGLFDNDTGALLSLGREMFRL…	GCA_002949935.1_ASM294993v1_genomic.fna	ATGTTCTCTGTAAATAATACACACTCATCAGTTTCTTGCTCCCCCTCTATTAACTCAAACTCAACCAGTAATGAACATTATCGGAGAATCCTGACTGAATGGGAAAAGAACTCTTCTCCCGGGGAAGAGCGAGGCATTGCTTTTAACAGACTCTCCCAGTGCTTTCAGAATCAAGAAGCAGTATTAAATTTATCAGACCTAAATTTGACGTCTCTTCCCGAATTACCAAAGCATATTTCTGCTTTGATTGTAGAAAATAATAAATTAACATCATTGCCAAAGCTGCCTGCATTTCTCAAAGAACTTAATGCTGATAATAACAGGCTTTCTGTGATACCAGAACTTCCTGAGTCATTAACAACTTTAAGTGTTCGTTCTAATCAACTGGAAAACCTTCCT…	CATCTGCGCCAGTCGCTCACGCTGATGTTGCCCTTATCTGTGAACTTGATGAGCAGTGGCGCTTCGTTGGCAGCAAGGCGCAACAACACTGGCCCTGGTATGCGTACAACACTAAAACTGGCGGTGTGTTGGCTTACACTTGCGGGCCACGGAATGATGAGACCTGTCGGGAACTGTTAGCCCTGTTGACTCCGTTCTGTATCGGCATGGTGACCAGCGATGACTGGGGCAGCTACGCCAGAGAAGTGCCGGAGGAGAAACACCTGACCGGCAAAATCTTCACGCAACGTATGAACGTAACAACCTGACCCTCCGCCCCCGCATCAAGCGGCTGGCACGTAAAACAATCTGCTTCTCGCGTTCCGTGGAAATCCACGAAAAAGTCATCGGTTCCTTCAT…
188	7	CP026841.1	552	46182	44527	Shigella dysenteriae strain ATCC 9753	plasmid	MFSVNNTHSSVSCSPSINSNSTSNEHYLRILTEWEKNSSPGEERGIAFNRLSQCFQNQEAVLNLSDLNLTSLPELPKHISALIVENNKLTSLPKLPAFLKELNADNNRLSVIPELPESLTTLSVRSNQLENLPVLPNHLTSLFVENNRLYNLPALPEKLKFLHVYYNRLTTLPDLPDKLEILCAQRNNLVTFPQFSDRNNIRQKEYYFHFNQITTLPESFSQLDSSYRINISGNPLSTRVLQSLQRLTSSPDYHGPQIYFSMSDGQQNTLHRPLADAVTAWFPENKQSDVSQIWHAFEHEEHANTFSAFLDRLSDTVSARNTSGFREQVAAWLEKLSASAELRQQSFAVAADATESCEDRVALTWNNLRKTLLVHQASEGLFDNDTGALLSLGREMFRL…	GCA_002950155.1_ASM295015v1_genomic.fna	ATGTTCTCTGTAAATAATACACACTCATCAGTTTCTTGCTCCCCCTCTATTAACTCAAACTCAACCAGTAATGAACATTATCTGAGAATCCTGACTGAATGGGAAAAGAACTCTTCTCCCGGGGAAGAGCGAGGCATTGCTTTTAACAGACTCTCCCAGTGCTTTCAGAATCAAGAAGCAGTATTAAATTTATCAGACCTAAATTTGACGTCTCTTCCCGAATTACCAAAGCATATTTCTGCTTTGATTGTAGAAAATAATAAATTAACATCATTGCCAAAGCTGCCTGCATTTCTCAAAGAACTTAATGCTGATAATAACAGGCTTTCTGTGATACCAGAACTTCCTGAGTCATTAACAACTTTAAGTGTTCGTTCTAATCAACTGGAAAACCTTCCT…	CATCTGCGCCAGTCGCTCACGCTGATGTTGCCCTTATCTGTGAACTTGATGAGCAGTGGCGCTTCGTTGGCAGCAAGGCGCAACAACACTGGCCCTGGTATGCGTACAACACTAAAACTGGCGGTGTGTTGGCTTACACTTGCGGGCCACGGAATGATGAGACCTGTCGGGAACTGTTAGCCCTGTTGACTCCGTTCTGTATCGGCATGGTGACCAGCGATGACTGGGGCAGCTACGCCAGAGAAGTGCCGGAGGAGAAACACCTGACCGGCAAAATCTTCACGCAACGTATGAACGTAACAACCTGACCCTCCGCCCCCGCATCAAGCGGCTGGCACGTAAAACAATCTGCTTCTCGCGTTCCGTGGAAATCCACGAAAAAGTCATCGGTTCCTTCAT…
189	7	CP049286.1	565	35158	36852	Shigella boydii strain 602068	plasmid	MFSVNNTHSSVSCSPSINSNSTSNEHYLRILTEWEKNSSPGEERGIAFNRLSQCFQNQEAVLNLSDLNLTSLPELPKHISALIVENNKLTSLPKLPAFLKELNADNNRLSVIPELPESLTTLSVRSNQLENLPVLPNHLTSLFVENNRLYNLPALPEKLKFLHVYYNRLTTLPDLPDKLEILCAQRNNLVTFPQFSDRNNIRQKEYYFHFNQITTLPESFSQLDSSYRINISGNPLSTRVLQSLQRLTSSPDYHGPQIYFSMSDGQQNTLHRPLADAVTAWFPENKQSDVSQIWHAFEHEEHANTFSAFLDRLSDTVSARNTSGFREQVAAWLEKLSTSAELRQQSFAVAADATESCEDRVALTWNNLRKTLLVHQASEGLFDNDTGALLSLGREMFRL…	GCA_013394555.1_ASM1339455v1_genomic.fna	ATGTTCTCTGTAAATAATACACACTCATCAGTTTCTTGCTCCCCCTCTATTAACTCAAACTCAACCAGTAATGAACATTATCTGAGAATCCTGACTGAATGGGAAAAGAACTCTTCTCCCGGGGAAGAGCGAGGCATTGCTTTTAACAGACTCTCCCAGTGCTTTCAGAATCAAGAAGCAGTATTAAATTTATCAGACCTAAATTTGACGTCTCTTCCCGAATTACCAAAGCATATTTCTGCTTTGATTGTAGAAAATAATAAATTAACATCATTGCCAAAGCTGCCTGCATTTCTCAAAGAACTTAATGCTGATAATAACAGGCTTTCTGTGATACCAGAACTTCCTGAGTCATTAACAACTTTAAGTGTTCGTTCTAATCAACTGGAAAACCTTCCT…	CATCTGCGCCAGTCGCTCACGCTGATGTTGCCCTTATCTGTGAACTTGATGAGCAGTGGCGCTTCGTTGGCAGCAAGGCGCAACAACACTGGCCCTGGTATGCGTACAACACTAAAACTGGGGTGTGTTGGCTTACACTTGCGGGCCACGGAATGATGAGACCTGTCGGGAACTGTTAGCCCTGTTGACTCCGTTCTGTATCGGCATGGTGACCAGCGATGACTGGGGCAGCTACGCCAGAGAAGTGCCGGAGGAGAAACACCTGACCGGCAAAATCTTCACGCAACGTATGAACGTAACAACCTGACCCTCCGCCCCCGCATCAAGCGGCTGGCACGTAAAACAATCTGCTTCTCGCGTTCCGTGGAAATCCACGAAAAAGTCATCGGTTCCTTCATT…
190	7	CP026838.1	565	48218	49912	Shigella dysenteriae strain ATCC 9752	plasmid	MFSVNNTHSSVSCSPSINSNSTSNEHYLRILTEWEKNSSPGEERGIAFNRLSQCFQNQEAVLNLSDLNLTSLPELPKHISALIVENNKLTSLPKLPAFLKELNADNNRLSVIPELPESLTTLSVRSNQLENLPVLPNHLTSLFVENNRLYNLPTLPEKLKFLHVYYNRLTTLPDLPDKLEILCAQRNNLVTFPQFSDRNNIRQKEYYFHFNQITTLPESFSQLDSSYRINISGNPLSTRVLQSLQRLTSSPDYHGPQIYFSMSDGQQNTLHRPLADAVTAWFPENKQSDVSQIWHAFEHEEHANTFSAFLDRLSDTVSARNTSGFREQVAAWLEKLSASAELRQQSFAVAADATESCEDRVALTWNNLRKTLLVHQASEGLFDNDTGALLSLGREMFRL…	GCA_002950115.1_ASM295011v1_genomic.fna	ATGTTCTCTGTAAATAATACACACTCATCAGTTTCTTGCTCCCCCTCTATTAACTCAAACTCAACCAGTAATGAACATTATCTGAGAATCCTGACTGAATGGGAAAAGAACTCTTCTCCCGGGGAAGAGCGAGGCATTGCTTTTAACAGACTCTCCCAGTGCTTTCAGAATCAAGAAGCAGTATTAAATTTATCAGACCTAAATTTGACGTCTCTTCCCGAATTACCAAAGCATATTTCTGCTTTGATTGTAGAAAATAATAAATTAACATCATTGCCAAAGCTGCCTGCATTTCTCAAAGAACTTAATGCTGATAATAACAGGCTTTCTGTGATACCAGAACTTCCTGAGTCATTAACAACTTTAAGTGTTCGTTCTAATCAACTGGAAAACCTTCCT…	CATCTGCGCCAGTCGCTCACGCTGATGTTGCCCTTATCTGTGAACTTGATGAGCAGTGGCGCTTCGTTGGCAGCAAGGCGCAACAACACTGGCCCTGGTATGCGTACAACACTAAAACTGGCGGTGTGTTGGCTTACACTTGCGGGCCACGGAATGATGAGACCTGTCGGGAACTGTTAGCCCTGTTGACTCCGTTCTGTATCGGCATGGTGACCAGCGATGACTGGGGCAGCTACGCCAGAGAAGTGCCGGAGGAGAAACACCTGACCGGCAAAATCTTCACGCAACGTATGAACGTAACAACCTGACCCTCCGCCCCCGCATCAAGCGGCTGGCACGTAAAACAATCTGCTTCTCGCGTTCCGTGGAAATCCACGAAAAAGTCATCGGTTCCTTCAT…
191	7	CP026785.1	565	105255	106949	Shigella dysenteriae strain 80-547	plasmid	MFSVNNTHSSVSCSPSINSNSTSNEHYLRILTEWEKNSSPGEERGIAFNRLSQCFQNQEAVLNLSDLNLTSLPELPKHISALIVENNKLTSLPKLPAFLKELNADNNRLSVIPELPESLTTLSVRSNQLENLPVLPNHLTSLFVENNRLYNLPALPEKLKFLHVYYNRLTTLPDLPDKLEILCAQRNNLVTFPQFSDRNNIRQKEYYFHFNQITTLPESFSQLDSSYRINISGNPLSTRVLQSLQRLTSSPDYHGPQIYFSMSDGQQNTLHRPLADAVTAWFPENKQSDISQIWHAFEHEEHANTFSAFLDRLSDTVSARNTSGFREQVAAWLEKLSASAELRQQSFAVAADATESCEDRVALTWNNLRKTLLVHQASEGLFDNDTGALLSLGREMFRL…	GCA_002949855.1_ASM294985v1_genomic.fna	ATGTTCTCTGTAAATAATACACACTCATCAGTTTCTTGCTCCCCCTCTATTAACTCAAACTCAACCAGTAATGAACATTATCTGAGAATCCTGACTGAATGGGAAAAGAACTCTTCTCCCGGGGAAGAGCGAGGCATTGCTTTTAACAGACTCTCCCAGTGCTTTCAGAATCAAGAAGCAGTATTAAATTTATCAGACCTAAATTTGACGTCTCTTCCCGAATTACCAAAGCATATTTCTGCTTTGATTGTAGAAAATAATAAATTAACATCATTGCCAAAGCTGCCTGCATTTCTCAAAGAACTTAATGCTGATAATAACAGGCTTTCTGTGATACCAGAACTTCCTGAGTCATTAACAACTTTAAGTGTTCGTTCTAATCAACTGGAAAACCTTCCT…	AAAAAGAACAAATGGTAGTGTCCGCTATTGCCAGTACACCTCAGTTAGCCCTGTTGACTCCGTTCTGTATCGGCATGGTGGCATGGTGACCAGCGATGACTGGGGCAGCTACGCCAGAGAAGTGCCGGGGGAGAAACACCTGACCGGCAAAATCTTCACGCAACGTATGAACGTAACAACCTGACCCTCCGCCCCCGCATCAAGCGGCTGGCACGTAAAACAATCTGCTTCTCGCGTTCCGTGGAAATCCACGAAAAAGTCATCGGTTCCTTCATTGAAAAGCACATATTCTAATGATTGGAAGTACTACCCGGCAAAACTCATTCAGTGCATTCCAGTGATTCAGGATATAGTTGAACGCCTTTACCATTTCAGCATGGTTTGACAAAGTTTTCCTCT…
192	7	CP026783.1	565	92877	94571	Shigella dysenteriae strain 08-3380	plasmid	MFSVNNTHSSVSCSPSINSNSTSNEHYLRILTEWEKNSSPGEERGIAFNRLSQCFQNQEAVLNLSDLNLTSLPELPKHISALIVENNKLTSLPKLPAFLKELNADNNRLSVIPELPESLTTLSVRSNQLENLPVLPNHLTSLFVENNRLYNLPALPEKLKFLHVYYNRLTTLPDLPDKLEILCAQRNNLVTFPQFSDRNNIRQKEYYFHFNQITTLPESFSQLDSSYRINISGNPLSTRVLQSLQRLTSSPDYHGPQIYFSMSDGQQNTLHRPLADAVTAWFPENKQSDISQIWHAFEHEEHANTFSAFLDRLSDTVSARNTSGFREQVAAWLEKLSASAELRQQSFAVAADATESCEDRVALTWNNLRKTLLVHQASEGLFDNDTGALLSLGREMFRL…	GCA_002949815.1_ASM294981v1_genomic.fna	ATGTTCTCTGTAAATAATACACACTCATCAGTTTCTTGCTCCCCCTCTATTAACTCAAACTCAACCAGTAATGAACATTATCTGAGAATCCTGACTGAATGGGAAAAGAACTCTTCTCCCGGGGAAGAGCGAGGCATTGCTTTTAACAGACTCTCCCAGTGCTTTCAGAATCAAGAAGCAGTATTAAATTTATCAGACCTAAATTTGACGTCTCTTCCCGAATTACCAAAGCATATTTCTGCTTTGATTGTAGAAAATAATAAATTAACATCATTGCCAAAGCTGCCTGCATTTCTCAAAGAACTTAATGCTGATAATAACAGGCTTTCTGTGATACCAGAACTTCCTGAGTCATTAACAACTTTAAGTGTTCGTTCTAATCAACTGGAAAACCTTCCT…	AAAAAGAACAAATGGTAGTGTCCGCTATTGCCAGTACACCTCAGTTAGCCCTGTTGACTCCGTTCTGTATCGGCATGGTGGCATGGTGACCAGCGATGACTGGGGCAGCTACGCCAGAGAAGTGCCGGGGGAGAAACACCTGACCGGCAAAATCTTCACGCAACGTATGAACGTAACAACCTGACCCTCCGCCCCCGCATCAAGCGGCTGGCACGTAAAACAATCTGCTTCTCGCGTTCCGTGGAAATCCACGAAAAAGTCATCGGTTCCTTCATTGAAAAGCACATATTCTAATGATTGGAAGTACTACCCGGCAAAACTCATTCAGTGCATTCCAGTGATTCAGGATATAGTTGAACGCCTTTACCATTTCAGCATGGTTTGACAAAGTTTTCCTCT…
193	7	CP026779.1	565	118797	117103	Shigella dysenteriae strain 69-3818	plasmid	MFSVNNTHSSVSCSPSINSNSTSNEHYLRILTEWEKNSSPGEERGIAFNRLSQCFQNQEAVLNLSDLNLTSLPELPKHISALIVENNKLTSLPKLPAFLKELNADNNRLSVIPELPESLTTLSVRSNQLENLPVLPNHLTSLFVENNRLYNLPALPEKLKFLHVYYNRLTTLPDLPDKLEILCAQRNNLVTFPQFSDRNNIRQKEYYFHFNQITTLPESFSQLDSSYRINISGNPLSTRVLQSLQRLTSSPDYHGPQIYFSMSDGQQNTLHRPLADAVTAWFPENKQSDISQIWHAFEHEEHANTFSAFLDRLSDTVSARNTSGFREQVAAWLEKLSASAELRQQSFAVAADATESCEDRVALTWNNLRKTLLVHQASEGLFDNDTGALLSLGREMFRL…	GCA_002949715.1_ASM294971v1_genomic.fna	ATGTTCTCTGTAAATAATACACACTCATCAGTTTCTTGCTCCCCCTCTATTAACTCAAACTCAACCAGTAATGAACATTATCTGAGAATCCTGACTGAATGGGAAAAGAACTCTTCTCCCGGGGAAGAGCGAGGCATTGCTTTTAACAGACTCTCCCAGTGCTTTCAGAATCAAGAAGCAGTATTAAATTTATCAGACCTAAATTTGACGTCTCTTCCCGAATTACCAAAGCATATTTCTGCTTTGATTGTAGAAAATAATAAATTAACATCATTGCCAAAGCTGCCTGCATTTCTCAAAGAACTTAATGCTGATAATAACAGGCTTTCTGTGATACCAGAACTTCCTGAGTCATTAACAACTTTAAGTGTTCGTTCTAATCAACTGGAAAACCTTCCT…	AAAAAGAACAAATGGTAGTGTCCGCTATTGCCAGTACACCTCAGTTAGCCCTGTTGACTCCGTTCTGTATCGGCATGGTGGCATGGTGACCAGCGATGACTGGGGCAGCTACGCCAGAGAAGTGCCGGGGGAGAAACACCTGACCGGCAAAATCTTCACGCAACGTATGAACGTAACAACCTGACCCTCCGCCCCCGCATCAAGCGGCTGGCACGTAAAACAATCTGCTTCTCGCGTTCCGTGGAAATCCACGAAAAAGTCATCGGTTCCTTCATTGAAAAGCACATATTCTAATGATTGGAAGTACTACCCGGCAAAACTCATTCAGTGCATTCCAGTGATTCAGGATATAGTTGAACGCCTTTACCATTTCAGCATGGTTTGACAAAGTTTTCCTCT…
194	7	CP026775.1	565	7065	8759	Shigella dysenteriae strain ATCC 13313	plasmid	MFSVNNTHSSVSCSPSINSNSTSNEHYLRILTEWEKNSSPGEERGIAFNRLSQCFQNQEAVLNLSDLNLTSLPELPKHISALIVENNKLTSLPKLPAFLKELNADNNRLSVIPELPESLTTLSVRSNQLENLPVLPNHLTSLFVENNRLYNLPALPEKLKFLHVYYNRLTTLPDLPDKLEILCAQRNNLVTFPQFSDRNNIRQKEYYFHFNQITTLPESFSQLDSSYRINISGNPLSTRVLQSLQRLTSSPDYHGPQIYFSMSDGQQNTLHRPLADAVTAWFPENKQSDISQIWHAFEHEEHANTFSAFLDRLSDTVSARNTSGFREQVAAWLEKLSASAELRQQSFAVAADATESCEDRVALTWNNLRKTLLVHQASEGLFDNDTGALLSLGREMFRL…	GCA_002949675.1_ASM294967v1_genomic.fna	ATGTTCTCTGTAAATAATACACACTCATCAGTTTCTTGCTCCCCCTCTATTAACTCAAACTCAACCAGTAATGAACATTATCTGAGAATCCTGACTGAATGGGAAAAGAACTCTTCTCCCGGGGAAGAGCGAGGCATTGCTTTTAACAGACTCTCCCAGTGCTTTCAGAATCAAGAAGCAGTATTAAATTTATCAGACCTAAATTTGACGTCTCTTCCCGAATTACCAAAGCATATTTCTGCTTTGATTGTAGAAAATAATAAATTAACATCATTGCCAAAGCTGCCTGCATTTCTCAAAGAACTTAATGCTGATAATAACAGGCTTTCTGTGATACCAGAACTTCCTGAGTCATTAACAACTTTAAGTGTTCGTTCTAATCAACTGGAAAACCTTCCT…	AAAAAGAACAAATGGTAGTGTCCGCTATTGCCAGTACACCTCAGTTAGCCCTGTTGACTCCGTTCTGTATCGGCATGGTGGCATGGTGACCAGCGATGACTGGGGCAGCTACGCCAGAGAAGTGCCGGGGGAGAAACACCTGACCGGCAAAATCTTCACGCAACGTATGAACGTAACAACCTGACCCTCCGCCCCCGCATCAAGCGGCTGGCACGTAAAACAATCTGCTTCTCGCGTTCCGTGGAAATCCACGAAAAAGTCATCGGTTCCTTCATTGAAAAGCACATATTCTAATGATTGGAAGTACTACCCGGCAAAACTCATTCAGTGCATTCCAGTGATTCAGGATATAGTTGAACGCCTTTACCATTTCAGCATGGTTTGACAAAGTTTTCCTCT…
195	7	CP026733.1	565	9211	10905	Shigella boydii strain ATCC 8700	plasmid	MFSVNNTHSSVSCSPSINSNSTSNEHYLRILTEWEKNSSPGEERGIAFNRLSQCFQNQEAVLNLSDLNLTSLPELPKHISALIVENNKLTSLPKLPAFLKELNADNNRLSVIPELPESLTTLSVRSNQLENLPVLPNHLTSLFVENNRLYNLPALPEKLKFLHVYYNRLTTLPDLPDKLEILCAQRNNLVTFPQFSDRNNIRQKEYYFHFNQITTLPESFSQLDSSYRINISGNPLSTRVLQSLQRLTSSPDYHGPQIYFSMSDGQQNTLHRPLADAVTAWFPENKQSDVSQIWHAFEHEEHANTFSAFLDRLSDTVSARNTSGFREQVAAWLEKLSTSAELRQQSFAVAADATESCEDRVALTWNNLRKTLLVHQASEGLFDNDTGALLSLGREMFRL…	GCA_002946735.1_ASM294673v1_genomic.fna	ATGTTCTCTGTAAATAATACACACTCATCAGTTTCTTGCTCCCCCTCTATTAACTCAAACTCAACCAGTAATGAACATTATCTGAGAATCCTGACTGAATGGGAAAAGAACTCTTCTCCCGGGGAAGAGCGAGGCATTGCTTTTAACAGACTCTCCCAGTGCTTTCAGAATCAAGAAGCAGTATTAAATTTATCAGACCTAAATTTGACGTCTCTTCCCGAATTACCAAAGCATATTTCTGCTTTGATTGTAGAAAATAATAAATTAACATCATTGCCAAAGCTGCCTGCATTTCTCAAAGAACTTAATGCTGATAATAACAGGCTTTCTGTGATACCAGAACTTCCTGAGTCATTAACAACTTTAAGTGTTCGTTCTAATCAACTGGAAAACCTTCCT…	CATCTGCGCCAGTCGCTCACGCTGATGTTGCCCTTATCTGTGAACTTGATGAGCAGTGGCGCTTCGTTGGCAGCAAGGCGCAACAACACTGGCCCTGGTATGCGTACAACACTAAAACTGGCGGTGTGTTGGCTTACACTTGCGGGCCACGGAATGATGAGACCTGTCGGGAACTGTTAGCCCTGTTGACTCCGTTCTGTATCGGCATGGTGACCAGCGATGACTGGGGCAGCTACGCCAGAGAAGTGCCGGAGGAGAAACACCTGACCGGCAAAATCTTCACGCAACGTATGAACGTAACAACCTGACCCTCCGCCCCCGCATCAAGCGGCTGGCACGTAAAACAATCTGCTTCTCGCGTTCCGTGGAAATCCACGAAAAAGTCATCGGTTCCTTCAT…
196	7	CP024469.1	565	101665	99971	Shigella dysenteriae strain BU53M1	plasmid	MFSVNNTHSSVSCSPSINSNSTSNEHYLRILTEWEKNSSPGEERGIAFNRLSQCFQNQEAVLNLSDLNLTSLPELPKHISALIVENNKLTSLPKLPAFLKELNADNNRLSVIPELPESLTTLSVRSNQLENLPVLPNHLTSLFVENNRLYNLPALPEKLKFLHVYYNRLTTLPDLPDKLEILCAQRNNLVTFPQFSDRNNIRQKEYYFHFNQITTLPESFSQLDSSYRINISGNPLSTRVLQSLQRLTSSPDYHGPQIYFSMSDGQQNTLHRPLADAVTAWFPENKQSDISQIWHAFEHEEHANTFSAFLDRLSDTVSARNTSGFREQVAAWLEKLSASAELRQQSFAVAADATESCEDRVALTWNNLRKTLLVHQASEGLFDNDTGALLSLGREMFRL…	GCA_002741615.1_ASM274161v1_genomic.fna	ATGTTCTCTGTAAATAATACACACTCATCAGTTTCTTGCTCCCCCTCTATTAACTCAAACTCAACCAGTAATGAACATTATCTGAGAATCCTGACTGAATGGGAAAAGAACTCTTCTCCCGGGGAAGAGCGAGGCATTGCTTTTAACAGACTCTCCCAGTGCTTTCAGAATCAAGAAGCAGTATTAAATTTATCAGACCTAAATTTGACGTCTCTTCCCGAATTACCAAAGCATATTTCTGCTTTGATTGTAGAAAATAATAAATTAACATCATTGCCAAAGCTGCCTGCATTTCTCAAAGAACTTAATGCTGATAATAACAGGCTTTCTGTGATACCAGAACTTCCTGAGTCATTAACAACTTTAAGTGTTCGTTCTAATCAACTGGAAAACCTTCCT…	AAAAAGAACAAATGGTAGTGTCCGCTATTGCCAGTACACCTCAGTTAGCCCTGTTGACTCCGTTCTGTATCGGCATGGTGGCATGGTGACCAGCGATGACTGGGGCAGCTACGCCAGAGAAGTGCCGGGGGAGAAACACCTGACCGGCAAAATCTTCACGCAACGTATGAACGTAACAACCTGACCCTCCGCCCCCGCATCAAGCGGCTGGCACGTAAAACAATCTGCTTCTCGCGTTCCGTGGAAATCCACGAAAAAGTCATCGGTTCCTTCATTGAAAAGCACATATTCTAATGATTGGAAGTACTACCCGGCAAAACTCATTCAGTGCATTCCAGTGATTCAGGATATAGTTGAACGCCTTTACCATTTCAGCATGGTTTGACAAAGTTTTCCTCT…
197	7	CP000037.1	565	52723	51029	Shigella boydii Sb227	plasmid	MFSVNNTHSSVSCSPSINSNSTSNEHYLRILTEWEKNSSPGEERGIAFNRLSQCFQNQEAVLNLSDLNLTSLPELPKHISALIVENNKLTSLPKLPAFLKELNADNNRLSVIPELPESLTTLSVRSNQLENLPVLPNHLTSLFVENNRLYNLPALPEKLKFLHVYYNRLTTLPDLPDKLEILCAQRNNLVTFPQFSDRNNIRQKEYYFHFNQITTLPESFSQLDSSYRINISGNPLSTRVLQSLQRLTSSPDYHGPQIYFSMSDGQQNTLHRPLADAVTAWFPENKQSDVSQIWHAFEHEEHANTFSAFLDRLSDTVSARNTSGFREQVAAWLEKLSTSAELRQQSFAVAADATESCEDRVALTWNNLRKTLLVHQASEGLFDNDTGALLSLGREMFRL…	GCA_000012025.1_ASM1202v1_genomic.fna	ATGTTCTCTGTAAATAATACACACTCATCAGTTTCTTGCTCCCCCTCTATTAACTCAAACTCAACCAGTAATGAACATTATCTGAGAATCCTGACTGAATGGGAAAAGAACTCTTCTCCCGGGGAAGAGCGAGGCATTGCTTTTAACAGACTCTCCCAGTGCTTTCAGAATCAAGAAGCAGTATTAAATTTATCAGACCTAAATTTGACGTCTCTTCCCGAATTACCAAAGCATATTTCTGCTTTGATTGTAGAAAATAATAAATTAACATCATTGCCAAAGCTGCCTGCATTTCTCAAAGAACTTAATGCTGATAATAACAGGCTTTCTGTGATACCAGAACTTCCTGAGTCATTAACAACTTTAAGTGTTCGTTCTAATCAACTGGAAAACCTTCCT…	CATCTGCGCCAGTCGCTCACGCTGATGTTGCCCTTATCTGTGAACTTGATGAGCAGTGGCGCTTCGTTGGCAGCAAGGCGCAACAACACTGGCCCTGGTATGCGTACAACACTAAAACTGGCGGTGTGTTGGCTTACACTTGCGGGCCACGGAATGATGAGACCTGTCGGGAACTGTTAGCCCTGTTGACTCCGTTCTGTATCGGCATGGTGACCAGCGATGACTGGGGCAGCTACGCCAGAGAAGTGCCGGAGGAGAAACACCTGACCGGCAAAATCTTCACGCAACGTATGAACGTAACAACCTGACCCTCCGCCCCCGCATCAAGCGGCTGGCACGTAAAACAATCTGCTTCTCGCGTTCCGTGGAAATCCACGAAAAAGTCATCGGTTCCTTCAT…
198	7	CP049282.1	565	112719	114413	Shigella boydii strain 600657	plasmid	MFSVNNTHSSVSCSPSINSNSTSNEHYLRILTEWEKNSSPGEERGIAFNRLSQCFQNQEAVLNLSDLNLTSLPELPNHISALIVENNKLTSLPKLPAFLKELNADNNRLSVIPELPESLTTLSVRSNQLENLPVLPNHLTSLFVENNRLYNLPALPEKLKFLHVYYNRLTTLPDLPDKLEILCAQRNNLVTFPQFSDRNNIRQKEYYFHFNQITTLPESFSQLDSSYRINISGNPLSTRVLQSLQRLTSSPDYHGPQIYFSMSDGQQNTLHRPLADAVTAWFPENKQSDVSQIWHAFEHEEHANTFSAFLDRLSDTVSARNTSGFREQVAAWLEKLSASAELRQQSFAVAADATESCEDRVALTWNNLRKTLLVHQASEGLFDNDTGALLSLGREMFRL…	GCA_013394535.1_ASM1339453v1_genomic.fna	ATGTTCTCTGTAAATAATACACACTCATCAGTTTCTTGCTCCCCCTCTATTAACTCAAACTCAACCAGTAATGAACATTATCTGAGAATCCTGACTGAATGGGAAAAGAACTCTTCTCCCGGGGAAGAGCGAGGCATTGCTTTTAACAGACTCTCCCAGTGCTTTCAGAATCAAGAAGCAGTATTAAATTTATCAGACCTAAATTTGACGTCTCTTCCCGAATTACCAAACCATATTTCTGCTTTGATTGTAGAAAATAATAAATTAACATCATTGCCAAAGCTGCCTGCATTTCTCAAAGAACTTAATGCTGATAATAACAGGCTTTCTGTGATACCAGAACTTCCTGAGTCATTAACAACTTTAAGTGTTCGTTCTAATCAACTGGAAAACCTTCCT…	CATCTGCGCCAGTCGCTCACGCTGATGTTGCCCTTATCTGTGAACTTGATGAGCAGTGGCGCTTCGTTGGCAGCAAGGCGCAACAACACTGGCCCTGGTATGCGTACAACACTAAAACTGGCGGTGTGTTGGCTTACACTTGCGGGCCACGGAATGATGAGACCTGTCGGGAACTGTTAGCCCTGTTGACTCCGTTCTGTATCGGCATGGTGACCAGCGATGACTGGGGCAGCTACGCCAGAGAAGTGCCGGAGGAGAAACACCTGACCGGCAAAATCTTCACGCAACGTATGAACGTAACAACCTGACCCTCCGCCCCCGCATCAAGCGGCTGGCACGTAAAACAATCTGCTTCTCGCGTTCCGTGGAAATCCACGAAAAAGTCATCGGTTCCTTCAT…
199	7	CP026798.1	565	49824	51518	Shigella boydii strain NCTC 9353	plasmid	MFSVNNTHSSVSCSPSINSNSTSNEHYLRILTEWEKNSSPGEERGIAFNRLSQCFQNQEAVLNLSDLNLTSLPELPNHISALIVENNKLTSLPKLPAFLKELNADNNRLSVIPELPESLTTLSVRSNQLENLPVLPNHLTSLFVENNRLYNLPALPEKLKFLHVYYNRLTTLPDLPDKLEILCAQRNNLVTFPQFSDRNNIRQKEYYFHFNQITTLPESFSQLDSSYRINISGNPLSTRVLQSLQRLTSSPDYHGPQIYFSMSDGQQNTLHRPLADAVTAWFPENKQSDVSQIWHAFEHEEHANTFSAFLDRLSDTVSARNTSGFREQVAAWLEKLSASAELRQQSFAVAADATESCEDRVALTWNNLRKTLLVHQASEGLFDNDTGALLSLGREMFRL…	GCA_002950315.1_ASM295031v1_genomic.fna	ATGTTCTCTGTAAATAATACACACTCATCAGTTTCTTGCTCCCCCTCTATTAACTCAAACTCAACCAGTAATGAACATTATCTGAGAATCCTGACTGAATGGGAAAAGAACTCTTCTCCCGGGGAAGAGCGAGGCATTGCTTTTAACAGACTCTCCCAGTGCTTTCAGAATCAAGAAGCAGTATTAAATTTATCAGACCTAAATTTGACGTCTCTTCCCGAATTACCAAACCATATTTCTGCTTTGATTGTAGAAAATAATAAATTAACATCATTGCCAAAGCTGCCTGCATTTCTCAAAGAACTTAATGCTGATAATAACAGGCTTTCTGTGATACCAGAACTTCCTGAGTCATTAACAACTTTAAGTGTTCGTTCTAATCAACTGGAAAACCTTCCT…	CGGTTCCTTCATTGAAAAGCACATATTCTAATGATTGGAAGTACTACCCGGCAAAACTCATTCAGTACATTCCAGTGATTCAGGATATAGTTGAACGCCTTTACCATTTCAGCATGGTTTGACAAAGTTTTCCTCTGGAGCTTTATCCAGTCATACAAGGACTTCATTCGCGGCACACATTTCGCCTGCCTTACCGCAAGCCGTTTTTCTGCCGGCCTCCCTCGTATTAAATGTGTATCGTTTTTTTACAGTAATTTTAATTTATCATTCTATAATAGGAATAAATGAGCTTGGCTAAAATATGATGTAAAACAAATATACTTACTCGGATTACATTTCCTTGCTCACTGGAATGTTGAATTCAGTGTTATTATTGACTGCAGTCACAATAAAAAAAGA…
200	7	CP026796.1	565	107615	105921	Shigella boydii strain ATCC BAA-1247	plasmid	MFSVNNTHSSVSCSPSINSNSTSNEHYLRILTEWEKNSSPGEERGIAFNRLSQCFQNQEAVLNLSDLNLTSLPELPNHISALIVENNKLTSLPKLPAFLKELNADNNRLSVIPELPESLTTLSVRSNQLENLPVLPNHLTSLFVENNRLYNLPALPEKLKFLHVYYNRLTTLPDLPDKLEILCAQRNNLVTFPQFSDRNNIRQKEYYFHFNQITTLPESFSQLDSSYRINISGNPLSTRVLQSLQRLTSSPDYHGPQIYFSMSDGQQNTLHRPLADAVTAWFPENKQSDVSQIWHAFEHEEHANTFSAFLDRLSDTVSARNTSGFREQVAAWLEKLSASAELRQQSFAVAADATESCEDRVALTWNNLRKTLLVHQASEGLFDNDTGALLSLGREMFRL…	GCA_002950275.1_ASM295027v1_genomic.fna	ATGTTCTCTGTAAATAATACACACTCATCAGTTTCTTGCTCCCCCTCTATTAACTCAAACTCAACCAGTAATGAACATTATCTGAGAATCCTGACTGAATGGGAAAAGAACTCTTCTCCCGGGGAAGAGCGAGGCATTGCTTTTAACAGACTCTCCCAGTGCTTTCAGAATCAAGAAGCAGTATTAAATTTATCAGACCTAAATTTGACGTCTCTTCCCGAATTACCAAACCATATTTCTGCTTTGATTGTAGAAAATAATAAATTAACATCATTGCCAAAGCTGCCTGCATTTCTCAAAGAACTTAATGCTGATAATAACAGGCTTTCTGTGATACCAGAACTTCCTGAGTCATTAACAACTTTAAGTGTTCGTTCTAATCAACTGGAAAACCTTCCT…	CATCTGCGCCAGTCGCTCACGCTGATGTTGCCCTTATCTGTGAACTTGATGAGCAGTGGCGCTTCGTTGGCAGCAAGGCGCAACAACACTGGCCCTGGTATGCGTACAACACTAAAACTGGCGGTGTGTTGGCTTACACTTGCGGGCCACGGAATGATGAGACCTGTCGGGAACTGTTAGCCCTGTTGACTCCGTTCTGTATCGGCATGGTGACCAGCGATGACTGGGGCAGCTACGCCAGAGAAGTGCCGGAGGAGAAACACCTGACCGGCAAAATCTTCACGCAACGTATGAACGTAACAACCTGACCCTCCGCCCCCGCATCAAGCGGCTGGCACGTAAAACAATCTGCTTCTCGCGTTCCGTGGAAATCCACGAAAAAGTCATCGGTTCCTTCAT…
201	7	CP026763.1	565	50128	48434	Shigella boydii strain NCTC 9850	plasmid	MFSVNNTHSSVSCSPSINSNSTSNEHYLRILTEWEKNSSPGEERGIAFNRLSQCFQNQEAVLNLSDLNLTSLPELPNHISALIVENNKLTSLPKLPAFLKELNADNNRLSVIPELPESLTTLSVRSNQLENLPVLPNHLTSLFVENNRLYNLPALPEKLKFLHVYYNRLTTLPDLPDKLEILCAQRNNLVTFPQFSDRNNIRQKEYYFHFNQITTLPESFSQLDSSYRINISGNPLSTRVLQSLQRLTSSPDYHGPQIYFSMSDGQQNTLHRPLADAVTAWFPENKQSDVSQIWHAFEHEEHANTFSAFLDRLSDTVSARNTSGFREQVAAWLEKLSASAELRQQSFAVAADATESCEDRVALTWNNLRKTLLVHQASEGLFDNDTGALLSLGREMFRL…	GCA_002949175.1_ASM294917v1_genomic.fna	ATGTTCTCTGTAAATAATACACACTCATCAGTTTCTTGCTCCCCCTCTATTAACTCAAACTCAACCAGTAATGAACATTATCTGAGAATCCTGACTGAATGGGAAAAGAACTCTTCTCCCGGGGAAGAGCGAGGCATTGCTTTTAACAGACTCTCCCAGTGCTTTCAGAATCAAGAAGCAGTATTAAATTTATCAGACCTAAATTTGACGTCTCTTCCCGAATTACCAAACCATATTTCTGCTTTGATTGTAGAAAATAATAAATTAACATCATTGCCAAAGCTGCCTGCATTTCTCAAAGAACTTAATGCTGATAATAACAGGCTTTCTGTGATACCAGAACTTCCTGAGTCATTAACAACTTTAAGTGTTCGTTCTAATCAACTGGAAAACCTTCCT…	CATCTGCGCCAGTCGCTCACGCTGATGTTGCCCTTATCTGTGAACTTGATGAGCAGTGGCGCTTCGTTGGCAGCAAGGCGCAACAACACTGGCCCTGGTATGCGTACAACACTAAAACTGGCGGTGTGTTGGCTTACACTTGCGGGCCACGGAATGATGAGACCTGTCGGGAACTGTTAGCCCTGTTGACTCCGTTCTGTATCGGCATGGTGACCAGCGATGACTGGGGCAGCTACGCCAGAGAAGTGCCGGAGGAGAAACACCTGACCGGCAAAATCTTCACGCAACGTATGAACGTAACAACCTGACCCTCCGCCCCCGCATCAAGCGGCTGGCACGTAAAACAATCTGCTTCTCGCGTTCCGTGGAAATCCACGAAAAAGTCATCGGTTCCTTCAT…
202	7	CP001062.1	565	82544	84238	Shigella boydii CDC 3083-94	plasmid	MFSVNNTHSSVSCSPSINSNSTSNEHYLRILTEWEKNSSPGEERGIAFNRLSQCFQNQEAVLNLSDLNLTSLPELPNHISALIVENNKLTSLPKLPAFLKELNADNNRLSVIPELPESLTTLSVRSNQLENLPVLPNHLTSLFVENNRLYNLPALPEKLKFLHVYYNRLTTLPDLPDKLEILCAQRNNLVTFPQFSDRNNIRQKEYYFHFNQITTLPESFSQLDSSYRINISGNPLSTRVLQSLQRLTSSPDYHGPQIYFSMSDGQQNTLHRPLADAVTAWFPENKQSDVSQIWHAFEHEEHANTFSAFLDRLSDTVSARNTSGFREQVAAWLEKLSASAELRQQSFAVAADATESCEDRVALTWNNLRKTLLVHQASEGLFDNDTGALLSLGREMFRL…	GCA_000020185.1_ASM2018v1_genomic.fna	ATGTTCTCTGTAAATAATACACACTCATCAGTTTCTTGCTCCCCCTCTATTAACTCAAACTCAACCAGTAATGAACATTATCTGAGAATCCTGACTGAATGGGAAAAGAACTCTTCTCCCGGGGAAGAGCGAGGCATTGCTTTTAACAGACTCTCCCAGTGCTTTCAGAATCAAGAAGCAGTATTAAATTTATCAGACCTAAATTTGACGTCTCTTCCCGAATTACCAAACCATATTTCTGCTTTGATTGTAGAAAATAATAAATTAACATCATTGCCAAAGCTGCCTGCATTTCTCAAAGAACTTAATGCTGATAATAACAGGCTTTCTGTGATACCAGAACTTCCTGAGTCATTAACAACTTTAAGTGTTCGTTCTAATCAACTGGAAAACCTTCCT…	CATCTGCGCCAGTCGCTCACGCTGATGTTGCCCTTATCTGTGAACTTGATGAGCAGTGGCGCTTCGTTGGCAGCAAGGCGCAACAACACTGGCCCTGGTATGCGTACAACACTAAAACTGGCGGTGTGTTGGCTTACACTTGCGGGCCACGGAATGATGAGACCTGTCGGGAACTGTTAGCCCTGTTGACTCCGTTCTGTATCGGCATGGTGACCAGCGATGACTGGGGCAGCTACGCCAGAGAAGTGCCGGAGGAGAAACACCTGACCGGCAAAATCTTCACGCAACGTATGAACGTAACAACCTGACCCTCCGCCCCCGCATCAAGCGGCTGGCACGTAAAACAATCTGCTTCTCGCGTTCCGTGGAAATCCACGAAAAAGTCATCGGTTCCTTCAT…
203	7	CP026787.1	541	44341	42719	Shigella dysenteriae strain NCTC 9718	plasmid	EHYLRILTEWEKNSSPGEERGIAFNRLSQCFQNQEAVLNLSDLNLTSLPELPKHISALIVENNKLTSLPKLPAFLKELNADNNRLSVIPELPESLTTLSVRSNQLENLPVLPNHLTSLFVENNRLYNLPALPEKLKFLHVYYNRLTTLPDLPDKLEILCAQRNNLVTFPQFSDRNNIRQKEYYFHFNQITTLPESFSQLDSSYRINISGNPLSTRVLQSLQRLTSSPDYHGPQIYFSMSDGQQNTLHRPLADAVTAWFPENKQSDISQIWHAFEHEEHANTFSAFLDRLSDTVSARNTSGFREQVAAWLEKLSASAELRQQSFAVAADATESCEDRVALTWNNLRKTLLVHQASEGLFDNDTGALLSLGREMFRLEILEDIARDKVRTLHFVDEIEVYL…	GCA_002949835.1_ASM294983v1_genomic.fna	GAACATTATCTGAGAATCCTGACTGAATGGGAAAAGAACTCTTCTCCCGGGGAAGAGCGAGGCATTGCTTTTAACAGACTCTCCCAGTGCTTTCAGAATCAAGAAGCAGTATTAAATTTATCAGACCTAAATTTGACGTCTCTTCCCGAATTACCAAAGCATATTTCTGCTTTGATTGTAGAAAATAATAAATTAACATCATTGCCAAAGCTGCCTGCATTTCTCAAAGAACTTAATGCTGATAATAACAGGCTTTCTGTGATACCAGAACTTCCTGAGTCATTAACAACTTTAAGTGTTCGTTCTAATCAACTGGAAAACCTTCCTGTTTTGCCAAACCATTTAACATCATTATTTGTTGAAAATAACAGGCTATATAACTTACCGGCTCTTCCCGAA…	AAAAGAACAAATGGTAGTGTCCGCTATTGCCAGTACACCTCAGTTGACTCCGTTCTGTATCGGCATGGTGGCATGGTGACCAGCGATGACTGGGGCAGCTACGCCAGAGAAGTGCCGGGGGAGAAACACCTGACCGGCAAAATCTTCACGCAACGTATGAACGTAACAACCTGACCCTCCGCCCCCGCATCAAGCGGCTGGCACGTAAAACAATCTGCTTCTCGCGTTCCGTGGAAATCCACGAAAAAGTCATCGGTTCCTTCATTGAAAAGCACATATTCTAATGATTGGAAGTACTACCCGGCAAAACTCATTCAGTGCATTCCAGTGATTCAGGATATAGTTGAACGCCTTTACCATTTCAGCATGGTTTGACAAAGTTTTCCTCTGGAGCTTTAT…
204	7	CP000035.1	565	36506	34812	Shigella dysenteriae Sd197	plasmid	MFSVNNTHSSVSCSPSINSNLTSNEHYLRILTEWEKNSSPGEERGIAFNRLSQCFQNQEAVLNLSDLNLTSLPELPKHISALIVENNKLTSLPKLPAFLKELNADNNRLSVIPELPESLTTLSVRSNQLENLPVLPNHLTSLFVENNRLYNLPALPEKLKFLHVYYNRLTTLPDLPDKLEILCAQRNNLVTFPQFSDRNNIRQKEYYFHFNQITTLPESFSQLDSSYRINISGNPLSTRVLQSLQRLTSSPDYHGPQIYFSMSDGQQNTLHRPLADAVTAWFPENKQSDISQIWHAFEHEEHANTFSAFLDRLSDTVSARNTSGFREQVAAWLEKLSASAELRQQSFAVAADATESCEDRVALTWNNLRKTLLVHQASEGLFDNDTGALLSLGREMFRL…	GCA_000012005.1_ASM1200v1_genomic.fna	ATGTTCTCTGTAAATAATACACACTCATCAGTTTCTTGCTCCCCCTCTATTAACTCAAACTTAACCAGTAATGAACATTATCTGAGAATCCTGACTGAATGGGAAAAGAACTCTTCTCCCGGGGAAGAGCGAGGCATTGCTTTTAACAGACTCTCCCAGTGCTTTCAGAATCAAGAAGCAGTATTAAATTTATCAGACCTAAATTTGACGTCTCTTCCCGAATTACCAAAGCATATTTCTGCTTTGATTGTAGAAAATAATAAATTAACATCATTGCCAAAGCTGCCTGCATTTCTCAAAGAACTTAATGCTGATAATAACAGGCTTTCTGTGATACCAGAACTTCCTGAGTCATTAACAACTTTAAGTGTTCGTTCTAATCAACTGGAAAACCTTCCT…	AAAAAGAACAAATGGTAGTGTCCGCTATTGCCAGTACACCTCAGTTAGCCCTGTTGACTCCGTTCTGTATCGGCATGGTGGCATGGTGACCAGCGATGACTGGGGCAGCTACGCCAGAGAAGTGCCGGGGGAGAAACACCTGACCGGCAAAATCTTCACGCAACGTATGAACGTAACAACCTGACCCTCCGCCCCCGCATCAAGCGGCTGGCACGTAAAACAATCTGCTTCTCGCGTTCCGTGGAAATCCACGAAAAAGTCATCGGTTCCTTCATTGAAAAGCACATATTCTAATGATTGGAAGTACTACCCGGCAAAACTCATTCAGTGCATTCCAGTGATTCAGGATATAGTTGAACGCCTTTACCATTTCAGCATGGTTTGACAAAGTTTTCCTCT…
205	7	CP053752.1	565	150046	148352	Shigella sonnei strain 506	plasmid	MFSVNNTHSSVSCSPSINSNSTSNEYYLRILTEWEKNSSPGEERGIAFNRLSQCFQNQEAVLNLSDLNLTSLPELPKHISALIVENNKLTSLPKLPAFLKELNADNNRLSVIPELPESLTTLSVRSNQLENLPVLPNHLTSLFVENNRLYNLPALPEKLKFLHVYYNRLTTLPDLPDKLEILCAQRNNLVTFPQFSDRNNIRQKEYYFHFNQITTLPESFSQLDSSYRINISGNPLSTRVLQSLQRLTSSPDYHGPQIYFSMSDGQQNTLHRPLADAVTAWFPENKQSDVSQIWHAFEHEEHANTFSAFLDRLSDTVSARNTSGFREQVAAWLEKLSASAELRQQSFAVAADATESCEDRVALTWNNLRKTLLVHQASEGLFDNDTGALLSLGREMFRL…	GCA_013201485.1_ASM1320148v1_genomic.fna	ATGTTCTCTGTAAATAATACACACTCATCAGTTTCTTGCTCCCCCTCTATTAACTCAAACTCAACCAGTAATGAATATTATCTGAGAATCCTGACTGAATGGGAAAAGAACTCTTCTCCCGGGGAAGAGCGAGGCATTGCTTTTAACAGACTCTCCCAGTGCTTTCAGAATCAAGAAGCAGTATTAAATTTATCAGACCTAAATTTGACGTCTCTTCCCGAATTACCAAAGCATATTTCTGCTTTGATTGTAGAAAATAATAAATTAACATCATTGCCAAAGCTGCCTGCATTTCTCAAAGAACTTAATGCTGATAATAACAGGCTTTCTGTGATACCAGAACTTCCTGAGTCATTAACAACTTTAAGTGTTCGTTCTAATCAACTGGAAAACCTTCCT…	CATCTGCGCCAGTCGCTCACGCTGATGTTGCCCTTATCTGTGAACTTGATGAGCAGTGGCGCTTCGTTGGCAGCAAGGCGCAACAACACTGGCCCTGGTATGCGTACAACACTAAAACTGGCGGTGTGTTGGCTTACACTTGCGGGCCACGGAATGATGAGACCTGTCGGGAACTGTTAGCCCTGTTGACTCCGTTCTGTATCGGCATGGTGGCATGGTGACCAGCGATGACTGGGGCAGCTACGCCAGAGAAGTGCCGGAGGAGAAACACCTGACCGGCAAAATCTTCACGCAACGTATGAACGTAACAACCTGACCCTCCGCCCCCGCATCAAGCGGCTGGCACGTAAAACAATCTGCTTCTCGCGTTCCGTGGAAATCCACGAAAAAGTCATCGGT…
206	7	CP023646.1	565	102272	103966	Shigella sonnei strain CFSAN030807	plasmid	MFSVNNTHSSVSCSPSINSNSTSNEYYLRILTEWEKNSSPGEERGIAFNRLSQCFQNQEAVLNLSDLNLTSLPELPKHISALIVENNKLTSLPKLPAFLKELNADNNRLSVIPELPESLTTLSVRSNQLENLPVLPNHLTSLFVENNRLYNLPALPEKLKFLHVYYNRLTTLPDLPDKLEILCAQRNNLVTFPQFSDRNNIRQKEYYFHFNQITTLPESFSQLDSSYRINISGNPLSTRVLQSLQRLTSSPDYHGPQIYFSMSDGQQNTLHRPLADAVTAWFPENKQSDVSQIWHAFEHEEHANTFSAFLDRLSDTVSARNTSGFREQVAAWLEKLSASAELRQQSFAVAADATESCEDRVALTWNNLRKTLLVHQASEGLFDNDTGALLSLGREMFRL…	GCA_002442535.1_ASM244253v1_genomic.fna	ATGTTCTCTGTAAATAATACACACTCATCAGTTTCTTGCTCCCCCTCTATTAACTCAAACTCAACCAGTAATGAATATTATCTGAGAATCCTGACTGAATGGGAAAAGAACTCTTCTCCCGGGGAAGAGCGAGGCATTGCTTTTAACAGACTCTCCCAGTGCTTTCAGAATCAAGAAGCAGTATTAAATTTATCAGACCTAAATTTGACGTCTCTTCCCGAATTACCAAAGCATATTTCTGCTTTGATTGTAGAAAATAATAAATTAACATCATTGCCAAAGCTGCCTGCATTTCTCAAAGAACTTAATGCTGATAATAACAGGCTTTCTGTGATACCAGAACTTCCTGAGTCATTAACAACTTTAAGTGTTCGTTCTAATCAACTGGAAAACCTTCCT…	CATCTGCGCCAGTCGCTCACGCTGATGTTGCCCTTATCTGTGAACTTGATGAGCAGTGGCGCTTCGTTGGCAGCAAGGCGCAACAACACTGGCCCTGGTATGCGTACAACACTAAAACTGGCGGTGTGTTGGCTTACACTTGCGGGCCACGGAATGATGAGACCTGTCGGGAACTGTTAGCCCTGTTGACTCCGTTCTGTATCGGCATGGTGGCATGGTGACCAGCGATGACTGGGGCAGCTACGCCAGAGAAGTGCCGGAGGAGAAACACCTGACCGGCAAAATCTTCACGCAACGTATGAACGTAACAACCTGACCCTCCGCCCCCGCATCAAGCGGCTGGCACGTAAAACAATCTGCTTCTCGCGTTCCGTGGAAATCCACGAAAAAGTCATCGGT…
207	7	HE616529.1	565	63547	65241	Shigella sonnei 53G	plasmid	MFSVNNTHSSVSCSPSINSNSTSNEYYLRILTEWEKNSSPGEERGIAFNRLSQCFQNQEAVLNLSDLNLTSLPELPKHISALIVENNKLTSLPKLPAFLKELNADNNRLSVIPELPESLTTLSVRSNQLENLPVLPNHLTSLFVENNRLYNLPALPEKLKFLHVYYNRLTTLPDLPDKLEILCAQRNNLVTFPQFSDRNNIRQKEYYFHFNQITTLPESFSQLDSSYRINISGNPLSTRVLQSLQRLTSSPDYHGPQIYFSMSDGQQNTLHRPLADAVTAWFPENKQSDVSQIWHAFEHEEHANTFSAFLDRLSDTVSARNTSGFREQVAAWLEKLSASAELRQQSFAVAADATESCEDRVALTWNNLRKTLLVHQASEGLFDNDTGALLSLGREMFRL…	GCA_000283715.1_ASM28371v1_genomic.fna	ATGTTCTCTGTAAATAATACACACTCATCAGTTTCTTGCTCCCCCTCTATTAACTCAAACTCAACCAGTAATGAATATTATCTGAGAATCCTGACTGAATGGGAAAAGAACTCTTCTCCCGGGGAAGAGCGAGGCATTGCTTTTAACAGACTCTCCCAGTGCTTTCAGAATCAAGAAGCAGTATTAAATTTATCAGACCTAAATTTGACGTCTCTTCCCGAATTACCAAAGCATATTTCTGCTTTGATTGTAGAAAATAATAAATTAACATCATTGCCAAAGCTGCCTGCATTTCTCAAAGAACTTAATGCTGATAATAACAGGCTTTCTGTGATACCAGAACTTCCTGAGTCATTAACAACTTTAAGTGTTCGTTCTAATCAACTGGAAAACCTTCCT…	CATCTGCGCCAGTCGCTCACGCTGATGTTGCCCTTATCTGTGAACTTGATGAGCAGTGGCGCTTCGTTGGCAGCAAGGCGCAACAACACTGGCCCTGGTATGCGTACAACACTAAAACTGGCGGTGTGTTGGCTTACACTTGCGGGCCACGGAATGATGAGACCTGTCGGGAACTGTTAGCCCTGTTGACTCCGTTCTGTATCGGCATGGTGGCATGGTGACCAGCGATGACTGGGGCAGCTACGCCAGAGAAGTGCCGGAGGAGAAACACCTGACCGGCAAAATCTTCACGCAACGTATGAACGTAACAACCTGACCCTCCGCCCCCGCATCAAGCGGCTGGCACGTAAAACAATCTGCTTCTCGCGTTCCGTGGAAATCCACGAAAAAGTCATCGGT…
208	7	CP000039.1	565	53671	55365	Shigella sonnei Ss046	plasmid	MFSVNNTHSSVSCSPSINSNSTSNEYYLRILTEWEKNSSPGEERGIAFNRLSQCFQNQEAVLNLSDLNLTSLPELPKHISALIVENNKLTSLPKLPAFLKELNADNNRLSVIPELPESLTTLSVRSNQLENLPVLPNHLTSLFVENNRLYNLPALPEKLKFLHVYYNRLTTLPDLPDKLEILCAQRNNLVTFPQFSDRNNIRQKEYYFHFNQITTLPESFSQLDSSYRINISGNPLSTRVLQSLQRLTSSPDYHGPQIYFSMSDGQQNTLHRPLADAVTAWFPENKQSDVSQIWHAFEHEEHANTFSAFLDRLSDTVSARNTSGFREQVAAWLEKLSASAELRQQSFAVAADATESCEDRVALTWNNLRKTLLVHQASEGLFDNDTGALLSLGREMFRL…	GCA_000092525.1_ASM9252v1_genomic.fna	ATGTTCTCTGTAAATAATACACACTCATCAGTTTCTTGCTCCCCCTCTATTAACTCAAACTCAACCAGTAATGAATATTATCTGAGAATCCTGACTGAATGGGAAAAGAACTCTTCTCCCGGGGAAGAGCGAGGCATTGCTTTTAACAGACTCTCCCAGTGCTTTCAGAATCAAGAAGCAGTATTAAATTTATCAGACCTAAATTTGACGTCTCTTCCCGAATTACCAAAGCATATTTCTGCTTTGATTGTAGAAAATAATAAATTAACATCATTGCCAAAGCTGCCTGCATTTCTCAAAGAACTTAATGCTGATAATAACAGGCTTTCTGTGATACCAGAACTTCCTGAGTCATTAACAACTTTAAGTGTTCGTTCTAATCAACTGGAAAACCTTCCT…	CATCTGCGCCAGTCGCTCACGCTGATGTTGCCCTTATCTGTGAACTTGATGAGCAGTGGCGCTTCGTTGGCAGCAAGGCGCAACAACACTGGCCCTGGTATGCGTACAACACTAAAACTGGCGGTGTGTTGGCTTACACTTGCGGGCCACGGAATGATGAGACCTGTCGGGAACTGTTAGCCCTGTTGACTCCGTTCTGTATCGGCATGGTGGCATGGTGACCAGCGATGACTGGGGCAGCTACGCCAGAGAAGTGCCGGAGGAGAAACACCTGACCGGCAAAATCTTCACGCAACGTATGAACGTAACAACCTGACCCTCCGCCCCCGCATCAAGCGGCTGGCACGTAAAACAATCTGCTTCTCGCGTTCCGTGGAAATCCACGAAAAAGTCATCGGT…
209	2	CP045932.1	571	1881645	1879933	Shigella sonnei strain AUSMDU00010534	chromosome	MSIMLPINNNFSLSQNSFYNTISGTYADYFSAWDKWEKQALPGENRNEAVSLLKECLINQFSELQLNRLNLSSLPDNLPPQITVLEITQNALISLPELPASLEYLDACDNHLSTLPELPASLKHLDVDNNQLTMLPELPALLEYINADNNQLTMLPELPTSLEVLSVRNNQLTFLPELPESLEALDVSTNLLESLPAVPVRNHHSEETEIFFRCRENRITYIPENILSLDPTCTIILEDNPLSSRIRESLSQQTAQPDYHGPRIYFSMSDGQQNTLHRPLADAVTAWFPENKQSDVSQIWHAFEHEEHANTFSAFLDRLSDTVSARNTSGFREQVAAWLEKLSASAELRQQSFTVAADATESCEDRVALTWNNLRKTLLVHQASEGLFDNDTGALLSLG…	GCA_009664515.1_ASM966451v1_genomic.fna	ATGTCCATCATGTTACCGATAAATAATAACTTTTCATTGTCCCAAAATTCTTTTTATAACACTATTTCCGGTACATATGCTGATTACTTTTCAGCATGGGATAAATGGGAAAAACAAGCGCTCCCCGGTGAAAATCGGAATGAAGCGGTCTCCCTACTTAAAGAATGTCTCATCAATCAGTTCAGTGAGCTTCAACTGAATCGTTTAAATCTGTCCTCGCTACCTGACAACTTACCACCTCAAATCACTGTTCTGGAAATTACTCAGAATGCCCTAATATCATTACCAGAATTGCCAGCATCGCTGGAATACCTTGACGCCTGTGACAATCACCTGTCAACACTTCCTGAATTACCCGCATCTCTGAAACATCTTGATGTAGATAACAACCAACTAACC…	AAAAAGAACAAATGGTAGTGTCCGCTATTGCCAGTACACCTCACTATTCACAGTTAACTGAAACAGTATCGTTTTTTTACAGCCAATTTTGTTTGTCCTTTTATAATAAAAAAGTGCTGAAGTTCATTTCATGGAATGAACTTCATAAAAACTCCTACTTATTTCTTTTAACAAAGCCATTTGTCCATCGGCTTTAACTGA
210	2	CP061367.1	571	3551108	3552820	Shigella sonnei strain 6207	chromosome	MSIMLPINNNFSLSQNSFYNTISGTYADYFSAWDKWEKQALPGENRNEAVSLLKECLINQFSELQLNRLNLSSLPDNLPPQITVLEITQNALISLPELPASLEYLDACDNHLSTLPELPASLKHLDVDNNQLTMLPELPALLEYINADNNQLTMLPELPTSLEVLSVRNNQLTFLPELPESLEALDVSTNLLESLPAVPVRNHHSEETEIFFRCRENRITYIPENILSLDPTCTIILEDNPLSSRIRESLSQQTAQPDYHGPRIYFSMSDGQQNTLHRPLADAVTAWFPENKQSDVSQIWHAFEHEEHANTFSAFLDRLSDTVSARNTSGFREQVAAWLEKLSASAELRQQSFAVAADATESCEDRVALTWNNLRKTLLVHQASEGLFDNDTGALLSLG…	GCA_014725795.1_ASM1472579v1_genomic.fna	ATGTCCATCATGTTACCGATAAATAATAACTTTTCATTGTCCCAAAATTCTTTTTATAACACTATTTCCGGTACATATGCTGATTACTTTTCAGCATGGGATAAATGGGAAAAACAAGCGCTCCCCGGTGAAAATCGGAATGAAGCGGTCTCCCTACTTAAAGAATGTCTCATCAATCAGTTCAGTGAGCTTCAACTGAATCGTTTAAATCTGTCCTCGCTACCTGACAACTTACCACCTCAAATCACTGTTCTGGAAATTACTCAGAATGCCCTAATATCATTACCAGAATTGCCAGCATCGCTGGAATACCTTGACGCCTGTGACAATCACCTGTCAACACTTCCTGAATTACCCGCATCTCTGAAACATCTTGATGTAGATAACAACCAACTAACC…	AAAAAGAACAAATGGTAGTGTCCGCTATTGCCAGTACACCTCACTATTCACAGTTAACTGAAACAGTATCGTTTTTTTACAGCCAATTTTGTTTGTCCTTTTATAATAAAAAAGTGCTGAAGTTCATTTCATGGAATGAACTTCATAAAAACTCCTACTTATTTCTTTTAACAAAGCCATTTGTCCATCGGCTTTAACTGAA
211	2	CP060117.1	571	2385496	2383784	Shigella sonnei strain UKMCC_1015	chromosome	MSIMLPINNNFSLSQNSFYNTISGTYADYFSAWDKWEKQALPGENRNEAVSLLKECLINQFSELQLNRLNLSSLPDNLPPQITVLEITQNALISLPELPASLEYLDACDNHLSTLPELPASLKHLDVDNNQLTMLPELPALLEYINADNNQLTMLPELPTSLEVLSVRNNQLTFLPELPESLEALDVSTNLLESLPAVPVRNHHSEETEIFFRCRENRITYIPENILSLDPTCTIILEDNPLSSRIRESLSQQTAQPDYHGPRIYFSMSDGQQNTLHRPLADAVTAWFPENKQSDVSQIWHAFEHEEHANTFSAFLDRLSDTVSARNTSGFREQVAAWLEKLSASAELRQQSFAVAADATESCEDRVALTWNNLRKTLLVHQASEGLFDNDTGALLSLG…	GCA_014217935.1_ASM1421793v1_genomic.fna	ATGTCCATCATGTTACCGATAAATAATAACTTTTCATTGTCCCAAAATTCTTTTTATAACACTATTTCCGGTACATATGCTGATTACTTTTCAGCATGGGATAAATGGGAAAAACAAGCGCTCCCCGGTGAAAATCGGAATGAAGCGGTCTCCCTACTTAAAGAATGTCTCATCAATCAGTTCAGTGAGCTTCAACTGAATCGTTTAAATCTGTCCTCGCTACCTGACAACTTACCACCTCAAATCACTGTTCTGGAAATTACTCAGAATGCCCTAATATCATTACCAGAATTGCCAGCATCGCTGGAATACCTTGACGCCTGTGACAATCACCTGTCAACACTTCCTGAATTACCCGCATCTCTGAAACATCTTGATGTAGATAACAACCAACTAACC…	AAAAAGAACAAATGGTAGTGTCCGCTATTGCCAGTACACCTCACTATTCACAGTTAACTGAAACAGTATCGTTTTTTTACAGCCAATTTTGTTTGTCCTTTTATAATAAAAAAGTGCTGAAGTTCATTTCATGGAATGAACTTCATAAAAACTCCTACTTATTTCTTTTAACAAAGCCATTTGTCCATCGGCTTTAACTGA
212	2	CP044151.1	571	146522	144810	Shigella sonnei strain AR-0426	chromosome	MSIMLPINNNFSLSQNSFYNTISGTYADYFSAWDKWEKQALPGENRNEAVSLLKECLINQFSELQLNRLNLSSLPDNLPPQITVLEITQNALISLPELPASLEYLDACDNHLSTLPELPASLKHLDVDNNQLTMLPELPALLEYINADNNQLTMLPELPTSLEVLSVRNNQLTFLPELPESLEALDVSTNLLESLPAVPVRNHHSEETEIFFRCRENRITYIPENILSLDPTCTIILEDNPLSSRIRESLSQQTAQPDYHGPRIYFSMSDGQQNTLHRPLADAVTAWFPENKQSDVSQIWHAFEHEEHANTFSAFLDRLSDTVSARNTSGFREQVAAWLEKLSASAELRQQSFAVAADATESCEDRVALTWNNLRKTLLVHQASEGLFDNDTGALLSLG…	GCA_008727215.1_ASM872721v1_genomic.fna	ATGTCCATCATGTTACCGATAAATAATAACTTTTCATTGTCCCAAAATTCTTTTTATAACACTATTTCCGGTACATATGCTGATTACTTTTCAGCATGGGATAAATGGGAAAAACAAGCGCTCCCCGGTGAAAATCGGAATGAAGCGGTCTCCCTACTTAAAGAATGTCTCATCAATCAGTTCAGTGAGCTTCAACTGAATCGTTTAAATCTGTCCTCGCTACCTGACAACTTACCACCTCAAATCACTGTTCTGGAAATTACTCAGAATGCCCTAATATCATTACCAGAATTGCCAGCATCGCTGGAATACCTTGACGCCTGTGACAATCACCTGTCAACACTTCCTGAATTACCCGCATCTCTGAAACATCTTGATGTAGATAACAACCAACTAACC…	AAAAAGAACAAATGGTAGTGTCCGCTATTGCCAGTACACCTCACTATTCACAGTTAACTGAAACAGTATCGTTTTTTTACAGCCAATTTTGTTTGTCCTTTTATAATAAAAAAGTGCTGAAGTTCATTTCATGGAATGAACTTCATAAAAACTCCTACTTATTTCTTTTAACAAAGCCATTTGTCCATCGGCTTTAACTGA
213	2	CP041511.1	571	2496143	2494431	Shigella sonnei strain KCCM 41282	chromosome	MSIMLPINNNFSLSQNSFYNTISGTYADYFSAWDKWEKQALPGENRNEAVSLLKECLINQFSELQLNRLNLSSLPDNLPPQITVLEITQNALISLPELPASLEYLDACDNHLSTLPELPASLKHLDVDNNQLTMLPELPALLEYINADNNQLTMLPELPTSLEVLSVRNNQLTFLPELPESLEALDVSTNLLESLPAVPVRNHHSEETEIFFRCRENRITYIPENILSLDPTCTIILEDNPLSSRIRESLSQQTAQPDYHGPRIYFSMSDGQQNTLHRPLADAVTAWFPENKQSDVSQIWHAFEHEEHANTFSAFLDRLSDTVSARNTSGFREQVAAWLEKLSASAELRQQSFAVAADATESCEDRVALTWNNLRKTLLVHQASEGLFDNDTGALLSLG…	GCA_007106385.1_ASM710638v1_genomic.fna	ATGTCCATCATGTTACCGATAAATAATAACTTTTCATTGTCCCAAAATTCTTTTTATAACACTATTTCCGGTACATATGCTGATTACTTTTCAGCATGGGATAAATGGGAAAAACAAGCGCTCCCCGGTGAAAATCGGAATGAAGCGGTCTCCCTACTTAAAGAATGTCTCATCAATCAGTTCAGTGAGCTTCAACTGAATCGTTTAAATCTGTCCTCGCTACCTGACAACTTACCACCTCAAATCACTGTTCTGGAAATTACTCAGAATGCCCTAATATCATTACCAGAATTGCCAGCATCGCTGGAATACCTTGACGCCTGTGACAATCACCTGTCAACACTTCCTGAATTACCCGCATCTCTGAAACATCTTGATGTAGATAACAACCAACTAACC…	AAAAAGAACAAATGGTAGTGTCCGCTATTGCCAGTACACCTCACTATTCACAGTTAACTGAAACAGTATCGTTTTTTTACAGCCAATTTTGTTTGTCCTTTTATAATAAAAAAGTGCTGAAGTTCATTTCATGGAATGAACTTCATAAAAACTCCTACTTATTTCTTTTAACAAAGCCATTTGTCCATCGGCTTTAACTGA
214	2	CP032523.1	571	3581551	3579839	Shigella sonnei strain AR_0030	chromosome	MSIMLPINNNFSLSQNSFYNTISGTYADYFSAWDKWEKQALPGENRNEAVSLLKECLINQFSELQLNRLNLSSLPDNLPPQITVLEITQNALISLPELPASLEYLDACDNHLSTLPELPASLKHLDVDNNQLTMLPELPALLEYINADNNQLTMLPELPTSLEVLSVRNNQLTFLPELPESLEALDVSTNLLESLPAVPVRNHHSEETEIFFRCRENRITYIPENILSLDPTCTIILEDNPLSSRIRESLSQQTAQPDYHGPRIYFSMSDGQQNTLHRPLADAVTAWFPENKQSDVSQIWHAFEHEEHANTFSAFLDRLSDTVSARNTSGFREQVAAWLEKLSASAELRQQSFAVAADATESCEDRVALTWNNLRKTLLVHQASEGLFDNDTGALLSLG…	GCA_003606425.1_ASM360642v1_genomic.fna	ATGTCCATCATGTTACCGATAAATAATAACTTTTCATTGTCCCAAAATTCTTTTTATAACACTATTTCCGGTACATATGCTGATTACTTTTCAGCATGGGATAAATGGGAAAAACAAGCGCTCCCCGGTGAAAATCGGAATGAAGCGGTCTCCCTACTTAAAGAATGTCTCATCAATCAGTTCAGTGAGCTTCAACTGAATCGTTTAAATCTGTCCTCGCTACCTGACAACTTACCACCTCAAATCACTGTTCTGGAAATTACTCAGAATGCCCTAATATCATTACCAGAATTGCCAGCATCGCTGGAATACCTTGACGCCTGTGACAATCACCTGTCAACACTTCCTGAATTACCCGCATCTCTGAAACATCTTGATGTAGATAACAACCAACTAACC…	AAAAAGAACAAATGGTAGTGTCCGCTATTGCCAGTACACCTCACTATTCACAGTTAACTGAAACAGTATCGTTTTTTTACAGCCAATTTTGTTTGTCCTTTTATAATAAAAAAGTGCTGAAGTTCATTTCATGGAATGAACTTCATAAAAACTCCTACTTATTTCTTTTAACAAAGCCATTTGTCCATCGGCTTTAACTGA
215	2	CP026802.1	571	1629504	1631216	Shigella sonnei strain ATCC 29930	chromosome	MSIMLPINNNFSLSQNSFYNTISGTYADYFSAWDKWEKQALPGENRNEAVSLLKECLINQFSELQLNRLNLSSLPDNLPPQITVLEITQNALISLPELPASLEYLDACDNHLSTLPELPASLKHLDVDNNQLTMLPELPALLEYINADNNQLTMLPELPTSLEVLSVRNNQLTFLPELPESLEALDVSTNLLESLPAVPVRNHHSEETEIFFRCRENRITYIPENILSLDPTCTIILEDNPLSSRIRESLSQQTAQPDYHGPRIYFSMSDGQQNTLHRPLADAVTAWFPENKQSDVSQIWHAFEHEEHANTFSAFLDRLSDTVSARNTSGFREQVAAWLEKLSASAELRQQSFAVAADATESCEDRVALTWNNLRKTLLVHQASEGLFDNDTGALLSLG…	GCA_002950395.1_ASM295039v1_genomic.fna	ATGTCCATCATGTTACCGATAAATAATAACTTTTCATTGTCCCAAAATTCTTTTTATAACACTATTTCCGGTACATATGCTGATTACTTTTCAGCATGGGATAAATGGGAAAAACAAGCGCTCCCCGGTGAAAATCGGAATGAAGCGGTCTCCCTACTTAAAGAATGTCTCATCAATCAGTTCAGTGAGCTTCAACTGAATCGTTTAAATCTGTCCTCGCTACCTGACAACTTACCACCTCAAATCACTGTTCTGGAAATTACTCAGAATGCCCTAATATCATTACCAGAATTGCCAGCATCGCTGGAATACCTTGACGCCTGTGACAATCACCTGTCAACACTTCCTGAATTACCCGCATCTCTGAAACATCTTGATGTAGATAACAACCAACTAACC…	AAAAAGAACAAATGGTAGTGTCCGCTATTGCCAGTACACCTCACTATTCACAGTTAACTGAAACAGTATCGTTTTTTTACAGCCAATTTTGTTTGTCCTTTTATAATAAAAAAGTGCTGAAGTTCATTTCATGGAATGAACTTCATAAAAACTCCTACTTATTTCTTTTAACAAAGCCATTTGTCCATCGGCTTTAACTGAA
216	2	HE616528.1	571	1376819	1375107	Shigella sonnei 53G	chromosome	MSIMLPINNNFSLSQNSFYNTISGTYADYFSAWDKWEKQALPGENRNEAVSLLKECLINQFSELQLNRLNLSSLPDNLPPQITVLEITQNALISLPELPASLEYLDACDNHLSTLPELPASLKHLDVDNNQLTMLPELPALLEYINADNNQLTMLPELPTSLEVLSVRNNQLTFLPELPESLEALDVSTNLLESLPAVPVRNHHSEETEIFFRCRENRITYIPENILSLDPTCTIILEDNPLSSRIRESLSQQTAQPDYHGPRIYFSMSDGQQNTLHRPLADAVTAWFPENKQSDVSQIWHAFEHEEHANTFSAFLDRLSDTVSARNTSGFREQVAAWLEKLSASAELRQQSFAVAADATESCEDRVALTWNNLRKTLLVHQASEGLFDNDTGALLSLG…	GCA_000283715.1_ASM28371v1_genomic.fna	ATGTCCATCATGTTACCGATAAATAATAACTTTTCATTGTCCCAAAATTCTTTTTATAACACTATTTCCGGTACATATGCTGATTACTTTTCAGCATGGGATAAATGGGAAAAACAAGCGCTCCCCGGTGAAAATCGGAATGAAGCGGTCTCCCTACTTAAAGAATGTCTCATCAATCAGTTCAGTGAGCTTCAACTGAATCGTTTAAATCTGTCCTCGCTACCTGACAACTTACCACCTCAAATCACTGTTCTGGAAATTACTCAGAATGCCCTAATATCATTACCAGAATTGCCAGCATCGCTGGAATACCTTGACGCCTGTGACAATCACCTGTCAACACTTCCTGAATTACCCGCATCTCTGAAACATCTTGATGTAGATAACAACCAACTAACC…	AAAAAGAACAAATGGTAGTGTCCGCTATTGCCAGTACACCTCACTATTCACAGTTAACTGAAACAGTATCGTTTTTTTACAGCCAATTTTGTTTGTCCTTTTATAATAAAAAAGTGCTGAAGTTCATTTCATGGAATGAACTTCATAAAAACTCCTACTTATTTCTTTTAACAAAGCCATTTGTCCATCGGCTTTAACTGA
217	2	LR878365.1	571	1955007	1953295	Shigella flexneri isolate 83	chromosome	MSIMLPINNNFSLSQNSFYNTISGTYADYFSAWDKWEKQALPGENRNEAVSLLKECLINQFSELQLNRLNLSSLPDNLPPQITVLEITQNALISLPELPASLEYLDACDNHLSTLPELPASLKHLDVDNNQLTMLPELPALLEYINADNNQLTMLPELPTSLEVLSVRNNQLTFLPELPESLEALDVSTNLLESLPAVPVRNHHSEETEIFFRCRENRITHIPENILSLDPTCTIILEDNPLSSRIRESLSQQTAQPDYHGPRIYFSMSDGQQNTLHRPLADAVTAWFPENKQSDVSQIWHAFEHEEHANTFSAFLDRLSDTVSARNTSGFREQVAAWLEKLSASAELRQQSFAVAADATESCEDRVALTWNNLRKTLLVHQASEGLFDNDTGALLSLG…	GCA_904066025.1_83_genomic.fna	ATGTCCATCATGTTACCGATAAATAATAACTTTTCATTGTCCCAAAATTCTTTTTATAACACTATTTCCGGTACATATGCTGATTACTTTTCAGCATGGGATAAATGGGAAAAACAAGCGCTCCCCGGTGAAAATCGGAATGAAGCGGTCTCCCTACTTAAAGAATGTCTCATCAATCAGTTCAGTGAGCTTCAACTGAATCGTTTAAATCTGTCCTCGCTACCTGACAACTTACCACCTCAAATCACTGTTCTGGAAATTACTCAGAATGCCCTAATATCATTACCAGAATTGCCAGCATCGCTGGAATACCTTGACGCCTGTGACAATCACCTGTCAACACTTCCTGAATTACCCGCATCTCTGAAACATCTTGATGTAGATAACAACCAACTAACC…	CAATATTTTCCTCCCGCGCTAAAGATCACATAATCTTAACAAGAATGTTAAAAAACGCTGGACTCAGACAGTAGAGTGTGTGTTATGGTTGACTATAAAGTCAGCGAAGGAAATGCTTCTGGCTTTTAACAGATAAAAAGAGACCGAACATGATTCCTGTTTTCGTCAACAAACAATAAAACCCTTTAAAATTAATGCGTTGAATAAATTTACGTTCATCTTTTAATCCCTGACACGTACCATTGCATATTAATACATTCAACCAGTTACCATTTTTTTCGAGTTTTTTAGAGAAATTTTCGGGAATATTTCAGGTCAATCCATGCAGACGCAAGCAATTCCTGTATTGAATAATTCCGTAGCAATTATGTAAAATCATCTCCGGCTGATTTTCATTCA…
218	2	CP049281.1	571	2436094	2434382	Shigella boydii strain 600657	chromosome	MSIMLPINNNFSLSQNSFYNTISGTYADYFSAWDKWEKQALPGENRNEAVSLLKECLINQFSELQLNRLNLSSLPDNLPPQITVLEITQNALISLPELPASLEYLDACDNHLSTLPELPASLKHLDVDNNQLTMLPELPALLEYINADNNQLTMLPELPTSLEVLSVRNNQLTFLPELPESLEALDVSTNLLESLPAVPVRNHHSEETEIFFRCRENRITHIPENILSLDPTCTIILEDNPLSSRIRESLSQQTAQPDYHGPRIYFSMSDGQQNTLHRPLADAVTAWFPENKQSDVSQIWHAFEHEEHANTFSAFLDRLSDTVSARNTSGFREQVAAWLEKLSASAELRQQSFAVAADATESCEDRVALTWNNLRKTLLVHQASEGLFDNDTGALLSLG…	GCA_013394535.1_ASM1339453v1_genomic.fna	ATGTCCATCATGTTACCGATAAATAATAACTTTTCATTGTCCCAAAATTCTTTTTATAACACTATTTCCGGTACATATGCTGATTACTTTTCAGCATGGGATAAATGGGAAAAACAAGCGCTCCCCGGTGAAAATCGGAATGAAGCGGTCTCCCTACTTAAAGAATGTCTCATCAATCAGTTCAGTGAGCTTCAACTGAATCGTTTAAATCTGTCCTCGCTACCTGACAACTTACCACCTCAAATCACTGTTCTGGAAATTACTCAGAATGCCCTAATATCATTACCAGAATTGCCAGCATCGCTGGAATACCTTGACGCCTGTGACAATCACCTGTCAACACTTCCTGAATTACCCGCATCTCTGAAACATCTTGATGTAGATAACAACCAACTAACC…	TTCAGCGCAGACGATGACGTCACTGCCCGGCTGTATGCGCGAGGTTACCGACTGCGGCCTGAGTTTTTTAAGTGACGTAAAATCGTGTTGAGGCTAACGCCCATAATGCGTGCAGTTGCCCGGCATCCAACGCCATTCATGGCCATATCAATAATTTTCTGGTGCGTACCGGGTTGAGAAGCGGTGTAAGTGAACTGCAGTTGCCATGTTTTACGGCAGTGAGAGCAGAGATAGCGCTGATGTCCGGCAGTGCTTTTGCCGTTACGCACCACCCCGTCAGTAGCTGAACAGGAGGGACAGCTGATAGAAACAGAAGCCACTGGAGCACCTCAAAAACACCATCATACACTAAATCAGTAAGTTGGCAGCATCACCTCAACCAGTTACCATTTTTTTCGA…
219	2	CP045522.1	571	2574829	2576541	Shigella flexneri strain 5908.2	chromosome	MSIMLPINNNFSLSQNSFYNTISGTYADYFSAWDKWEKQALPGENRNEAVSLLKECLINQFSELQLNRLNLSSLPDNLPPQITVLEITQNALISLPELPASLEYLDACDNHLSTLPELPASLKHLDVDNNQLTMLPELPALLEYINADNNQLTMLPELPTSLEVLSVRNNQLTFLPELPESLEALDVSTNLLESLPAVPVRNHHSEETEIFFRCRENRITHIPENILSLDPTCTIILEDNPLSSRIRESLSQQTAQPDYHGPRIYFSMSDGQQNTLHRPLADAVTAWFPENKQSDVSQIWHAFEHEEHANTFSAFLDRLSDTVSARNTSGFREQVAAWLEKLSASAELRQQSFAVAADATESCEDRVALTWNNLRKTLLVHQASEGLFDNDTGALLSLG…	GCA_009931475.1_ASM993147v1_genomic.fna	ATGTCCATCATGTTACCGATAAATAATAACTTTTCATTGTCCCAAAATTCTTTTTATAACACTATTTCCGGTACATATGCTGATTACTTTTCAGCATGGGATAAATGGGAAAAACAAGCGCTCCCCGGTGAAAATCGGAATGAAGCGGTCTCCCTACTTAAAGAATGTCTCATCAATCAGTTCAGTGAGCTTCAACTGAATCGTTTAAATCTGTCCTCGCTACCTGACAACTTACCACCTCAAATCACTGTTCTGGAAATTACTCAGAATGCCCTAATATCATTACCAGAATTGCCAGCATCGCTGGAATACCTTGACGCCTGTGACAATCACCTGTCAACACTTCCTGAATTACCCGCATCTCTGAAACATCTTGATGTAGATAACAACCAACTAACC…	CAATATTTTCCTCCCGCGCTAAAGATCACATAATCTTAACAAGAATGTTAAAAAACGCTGGACTCAGACAGTAGAGTGTGTGTTATGGTTGACTATAAAGTCAGCGAAGGAAATGCTTCTGGCTTTTAACAGATAAAAAGAGACCGAACATGATTCCTGTTTTCGTCAACAAACAATAAAACCCTTTAAAATTAATGCGTTGAATAAATTTACGTTCATCTTTTAATCCCTGACACGTACCATTGCATATTAATACATTCAACCAGTTACCATTTTTTTCGAGTTTTTTAGAGAAATTTTCGGGAATATTTCAGGTCAATCCATGCAGACGCAAGCAATTCCTGTATTGAATAATTCCGTAGCAATTATGTAAAATCATCTCCGGCTGATTTTCATTCA…
220	2	CP041513.1	571	131347	129635	Shigella boydii strain KCCM 41690	chromosome	MSIMLPINNNFSLSQNSFYNTISGTYADYFSAWDKWEKQALPGENRNEAVSLLKECLINQFSELQLNRLNLSSLPDNLPPQITVLEITQNALISLPELPASLEYLDACDNHLSTLPELPASLKHLDVDNNQLTMLPELPALLEYINADNNQLTMLPELPTSLEVLSVRNNQLTFLPELPESLEALDVSTNLLESLPAVPVRNHHSEETEIFFRCRENRITHIPENILSLDPTCTIILEDNPLSSRIRESLSQQTAQPDYHGPRIYFSMSDGQQNTLHRPLADAVTAWFPENKQSDVSQIWHAFEHEEHANTFSAFLDRLSDTVSARNTSGFREQVAAWLEKLSASAELRQQSFAVAADATESCEDRVALTWNNLRKTLLVHQASEGLFDNDTGALLSLG…	GCA_007106565.1_ASM710656v1_genomic.fna	ATGTCCATCATGTTACCGATAAATAATAACTTTTCATTGTCCCAAAATTCTTTTTATAACACTATTTCCGGTACATATGCTGATTACTTTTCAGCATGGGATAAATGGGAAAAACAAGCGCTCCCCGGTGAAAATCGGAATGAAGCGGTCTCCCTACTTAAAGAATGTCTCATCAATCAGTTCAGTGAGCTTCAACTGAATCGTTTAAATCTGTCCTCGCTACCTGACAACTTACCACCTCAAATCACTGTTCTGGAAATTACTCAGAATGCCCTAATATCATTACCAGAATTGCCAGCATCGCTGGAATACCTTGACGCCTGTGACAATCACCTGTCAACACTTCCTGAATTACCCGCATCTCTGAAACATCTTGATGTAGATAACAACCAACTAACC…	TTCCGCGCAGACGATGACGTCACTGCCCGGCTGTATGCGCGAGGTTACCGACTGCGGCCTGAGTTTTTTAAGTGACGTAAAATCGTGTTGAGGCTAACGCCCATAATGCGTGCAGTTGCCCGGCATCCAACGCCATTCATGGCCATATCAATAATTTTCTGGTGCGTACCGGGTTGAGAAGCGGTGTAAGTGAACTGCAGTTGCCATGTTTTACGGCAGTGAGAGCAGAGATAGCGCTGATGTCCGGCAGTGCTTTTGCCGTTACGCACCACCCCGTCAGTAGCTGAACAGGAGGGACAGCTGATAGAAACAGAAGCCACTGGAGCACCTCAAAAACACCATCATACACTAAATCAGTAAGTTGGCAGCATCACCTCAACCAGTTACCATTTTTTTCGA…
221	2	CP032513.1	571	1263002	1261290	Shigella flexneri strain SFL1520	chromosome	MSIMLPINNNFSLSQNSFYNTISGTYADYFSAWDKWEKQALPGENRNEAVSLLKECLINQFSELQLNRLNLSSLPDNLPPQITVLEITQNALISLPELPASLEYLDACDNHLSTLPELPASLKHLDVDNNQLTMLPELPALLEYINADNNQLTMLPELPTSLEVLSVRNNQLTFLPELPESLEALDVSTNLLESLPAVPVRNHHSEETEIFFRCRENRITHIPENILSLDPTCTIILEDNPLSSRIRESLSQQTAQPDYHGPRIYFSMSDGQQNTLHRPLADAVTAWFPENKQSDVSQIWHAFEHEEHANTFSAFLDRLSDTVSARNTSGFREQVAAWLEKLSASAELRQQSFAVAADATESCEDRVALTWNNLRKTLLVHQASEGLFDNDTGALLSLG…	GCA_004171185.1_ASM417118v1_genomic.fna	ATGTCCATCATGTTACCGATAAATAATAACTTTTCATTGTCCCAAAATTCTTTTTATAACACTATTTCCGGTACATATGCTGATTACTTTTCAGCATGGGATAAATGGGAAAAACAAGCGCTCCCCGGTGAAAATCGGAATGAAGCGGTCTCCCTACTTAAAGAATGTCTCATCAATCAGTTCAGTGAGCTTCAACTGAATCGTTTAAATCTGTCCTCGCTACCTGACAACTTACCACCTCAAATCACTGTTCTGGAAATTACTCAGAATGCCCTAATATCATTACCAGAATTGCCAGCATCGCTGGAATACCTTGACGCCTGTGACAATCACCTGTCAACACTTCCTGAATTACCCGCATCTCTGAAACATCTTGATGTAGATAACAACCAACTAACC…	CAATATTTTCCTCCCGCGCTAAAGATCACATAATCTTAACAAGAATGTTAAAAAACGCTGGACTCAGACAGTAGAGTGTGTGTTATGGTTGACTATAAAGTCAGCGAAGGAAATGCTTCTGGCTTTTAACAGATAAAAAGAGACCGAACATGATTCCTGTTTTCGTCAACAAACAATAAAACCCTTTAAAATTAATGCGTTGAATAAATTTACGTTCATCTTTTAATCCCTGACACGTACCATTGCATATTAATACATTCAACCAGTTACCATTTTTTTCGAGTTTTTTAGAGAAATTTTCGGGAATATTTCAGGTCAATCCATGCAGACGCAAGCAATTCCTGTATTGAATAATTCCGTAGCAATTATGTAAAATCATCTCCGGCTGATTTTCATTCA…
222	2	CP026797.1	571	1182730	1181018	Shigella boydii strain NCTC 9353	chromosome	MSIMLPINNNFSLSQNSFYNTISGTYADYFSAWDKWEKQALPGENRNEAVSLLKECLINQFSELQLNRLNLSSLPDNLPPQITVLEITQNALISLPELPASLEYLDACDNHLSTLPELPASLKHLDVDNNQLTMLPELPALLEYINADNNQLTMLPELPTSLEVLSVRNNQLTFLPELPESLEALDVSTNLLESLPAVPVRNHHSEETEIFFRCRENRITHIPENILSLDPTCTIILEDNPLSSRIRESLSQQTAQPDYHGPRIYFSMSDGQQNTLHRPLADAVTAWFPENKQSDVSQIWHAFEHEEHANTFSAFLDRLSDTVSARNTSGFREQVAAWLEKLSASAELRQQSFAVAADATESCEDRVALTWNNLRKTLLVHQASEGLFDNDTGALLSLG…	GCA_002950315.1_ASM295031v1_genomic.fna	ATGTCCATCATGTTACCGATAAATAATAACTTTTCATTGTCCCAAAATTCTTTTTATAACACTATTTCCGGTACATATGCTGATTACTTTTCAGCATGGGATAAATGGGAAAAACAAGCGCTCCCCGGTGAAAATCGGAATGAAGCGGTCTCCCTACTTAAAGAATGTCTCATCAATCAGTTCAGTGAGCTTCAACTGAATCGTTTAAATCTGTCCTCGCTACCTGACAACTTACCACCTCAAATCACTGTTCTGGAAATTACTCAGAATGCCCTAATATCATTACCAGAATTGCCAGCATCGCTGGAATACCTTGACGCCTGTGACAATCACCTGTCAACACTTCCTGAATTACCCGCATCTCTGAAACATCTTGATGTAGATAACAACCAACTAACC…	TTCCGCGCAGACGATGACGTCACTGCCCGGCTGTATGCGCGAGGTTACCGACTGCGGCCTGAGTTTTTTAAGTGACGTAAAATCGTGTTGAGGCTAACGCCCATAATGCGTGCAGTTGCCCGGCATCCAACGCCATTCATGGCCATATCAATAATTTTCTGGTGCGTACCGGGTTGAGAAGCGGTGTAAGTGAACTGCAGTTGCCATGTTTTACGGCAGTGAGAGCAGAGATAGCGCTGATGTCCGGCAGTGCTTTTGCCGTTACGCACCACCCCGTCAGTAGCTGAACAGGAGGGACAGCTGATAGAAACAGAAGCCACTGGAGCACCTCAAAAACACCATCATACACTAAATCAGTAAGTTGGCAGCATCACCTCAACCAGTTACCATTTTTTTCGA…
223	2	CP026795.1	571	1506598	1508310	Shigella boydii strain ATCC BAA-1247	chromosome	MSIMLPINNNFSLSQNSFYNTISGTYADYFSAWDKWEKQALPGENRNEAVSLLKECLINQFSELQLNRLNLSSLPDNLPPQITVLEITQNALISLPELPASLEYLDACDNHLSTLPELPASLKHLDVDNNQLTMLPELPALLEYINADNNQLTMLPELPTSLEVLSVRNNQLTFLPELPESLEALDVSTNLLESLPAVPVRNHHSEETEIFFRCRENRITHIPENILSLDPTCTIILEDNPLSSRIRESLSQQTAQPDYHGPRIYFSMSDGQQNTLHRPLADAVTAWFPENKQSDVSQIWHAFEHEEHANTFSAFLDRLSDTVSARNTSGFREQVAAWLEKLSASAELRQQSFAVAADATESCEDRVALTWNNLRKTLLVHQASEGLFDNDTGALLSLG…	GCA_002950275.1_ASM295027v1_genomic.fna	ATGTCCATCATGTTACCGATAAATAATAACTTTTCATTGTCCCAAAATTCTTTTTATAACACTATTTCCGGTACATATGCTGATTACTTTTCAGCATGGGATAAATGGGAAAAACAAGCGCTCCCCGGTGAAAATCGGAATGAAGCGGTCTCCCTACTTAAAGAATGTCTCATCAATCAGTTCAGTGAGCTTCAACTGAATCGTTTAAATCTGTCCTCGCTACCTGACAACTTACCACCTCAAATCACTGTTCTGGAAATTACTCAGAATGCCCTAATATCATTACCAGAATTGCCAGCATCGCTGGAATACCTTGACGCCTGTGACAATCACCTGTCAACACTTCCTGAATTACCCGCATCTCTGAAACATCTTGATGTAGATAACAACCAACTAACC…	TTCAGCGCAGACGATGACGTCACTGCCCGGCTGTATGCGCGAGGTTACCGACTGCGGCCTGAGTTTTTTAAGTGACGTAAAATCGTGTTGAGGCTAACGCCCATAATGCGTGCAGTTGCCCGGCATCCAACGCCATTCATGGCCATATCAATAATTTTCTGGTGCGTACCGGGTTGAGAAGCGGTGTAAGTGAACTGCAGTTGCCATGTTTTACGGCAGTGAGAGCAGAGATAGCGCTGATGTCCGGCAGTGCTTTTGCCGTTACGCACCACCCCGTCAGTAGCTGAACAGGAGGGACAGCTGATAGAAACAGAAGCCACTGGAGCACCTCAAAAACACCATCATACACTAAATCAGTAAGTTGGCAGCATCACCTCAACCAGTTACCATTTTTTTCGA…
224	2	CP026814.1	571	4342950	4341238	Shigella boydii strain 83-578	chromosome	MSIMLPINNNFSLSQNSFYNTISGTYADYFSAWDKWEKQALPGENRNEAVSLLKECLINQFSELQLNRLNLSSLPDNLPPQITVLEITQNALISLPELPASLEYLDACDNHLSTLPELPASLKHLDVDNNQLTMLPELPALLEYINADNNQLTMLPELPTSLEVLSVRNNQLTFLPELPESLEALDVSTNLLESLPAVPVRNHHSEETEIFFRCRENRITHIPENILSLDPTCTIILEDNPLSSRIRESLSQQTAQPDYHGPRIYFSMSDGQQNTLHRPLADAVTAWFPENKQSDVSQIWHAFEHEEHANTFSAFLDRLSDTVSARNTSGFREQVAAWLEKLSASAELRQQSFAVAADATESCEDRVALTWNNLRKTLLVHQASEGLFDNDTGALLSLG…	GCA_002949535.1_ASM294953v1_genomic.fna	ATGTCCATCATGTTACCGATAAATAATAACTTTTCATTGTCCCAAAATTCTTTTTATAACACTATTTCCGGTACATATGCTGATTACTTTTCAGCATGGGATAAATGGGAAAAACAAGCGCTCCCCGGTGAAAATCGGAATGAAGCGGTCTCCCTACTTAAAGAATGTCTCATCAATCAGTTCAGTGAGCTTCAACTGAATCGTTTAAATCTGTCCTCGCTACCTGACAACTTACCACCTCAAATCACTGTTCTGGAAATTACTCAGAATGCCCTAATATCATTACCAGAATTGCCAGCATCGCTGGAATACCTTGACGCCTGTGACAATCACCTGTCAACACTTCCTGAATTACCCGCATCTCTGAAACATCTTGATGTAGATAACAACCAACTAACC…	TTCCGCGCAGACGATGACGTCACTGCCCGGCTGTATGCGCGAGGTTACCGACTGCGGCCTGAGTTTTTTAAGTGACGTAAAATCGTGTTGAGGCTAACGCCCATAATGCGTGCAGTTGCCCGGCATCCAACGCCATTCATGGCCATATCAATAATTTTCTGGTGCGTACCGGGTTGAGAAGCGGTGTAAGTGAACTGCAGTTGCCATGTTTTACGGCAGTGAGAGCAGAGATAGCGCTGATGTCCGGCAGTGCTTTTGCCGTTACGCACCACCCCGTCAGTAGCTGAACAGGAGGGACAGCTGATAGAAACAGAAGCCACTGGAGCACCTCAAAAACACCATCATACACTAAATCAGTAAGTTGGCAGCATCACCTCAACCAGTTACCATTTTTTTCGA…
225	2	CP026762.1	571	1532393	1530681	Shigella boydii strain NCTC 9850	chromosome	MSIMLPINNNFSLSQNSFYNTISGTYADYFSAWDKWEKQALPGENRNEAVSLLKECLINQFSELQLNRLNLSSLPDNLPPQITVLEITQNALISLPELPASLEYLDACDNHLSTLPELPASLKHLDVDNNQLTMLPELPALLEYINADNNQLTMLPELPTSLEVLSVRNNQLTFLPELPESLEALDVSTNLLESLPAVPVRNHHSEETEIFFRCRENRITHIPENILSLDPTCTIILEDNPLSSRIRESLSQQTAQPDYHGPRIYFSMSDGQQNTLHRPLADAVTAWFPENKQSDVSQIWHAFEHEEHANTFSAFLDRLSDTVSARNTSGFREQVAAWLEKLSASAELRQQSFAVAADATESCEDRVALTWNNLRKTLLVHQASEGLFDNDTGALLSLG…	GCA_002949175.1_ASM294917v1_genomic.fna	ATGTCCATCATGTTACCGATAAATAATAACTTTTCATTGTCCCAAAATTCTTTTTATAACACTATTTCCGGTACATATGCTGATTACTTTTCAGCATGGGATAAATGGGAAAAACAAGCGCTCCCCGGTGAAAATCGGAATGAAGCGGTCTCCCTACTTAAAGAATGTCTCATCAATCAGTTCAGTGAGCTTCAACTGAATCGTTTAAATCTGTCCTCGCTACCTGACAACTTACCACCTCAAATCACTGTTCTGGAAATTACTCAGAATGCCCTAATATCATTACCAGAATTGCCAGCATCGCTGGAATACCTTGACGCCTGTGACAATCACCTGTCAACACTTCCTGAATTACCCGCATCTCTGAAACATCTTGATGTAGATAACAACCAACTAACC…	TTCAGCGCAGACGATGACGTCACTGCCCGGCTGTATGCGCGAGGTTACCGACTGCGGCCTGAGTTTTTTAAGTGACGTAAAATCGTGTTGAGGCTAACGCCCATAATGCGTGCAGTTGCCCGGCATCCAACGCCATTCATGGCCATATCAATAATTTTCTGGTGCGTACCGGGTTGAGAAGCGGTGTAAGTGAACTGCAGTTGCCATGTTTTACGGCAGTGAGAGCAGAGATAGCGCTGATGTCCGGCAGTGCTTTTGCCGTTACGCACCACCCCGTCAGTAGCTGAACAGGAGGGACAGCTGATAGAAACAGAAGCCACTGGAGCACCTCAAAAACACCATCATACACTAAATCAGTAAGTTGGCAGCATCACCTCAACCAGTTACCATTTTTTTCGA…
226	2	CP026098.1	571	2334442	2332730	Shigella flexneri strain FDAARGOS_74	chromosome	MSIMLPINNNFSLSQNSFYNTISGTYADYFSAWDKWEKQALPGENRNEAVSLLKECLINQFSELQLNRLNLSSLPDNLPPQITVLEITQNALISLPELPASLEYLDACDNHLSTLPELPASLKHLDVDNNQLTMLPELPALLEYINADNNQLTMLPELPTSLEVLSVRNNQLTFLPELPESLEALDVSTNLLESLPAVPVRNHHSEETEIFFRCRENRITHIPENILSLDPTCTIILEDNPLSSRIRESLSQQTAQPDYHGPRIYFSMSDGQQNTLHRPLADAVTAWFPENKQSDVSQIWHAFEHEEHANTFSAFLDRLSDTVSARNTSGFREQVAAWLEKLSASAELRQQSFAVAADATESCEDRVALTWNNLRKTLLVHQASEGLFDNDTGALLSLG…	GCA_000783735.2_ASM78373v2_genomic.fna	ATGTCCATCATGTTACCGATAAATAATAACTTTTCATTGTCCCAAAATTCTTTTTATAACACTATTTCCGGTACATATGCTGATTACTTTTCAGCATGGGATAAATGGGAAAAACAAGCGCTCCCCGGTGAAAATCGGAATGAAGCGGTCTCCCTACTTAAAGAATGTCTCATCAATCAGTTCAGTGAGCTTCAACTGAATCGTTTAAATCTGTCCTCGCTACCTGACAACTTACCACCTCAAATCACTGTTCTGGAAATTACTCAGAATGCCCTAATATCATTACCAGAATTGCCAGCATCGCTGGAATACCTTGACGCCTGTGACAATCACCTGTCAACACTTCCTGAATTACCCGCATCTCTGAAACATCTTGATGTAGATAACAACCAACTAACC…	CAATATTTTCCTCCCGCGCTAAAGATCACATAATCTTAACAAGAATGTTAAAAAACGCTGGACTCAGACAGTAGAGTGTGTGTTATGGTTGACTATAAAGTCAGCGAAGGAAATGCTTCTGGCTTTTAACAGATAAAAAGAGACCGAACATGATTCCTGTTTTCGTCAACAAACAATAAAACCCTTTAAAATTAATGCGTTGAATAAATTTACGTTCATCTTTTAATCCCTGACACGTACCATTGCATATTAATACATTCAACCAGTTACCATTTTTTTCGAGTTTTTTAGAGAAATTTTCGGGAATATTTCAGGTCAATCCATGCAGACGCAAGCAATTCCTGTATTGAATAATTCCGTAGCAATTATGTAAAATCATCTCCGGCTGATTTTCATTCA…
227	2	CP001063.1	571	1920360	1918648	Shigella boydii CDC 3083-94	chromosome	MSIMLPINNNFSLSQNSFYNTISGTYADYFSAWDKWEKQALPGENRNEAVSLLKECLINQFSELQLNRLNLSSLPDNLPPQITVLEITQNALISLPELPASLEYLDACDNHLSTLPELPASLKHLDVDNNQLTMLPELPALLEYINADNNQLTMLPELPTSLEVLSVRNNQLTFLPELPESLEALDVSTNLLESLPAVPVRNHHSEETEIFFRCRENRITHIPENILSLDPTCTIILEDNPLSSRIRESLSQQTAQPDYHGPRIYFSMSDGQQNTLHRPLADAVTAWFPENKQSDVSQIWHAFEHEEHANTFSAFLDRLSDTVSARNTSGFREQVAAWLEKLSASAELRQQSFAVAADATESCEDRVALTWNNLRKTLLVHQASEGLFDNDTGALLSLG…	GCA_000020185.1_ASM2018v1_genomic.fna	ATGTCCATCATGTTACCGATAAATAATAACTTTTCATTGTCCCAAAATTCTTTTTATAACACTATTTCCGGTACATATGCTGATTACTTTTCAGCATGGGATAAATGGGAAAAACAAGCGCTCCCCGGTGAAAATCGGAATGAAGCGGTCTCCCTACTTAAAGAATGTCTCATCAATCAGTTCAGTGAGCTTCAACTGAATCGTTTAAATCTGTCCTCGCTACCTGACAACTTACCACCTCAAATCACTGTTCTGGAAATTACTCAGAATGCCCTAATATCATTACCAGAATTGCCAGCATCGCTGGAATACCTTGACGCCTGTGACAATCACCTGTCAACACTTCCTGAATTACCCGCATCTCTGAAACATCTTGATGTAGATAACAACCAACTAACC…	TTCAGCGCAGACGATGACGTCACTGCCCGGCTGTATGCGCGAGGTTACCGACTGCGGCCTGAGTTTTTTAAGTGACGTAAAATCGTGTTGAGGCTAACGCCCATAATGCGTGCAGTTGCCCGGCATCCAACGCCATTCATGGCCATATCAATAATTTTCTGGTGCGTACCGGGTTGAGAAGCGGTGTAAGTGAACTGCAGTTGCCATGTTTTACGGCAGTGAGAGCAGAGATAGCGCTGATGTCCGGCAGTGCTTTTGCCGTTACGCACCACCCCGTCAGTAGCTGAACAGGAGGGACAGCTGATAGAAACAGAAGCCACTGGAGCACCTCAAAAACACCATCATACACTAAATCAGTAAGTTGGCAGCATCACCTCAACCAGTTACCATTTTTTTCGA…
228	2	CP049285.1	571	1852441	1850729	Shigella boydii strain 602068	chromosome	MSIMLPINNNFSLSQNSFYNTISGTYADYFSAWDKWEKQALPGENRNEAVSLLKECLINQFSELQLNRLNLSSLPDNLPPQITVLEITQNALISLPELPASLEYLDACDNHLSTLPELPASLKHLDVDNNQLTMLPELPALLEYINADNNQLTMLPELPTSLEVLSVRNNQLTFLPELPESLEALDVSTNLLESLPAVPVRNHHSEETEIFFRCRENRITHIPENILSLDPTCTIILEDNPLSSRIRESLSQQTAQPDYHGPRIYFSMSDGQQNTLHRPLADAVTAWFPENKQSDVSQIWHAFEHEEHANTFSAFLDRLSDTVSARNTSGFREQVAAWLEKLSASAELRQQSFAVAADATESCEDRVALTWNNLRKTLLVHQASEGLFDNDTGALLSLG…	GCA_013394555.1_ASM1339455v1_genomic.fna	ATGTCCATCATGTTACCGATAAATAATAACTTTTCATTGTCCCAAAATTCTTTTTATAACACTATTTCCGGTACATATGCTGATTACTTTTCAGCATGGGATAAATGGGAAAAACAAGCGCTCCCCGGTGAAAATCGGAATGAAGCGGTCTCCCTACTTAAAGAATGTCTCATCAATCAGTTCAGTGAGCTTCAACTGAATCGTTTAAATCTGTCCTCGCTACCTGACAACTTACCACCTCAAATCACTGTTCTGGAAATTACTCAGAATGCCCTAATATCATTACCAGAATTGCCAGCATCGCTGGAATACCTTGACGCCTGTGACAATCACCTGTCAACACTTCCTGAATTACCCGCATCTCTGAAACATCTTGATGTAGATAACAACCAACTAACC…	TATTAGCTCCTTCTGATGCCATTCTATTTCAGGAAGGAGTGTCCGTTAAACTCAGGCTACCTCAGACTTTACCTCTATTGATAATGCATTCCGGCAGAACGTTCAAATATGAAGTACGATGTTTAACTAACCGAAAAACAAGAACAATACGGTGCAAGCAAGCTATTCACAGTTAACTGAAACAGTATCGTTTTTTTACAGCCAATTTTGTTTGTCCTTTTATAATAAAAAAGTGCTGAAGTTCATTTCATGGAATGAACTTCATAAAAACTCCTACTTATTTCTTTTAACAAAGCCATTTGTCCATCGGCTTTAACTGA
229	2	CP034935.1	571	144418	142706	Shigella dysenteriae strain 79-8006	chromosome	MSIMLPINNNFSLSQNSFYNTISGTYADYFSAWDKWEKQALPGENRNEAVSLLKECLINQFSELQLNRLNLSSLPDNLPPQITVLEITQNALISLPELPASLEYLDACDNHLSTLPELPASLKHLDVDNNQLTMLPELPALLEYINADNNQLTMLPELPTSLEVLSVRNNQLTFLPELPESLEALDVSTNLLESLPAVPVRNHHSEETEIFFRCRENRITHIPENILSLDPTCTIILEDNPLSSRIRESLSQQTAQPDYHGPRIYFSMSDGQQNTLHRPLADAVTAWFPENKQSDVSQIWHAFEHEEHANTFSAFLDRLSDTVSARNTSGFREQVAAWLEKLSASAELRQQSFAVAADATESCEDRVALTWNNLRKTLLVHQASEGLFDNDTGALLSLG…	GCA_010231685.1_ASM1023168v1_genomic.fna	ATGTCCATCATGTTACCGATAAATAATAACTTTTCATTGTCCCAAAATTCTTTTTATAACACTATTTCCGGTACATATGCTGATTACTTTTCAGCATGGGATAAATGGGAAAAACAAGCGCTCCCCGGTGAAAATCGGAATGAAGCGGTCTCCCTACTTAAAGAATGTCTCATCAATCAGTTCAGTGAGCTTCAACTGAATCGTTTAAATCTGTCCTCGCTACCTGACAACTTACCACCTCAAATCACTGTTCTGGAAATTACTCAGAATGCCCTAATATCATTACCAGAATTGCCAGCATCGCTGGAATACCTTGACGCCTGTGACAATCACCTGTCAACACTTCCTGAATTACCCGCATCTCTGAAACATCTTGATGTAGATAACAACCAACTAACC…	CAATATTTTCCTCCCGCGCTAAAGATCACATAATCTTAACAAGAATGTTAAAAAACGCTGGACTCAGACAGTAGAGTGTGTGTTATGGTTGACTATAAAGTCAGCGAAGGAAATGCTTCTGGCTTTTAACAGATAAAAAAGAGACCGAACACGATTCCTGTTTTCGTCAATAAACAATAAAACCCTTTAAAATTAATGCGTTGAATAAATTTACGTTCATCTTTTAATCCCTGACACGTACCATTGCATATTAATACATTCAACCAGTTACCATTTTTTTCGAGTTTTTTAGAGAAATTTTCGGGAAAATTTCAGGTCAATCCATGCAGACGCAAGCAATTCCTGTATTGAATAATTCCGTAGCAATTATGTAAAATTATCTCCGGCTGATTTTCATTC…
230	2	CP045784.1	571	4021468	4019756	Shigella dysenteriae strain CFSAN029786	chromosome	MSIMLPINNNFSLSQNSFYNTISGTYADYFSAWDKWEKQALPGENRNEAVSLLKECLINQFSELQLNRLNLSSLPDNLPPQITVLEITQNALISLPELPASLEYLDACDNHLSTLPELPASLKHLDVDNNQLTMLPELPALLEYINADNNQLTMLPELPTSLEVLSVRNNQLTFLPELPESLEALDVSTNLLESLPAVPVRNHHSEETEIFFRCRENRITHIPENILSLDPTCTIILEDNPLSSRIRESLSQQTAQPDYHGPRIYFSMSDGQQNTLHRPLADAVTAWFPENKQSDVSQIWHAFEHEEHANTFSAFLDRLSDTVSARNTSGFREQVAAWLEKLSASAELRQQSFAVAADATESCEDRVALTWNNLRKTLLVHQASEGLFDNDTGALLSLG…	GCA_009662135.1_ASM966213v1_genomic.fna	ATGTCCATCATGTTACCGATAAATAATAACTTTTCATTGTCCCAAAATTCTTTTTATAACACTATTTCCGGTACATATGCTGATTACTTTTCAGCATGGGATAAATGGGAAAAACAAGCGCTCCCCGGTGAAAATCGGAATGAAGCGGTCTCCCTACTTAAAGAATGTCTCATCAATCAGTTCAGTGAGCTTCAACTGAATCGTTTAAATCTGTCCTCGCTACCTGACAACTTACCACCTCAAATCACTGTTCTGGAAATTACTCAGAATGCCCTAATATCATTACCAGAATTGCCAGCATCGCTGGAATACCTTGACGCCTGTGACAATCACCTGTCAACACTTCCTGAATTACCCGCATCTCTGAAACATCTTGATGTAGATAACAACCAACTAACC…	CAATATTTTCCTCCCGCGCTAAAGATCACATAATCTTAACAAGAATGTTAAAAAACGCTGGACTCAGACAGTAGAGTGTGTGTTATGGTTGACTATAAAGTCAGCGAAGGAAATGCTTCTGGCTTTTAACAGATAAAAAAGAGACCGAACACGATTCCTGTTTTCGTCAATAAACAATAAAACCCTTTAAAATTAATGCGTTGAATAAATTTACGTTCATCTTTTAATCCCTGACACGTACCATTGCATATTAATACATTCAACCAGTTACCATTTTTTTCGAGTTTTTTAGAGAAATTTTCGGGAAAATTTCAGGTCAATCCATGCAGACGCAAGCAATTCCTGTATTGAATAATTCCGTAGCAATTATGTAAAATCATCTCCGGCTGATTTTCATTC…
231	2	CP026840.1	571	4597678	4599390	Shigella dysenteriae strain ATCC 9753	chromosome	MSIMLPINNNFSLSQNSFYNTISGTYADYFSAWDKWEKQALPGENRNEAVSLLKECLINQFSELQLNRLNLSSLPDNLPPQITVLEITQNALISLPELPASLEYLDACDNHLSTLPELPASLKHLDVDNNQLTMLPELPALLEYINADNNQLTMLPELPTSLEVLSVRNNQLTFLPELPESLEALDVSTNLLESLPAVPVRNHHSEETEIFFRCRENRITHIPENILSLDPTCTIILEDNPLSSRIRESLSQQTAQPDYHGPRIYFSMSDGQQNTLHRPLADAVTAWFPENKQSDVSQIWHAFEHEEHANTFSAFLDRLSDTVSARNTSGFREQVAAWLEKLSASAELRQQSFAVAADATESCEDRVALTWNNLRKTLLVHQASEGLFDNDTGALLSLG…	GCA_002950155.1_ASM295015v1_genomic.fna	ATGTCCATCATGTTACCGATAAATAATAACTTTTCATTGTCCCAAAATTCTTTTTATAACACTATTTCCGGTACATATGCTGATTACTTTTCAGCATGGGATAAATGGGAAAAACAAGCGCTCCCCGGTGAAAATCGGAATGAAGCGGTCTCCCTACTTAAAGAATGTCTCATCAATCAGTTCAGTGAGCTTCAACTGAATCGTTTAAATCTGTCCTCGCTACCTGACAACTTACCACCTCAAATCACTGTTCTGGAAATTACTCAGAATGCCCTAATATCATTACCAGAATTGCCAGCATCGCTGGAATACCTTGACGCCTGTGACAATCACCTGTCAACACTTCCTGAATTACCCGCATCTCTGAAACATCTTGATGTAGATAACAACCAACTAACC…	CAATATTTTCCTCCCGCGCTAAAGATCACATAATCTTAACAAGAATGTTAAAAAACGCTGGACTCAGACAGTAGAGTGTGTGTTATGGTTGACTATAAAGTCAGCGAAGGAAATGCTTCTGGCTTTTAACAGATAAAAAAGAGACCGAACACGATTCCTGTTTTCGTCAATAAACAATAAAACCCTTTAAAATTAATGCGTTGAATAAATTTACGTTCATCTTTTAATCCCTGACACGTACCATTGCATATTAATACATTCAACCAGTTACCATTTTTTTCGAGTTTTTTAGAGAAATTTTCGGGAAAATTTCAGGTCAATCCATGCAGACGCAAGCAATTCCTGTATTGAATAATTCCGTAGCAATTATGTAAAATCATCTCCGGCTGATTTTCATTC…
232	2	CP026834.1	571	664526	666238	Shigella dysenteriae strain ATCC 49347	chromosome	MSIMLPINNNFSLSQNSFYNTISGTYADYFSAWDKWEKQALPGENRNEAVSLLKECLINQFSELQLNRLNLSSLPDNLPPQITVLEITQNALISLPELPASLEYLDACDNHLSTLPELPASLKHLDVDNNQLTMLPELPALLEYINADNNQLTMLPELPTSLEVLSVRNNQLTFLPELPESLEALDVSTNLLESLPAVPVRNHHSEETEIFFRCRENRITHIPENILSLDPTCTIILEDNPLSSRIRESLSQQTAQPDYHGPRIYFSMSDGQQNTLHRPLADAVTAWFPENKQSDVSQIWHAFEHEEHANTFSAFLDRLSDTVSARNTSGFREQVAAWLEKLSASAELRQQSFAVAADATESCEDRVALTWNNLRKTLLVHQASEGLFDNDTGALLSLG…	GCA_002950095.1_ASM295009v1_genomic.fna	ATGTCCATCATGTTACCGATAAATAATAACTTTTCATTGTCCCAAAATTCTTTTTATAACACTATTTCCGGTACATATGCTGATTACTTTTCAGCATGGGATAAATGGGAAAAACAAGCGCTCCCCGGTGAAAATCGGAATGAAGCGGTCTCCCTACTTAAAGAATGTCTCATCAATCAGTTCAGTGAGCTTCAACTGAATCGTTTAAATCTGTCCTCGCTACCTGACAACTTACCACCTCAAATCACTGTTCTGGAAATTACTCAGAATGCCCTAATATCATTACCAGAATTGCCAGCATCGCTGGAATACCTTGACGCCTGTGACAATCACCTGTCAACACTTCCTGAATTACCCGCATCTCTGAAACATCTTGATGTAGATAACAACCAACTAACC…	CAATATTTTCCTCCCGCGCTAAAGATCACATAATCTTAACAAGAATGTTAAAAAACGCTGGACTCAGACAGTAGAGTGTGTGTTATGGTTGACTATAAAGTCAGCGAAGGAAATGCTTCTGGCTTTTAACAGATAAAAAAGAGACCGAACACGATTCCTGTTTTCGTCAATAAACAATAAAACCCTTTAAAATTAATGCGTTGAATAAATTTACGTTCATCTTTTAATCCCTGACACGTACCATTGCATATTAATACATTCAACCAGTTACCATTTTTTTCGAGTTTTTTAGAGAAATTTTCGGGAAAATTTCAGGTCAATCCATGCAGACGCAAGCAATTCCTGTATTGAATAATTCCGTAGCAATTATGTAAAATTATCTCCGGCTGATTTTCATTC…
233	2	CP026832.1	571	2543648	2545360	Shigella dysenteriae strain ATCC 49346	chromosome	MSIMLPINNNFSLSQNSFYNTISGTYADYFSAWDKWEKQALPGENRNEAVSLLKECLINQFSELQLNRLNLSSLPDNLPPQITVLEITQNALISLPELPASLEYLDACDNHLSTLPELPASLKHLDVDNNQLTMLPELPALLEYINADNNQLTMLPELPTSLEVLSVRNNQLTFLPELPESLEALDVSTNLLESLPAVPVRNHHSEETEIFFRCRENRITHIPENILSLDPTCTIILEDNPLSSRIRESLSQQTAQPDYHGPRIYFSMSDGQQNTLHRPLADAVTAWFPENKQSDVSQIWHAFEHEEHANTFSAFLDRLSDTVSARNTSGFREQVAAWLEKLSASAELRQQSFAVAADATESCEDRVALTWNNLRKTLLVHQASEGLFDNDTGALLSLG…	GCA_002950075.1_ASM295007v1_genomic.fna	ATGTCCATCATGTTACCGATAAATAATAACTTTTCATTGTCCCAAAATTCTTTTTATAACACTATTTCCGGTACATATGCTGATTACTTTTCAGCATGGGATAAATGGGAAAAACAAGCGCTCCCCGGTGAAAATCGGAATGAAGCGGTCTCCCTACTTAAAGAATGTCTCATCAATCAGTTCAGTGAGCTTCAACTGAATCGTTTAAATCTGTCCTCGCTACCTGACAACTTACCACCTCAAATCACTGTTCTGGAAATTACTCAGAATGCCCTAATATCATTACCAGAATTGCCAGCATCGCTGGAATACCTTGACGCCTGTGACAATCACCTGTCAACACTTCCTGAATTACCCGCATCTCTGAAACATCTTGATGTAGATAACAACCAACTAACC…	CAATATTTTCCTCCCGCGCTAAAGATCACATAATCTTAACAAGAATGTTAAAAAACGCTGGACTCAGACAGTAGAGTGTGTGTTATGGTTGACTATAAAGTCAGCGAAGGAAATGCTTCTGGCTTTTAACAGATAAAAAAGAGACCGAACACGATTCCTGTTTTCGTCAATAAACAATAAAACCCTTTAAAATTAATGCGTTGAATAAATTTACGTTCATCTTTTAATCCCTGACACGTACCATTGCATATTAATACATTCAACCAGTTACCATTTTTTTCGAGTTTTTTAGAGAAATTTTCGGGAAAATTTCAGGTCAATCCATGCAGACGCAAGCAATTCCTGTATTGAATAATTCCGTAGCAATTATGTAAAATCATCTCCGGCTGATTTTCATTC…
234	2	CP026877.1	571	1101724	1103436	Shigella boydii strain ATCC 35964	chromosome	MSIMLPINNNFSLSQNSFYNTISGTYADYFSAWDKWEKQALPGENRNEAVSLLKECLINQFSELQLNRLNLSSLPDNLPPQITVLEITQNALISLPELPASLEYLDACDNHLSTLPELPASLKHLDVDNNQLTMLPELPALLEYINADNNQLTMLPELPTSLEVLSVRNNQLTFLPELPESLEALDVSTNLLESLPAVPVRNHHSEETEIFFRCRENRITHIPENILSLDPTCTIILEDNPLSSRIRESLSQQTAQPDYHGPRIYFSMSDGQQNTLHRPLADAVTAWFPENKQSDVSQIWHAFEHEEHANTFSAFLDRLSDTVSARNTSGFREQVAAWLEKLSASAELRQQSFAVAADATESCEDRVALTWNNLRKTLLVHQASEGLFDNDTGALLSLG…	GCA_002950035.1_ASM295003v1_genomic.fna	ATGTCCATCATGTTACCGATAAATAATAACTTTTCATTGTCCCAAAATTCTTTTTATAACACTATTTCCGGTACATATGCTGATTACTTTTCAGCATGGGATAAATGGGAAAAACAAGCGCTCCCCGGTGAAAATCGGAATGAAGCGGTCTCCCTACTTAAAGAATGTCTCATCAATCAGTTCAGTGAGCTTCAACTGAATCGTTTAAATCTGTCCTCGCTACCTGACAACTTACCACCTCAAATCACTGTTCTGGAAATTACTCAGAATGCCCTAATATCATTACCAGAATTGCCAGCATCGCTGGAATACCTTGACGCCTGTGACAATCACCTGTCAACACTTCCTGAATTACCCGCATCTCTGAAACATCTTGATGTAGATAACAACCAACTAACC…	CAATATTTTCCTCCCGCGCTAAAGATCACATAATCTTAACAAGAATGTTAAAAAACGCTGGACTCAGACAGTAGAGTGTGTGTTATGGTTGACTATAAAGTCAGCGAAGGAAATGCCTCTGGCTTTTAACAGATAAAAAGAGACCGAACACGATTCCTGTTTTCGTCAACAAACAATAAAACCCTTTAAAATTAATGCGTTGAATAAATTTACGTTCATCTTTTAATCCCTGGCACGTACCATTGCATATTAATACATTCAACCAGTTACCATTTTTTTCGAGTTTTTTAGAGAAATTTTCGGGAATATTTCAGGTCAATCCATGCAGACGCAAGCAATTCCTGTATTGAATAATTCCGTAGCAATTATGTAAAATCATCTCCGGCTGATTTTCATTCA…
235	2	CP026877.1	571	1149703	1151415	Shigella boydii strain ATCC 35964	chromosome	MSIMLPINNNFSLSQNSFYNTISGTYADYFSAWDKWEKQALPGENRNEAVSLLKECLINQFSELQLNRLNLSSLPDNLPPQITVLEITQNALISLPELPASLEYLDACDNHLSTLPELPASLKHLDVDNNQLTMLPELPALLEYINADNNQLTMLPELPTSLEVLSVRNNQLTFLPELPESLEALDVSTNLLESLPAVPVRNHHSEETEIFFRCRENRITHIPENILSLDPTCTIILEDNPLSSRIRESLSQQTAQPDYHGPRIYFSMSDGQQNTLHRPLADAVTAWFPENKQSDVSQIWHAFEHEEHANTFSAFLDRLSDTVSARNTSGFREQVAAWLEKLSASAELRQQSFAVAADATESCEDRVALTWNNLRKTLLVHQASEGLFDNDTGALLSLG…	GCA_002950035.1_ASM295003v1_genomic.fna	ATGTCCATCATGTTACCGATAAATAATAACTTTTCATTGTCCCAAAATTCTTTTTATAACACTATTTCCGGTACATATGCTGATTACTTTTCAGCATGGGATAAATGGGAAAAACAAGCGCTCCCCGGTGAAAATCGGAATGAAGCGGTCTCCCTACTTAAAGAATGTCTCATCAATCAGTTCAGTGAGCTTCAACTGAATCGTTTAAATCTGTCCTCGCTACCTGACAACTTACCACCTCAAATCACTGTTCTGGAAATTACTCAGAATGCCCTAATATCATTACCAGAATTGCCAGCATCGCTGGAATACCTTGACGCCTGTGACAATCACCTGTCAACACTTCCTGAATTACCCGCATCTCTGAAACATCTTGATGTAGATAACAACCAACTAACC…	TTTTAACGTAAATGGATTGTTAAATGTATTTTGGTTGTGATATAACCAAAAAGACCGGAATACAGAAATTCGAGTAAATTTCGGGGAATTTCGGGGGAGACATTTGCAACTAATTGATTTCAAATGCAATTAAAAAAAGACCGAATACGATTCCTGTTTTCGTCAACAAACAATAAAACCCTTTAAAATTAATGCGTTGAATAAATTTACGTTCATCTTTTAATCCCTGGCACGTACCATTGCATATTAATACATTCAACCAGTTACCATTTTTTTCGAGTTTTTTAGAGAAATTTTCGGGAATATTTCAGGTCAATCCATGCAGACGCAAGCAATTCCTGTATTGAATAATTCCGTAGCAATTATGTAAAATCATCTCCGGCTGATTTTCATTCAAAC…
236	2	CP026825.1	571	3431366	3433078	Shigella dysenteriae strain ATCC 9751	chromosome	MSIMLPINNNFSLSQNSFYNTISGTYADYFSAWDKWEKQALPGENRNEAVSLLKECLINQFSELQLNRLNLSSLPDNLPPQITVLEITQNALISLPELPASLEYLDACDNHLSTLPELPASLKHLDVDNNQLTMLPELPALLEYINADNNQLTMLPELPTSLEVLSVRNNQLTFLPELPESLEALDVSTNLLESLPAVPVRNHHSEETEIFFRCRENRITHIPENILSLDPTCTIILEDNPLSSRIRESLSQQTAQPDYHGPRIYFSMSDGQQNTLHRPLADAVTAWFPENKQSDVSQIWHAFEHEEHANTFSAFLDRLSDTVSARNTSGFREQVAAWLEKLSASAELRQQSFAVAADATESCEDRVALTWNNLRKTLLVHQASEGLFDNDTGALLSLG…	GCA_002949915.1_ASM294991v1_genomic.fna	ATGTCCATCATGTTACCGATAAATAATAACTTTTCATTGTCCCAAAATTCTTTTTATAACACTATTTCCGGTACATATGCTGATTACTTTTCAGCATGGGATAAATGGGAAAAACAAGCGCTCCCCGGTGAAAATCGGAATGAAGCGGTCTCCCTACTTAAAGAATGTCTCATCAATCAGTTCAGTGAGCTTCAACTGAATCGTTTAAATCTGTCCTCGCTACCTGACAACTTACCACCTCAAATCACTGTTCTGGAAATTACTCAGAATGCCCTAATATCATTACCAGAATTGCCAGCATCGCTGGAATACCTTGACGCCTGTGACAATCACCTGTCAACACTTCCTGAATTACCCGCATCTCTGAAACATCTTGATGTAGATAACAACCAACTAACC…	CAATATTTTCCTCCCGCGCTAAAGATCACATAATCTTAACAAGAATGTTAAAAAACGCTGGACTCAGACAGTAGAGTGTGTGTTATGGTTGACTATAAAGTCAGCGAAGGAAATGCTTCTGGCTTTTAACAGATAAAAAAGAGACCGAACACGATTCCTGTTTTCGTCAATAAACAATAAAACCCTTTAAAATTAATGCGTTGAATAAATTTACGTTCATCTTTTAATCCCTGACACGTACCATTGCATATTAATACATTCAACCAGTTACCATTTTTTTCGAGTTTTTTAGAGAAATTTTCGGGAAAATTTCAGGTCAATCCATGCAGACGCAAGCAATTCCTGTATTGAATAATTCCGTAGCAATTATGTAAAATCATCTCCGGCTGATTTTCATTC…
237	2	CP026766.1	571	4404385	4402673	Shigella boydii strain 59-248	chromosome	MSIMLPINNNFSLSQNSFYNTISGTYADYFSAWDKWEKQALPGENRNEAVSLLKECLINQFSELQLNRLNLSSLPDNLPPQITVLEITQNALISLPELPASLEYLDACDNHLSTLPELPASLKHLDVDNNQLTMLPELPALLEYINADNNQLTMLPELPTSLEVLSVRNNQLTFLPELPESLEALDVSTNLLESLPAVPVRNHHSEETEIFFRCRENRITHIPENILSLDPTCTIILEDNPLSSRIRESLSQQTAQPDYHGPRIYFSMSDGQQNTLHRPLADAVTAWFPENKQSDVSQIWHAFEHEEHANTFSAFLDRLSDTVSARNTSGFREQVAAWLEKLSASAELRQQSFAVAADATESCEDRVALTWNNLRKTLLVHQASEGLFDNDTGALLSLG…	GCA_002949475.1_ASM294947v1_genomic.fna	ATGTCCATCATGTTACCGATAAATAATAACTTTTCATTGTCCCAAAATTCTTTTTATAACACTATTTCCGGTACATATGCTGATTACTTTTCAGCATGGGATAAATGGGAAAAACAAGCGCTCCCCGGTGAAAATCGGAATGAAGCGGTCTCCCTACTTAAAGAATGTCTCATCAATCAGTTCAGTGAGCTTCAACTGAATCGTTTAAATCTGTCCTCGCTACCTGACAACTTACCACCTCAAATCACTGTTCTGGAAATTACTCAGAATGCCCTAATATCATTACCAGAATTGCCAGCATCGCTGGAATACCTTGACGCCTGTGACAATCACCTGTCAACACTTCCTGAATTACCCGCATCTCTGAAACATCTTGATGTAGATAACAACCAACTAACC…	TATTAGCTCCTTCTGATGCCATTCTATTTCAGGAAGGAGTGTCCGTTAAACTCAGGCTACCTCAACCTTCAAATATGAAGTACGATGTTTAACTAACCGAAAAACAAGAACAATACGGTGCAAGCAAGCTATTCACAGTTAACTGAAACAGTATCGTTTTTTTACAGCCAATTTTGTTTGTCCTTTTATAATAAAAAAGTGCTGAAGTTCATTTCATGGAATGAACTTCATAAAAACTCCTACTTATTTCTTTTAACAAAGCCATTTGTCCATCGGCTTTAACTGA
238	2	CP026805.1	571	783947	785659	Shigella dysenteriae strain 2017C-4522	chromosome	MSIMLPINNNFSLSQNSFYNTISGTYADYFSAWDKWEKQALPGENRNEAVSLLKECLINQFSELQLNRLNLSSLPDNLPPQITVLEITQNALISLPELPASLEYLDACDNHLSTLPELPASLKHLDVDNNQLTMLPELPALLEYINADNNQLTMLPELPTSLEVLSVRNNQLTFLPELPESLEALDVSTNLLESLPAVPVRNHHSEETEIFFRCRENRITHIPENILSLDPTCTIILEDNPLSSRIRESLSQQTAQPDYHGPRIYFSMSDGQQNTLHRPLADAVTAWFPENKQSDVSQIWHAFEHEEHANTFSAFLDRLSDTVSARNTSGFREQVAAWLEKLSASAELRQQSFAVAADATESCEDRVALTWNNLRKTLLVHQASEGLFDNDTGALLSLG…	GCA_002949415.1_ASM294941v1_genomic.fna	ATGTCCATCATGTTACCGATAAATAATAACTTTTCATTGTCCCAAAATTCTTTTTATAACACTATTTCCGGTACATATGCTGATTACTTTTCAGCATGGGATAAATGGGAAAAACAAGCGCTCCCCGGTGAAAATCGGAATGAAGCGGTCTCCCTACTTAAAGAATGTCTCATCAATCAGTTCAGTGAGCTTCAACTGAATCGTTTAAATCTGTCCTCGCTACCTGACAACTTACCACCTCAAATCACTGTTCTGGAAATTACTCAGAATGCCCTAATATCATTACCAGAATTGCCAGCATCGCTGGAATACCTTGACGCCTGTGACAATCACCTGTCAACACTTCCTGAATTACCCGCATCTCTGAAACATCTTGATGTAGATAACAACCAACTAACC…	CAATATTTTCCTCCCGCGCTAAAGATCACATAATCTTAACAAGAATGTTAAAAAACGCTGGACTCAGACAGTAGAGTGTGTGTTATGGTTGACTATAAAGTCAGCGAAGGAAATGCTTCTGGCTTTTAACAGATAAAAAAGAGACCGAACACGATTCCTGTTTTCGTCAATAAACAATAAAACCCTTTAAAATTAATGCGTTGAATAAATTTACGTTCATCTTTTAATCCCTGACACGTACCATTGCATATTAATACATTCAACCAGTTACCATTTTTTTCGAGTTTTTTAGAGAAATTTTCGGGAAAATTTCAGGTCAATCCATGCAGACGCAAGCAATTCCTGTATTGAATAATTCCGTAGCAATTATGTAAAATTATCTCCGGCTGATTTTCATTC…
239	2	CP026731.1	571	3251601	3253313	Shigella boydii strain ATCC 8700	chromosome	MSIMLPINNNFSLSQNSFYNTISGTYADYFSAWDKWEKQALPGENRNEAVSLLKECLINQFSELQLNRLNLSSLPDNLPPQITVLEITQNALISLPELPASLEYLDACDNHLSTLPELPASLKHLDVDNNQLTMLPELPALLEYINADNNQLTMLPELPTSLEVLSVRNNQLTFLPELPESLEALDVSTNLLESLPAVPVRNHHSEETEIFFRCRENRITHIPENILSLDPTCTIILEDNPLSSRIRESLSQQTAQPDYHGPRIYFSMSDGQQNTLHRPLADAVTAWFPENKQSDVSQIWHAFEHEEHANTFSAFLDRLSDTVSARNTSGFREQVAAWLEKLSASAELRQQSFAVAADATESCEDRVALTWNNLRKTLLVHQASEGLFDNDTGALLSLG…	GCA_002946735.1_ASM294673v1_genomic.fna	ATGTCCATCATGTTACCGATAAATAATAACTTTTCATTGTCCCAAAATTCTTTTTATAACACTATTTCCGGTACATATGCTGATTACTTTTCAGCATGGGATAAATGGGAAAAACAAGCGCTCCCCGGTGAAAATCGGAATGAAGCGGTCTCCCTACTTAAAGAATGTCTCATCAATCAGTTCAGTGAGCTTCAACTGAATCGTTTAAATCTGTCCTCGCTACCTGACAACTTACCACCTCAAATCACTGTTCTGGAAATTACTCAGAATGCCCTAATATCATTACCAGAATTGCCAGCATCGCTGGAATACCTTGACGCCTGTGACAATCACCTGTCAACACTTCCTGAATTACCCGCATCTCTGAAACATCTTGATGTAGATAACAACCAACTAACC…	TATTAGCTCCTTCTGATGCCATTCTATTTCAGGAAGGAGTGTCCGTTAAACTCAGGCTACCTCAGACTTTACCTCTATTGATAATGCATTCCGGCAGAACGTTCAAATATGAAGTACGATGTTTAACTAACCGAAAAACAAGAACAATACGGTGCAAGCAAGCTATTCACAGTTAACTGAAACAGTATCGTTTTTTTACAGCCAATTTTGTTTGTCCTTTTATAATAAAAAAGTGCTGAAGTTCATTTCATGGAATGAACTTCATAAAAACTCCTACTTATTTCTTTTAACAAAGCCATTTGTCCATCGGCTTTAACTGAA
240	2	CP011511.1	571	1256760	1255048	Shigella boydii strain ATCC 9210	chromosome	MSIMLPINNNFSLSQNSFYNTISGTYADYFSAWDKWEKQALPGENRNEAVSLLKECLINQFSELQLNRLNLSSLPDNLPPQITVLEITQNALISLPELPASLEYLDACDNHLSTLPELPASLKHLDVDNNQLTMLPELPALLEYINADNNQLTMLPELPTSLEVLSVRNNQLTFLPELPESLEALDVSTNLLESLPAVPVRNHHSEETEIFFRCRENRITHIPENILSLDPTCTIILEDNPLSSRIRESLSQQTAQPDYHGPRIYFSMSDGQQNTLHRPLADAVTAWFPENKQSDVSQIWHAFEHEEHANTFSAFLDRLSDTVSARNTSGFREQVAAWLEKLSASAELRQQSFAVAADATESCEDRVALTWNNLRKTLLVHQASEGLFDNDTGALLSLG…	GCA_001027225.1_ASM102722v1_genomic.fna	ATGTCCATCATGTTACCGATAAATAATAACTTTTCATTGTCCCAAAATTCTTTTTATAACACTATTTCCGGTACATATGCTGATTACTTTTCAGCATGGGATAAATGGGAAAAACAAGCGCTCCCCGGTGAAAATCGGAATGAAGCGGTCTCCCTACTTAAAGAATGTCTCATCAATCAGTTCAGTGAGCTTCAACTGAATCGTTTAAATCTGTCCTCGCTACCTGACAACTTACCACCTCAAATCACTGTTCTGGAAATTACTCAGAATGCCCTAATATCATTACCAGAATTGCCAGCATCGCTGGAATACCTTGACGCCTGTGACAATCACCTGTCAACACTTCCTGAATTACCCGCATCTCTGAAACATCTTGATGTAGATAACAACCAACTAACC…	TATTAGCTCCTTCTGATGCCATTCTATTTCAGGAAGGAGTGTCCGTTAAACTCAGGCTACCTCAGACTTTACCTCTATTGATAATGCATTCCGGCAGAACGTTCAAATATGAAGTACGATGTTTAACTAACCGAAAAACAAGAACAATACGGTGCAAGCAAGCTATTCACAGTTAACTGAAACAGTATCGTTTTTTTACAGCCAATTTTGTTTGTCCTTTTATAATAAAAAAGTGCTGAAGTTCATTTCATGGAATGAACTTCATAAAAACTCCTACTTATTTCTTTTAACAAAGCCATTTGTCCATCGGCTTTAACTGA
241	2	CP026803.1	571	1475691	1473979	Shigella flexneri strain 89-141	chromosome	MSIMLPINNNFSLSQNSFYNTISGTYADYFSAWDKWEKQALPGENRNEAVSLLKECLINQFSELQLNRLNLSSLPDNLPPQITVLEITQNALISLPELPASLEYLDACDNHLSTLPELPASLKHLDVDNNQLTMLPELPALLEYINADNNQLTMLPELPTSLEVLSVRNNQLTFLPELPESLEALDVSTNLLESLPAVPVRNHHSEETEIFFRCRENRITHIPENILSLDPTCTIILEDNPLSSRIRESLSQQTAQPDYHGPRIYFSMSDGQQNTLHRPLADAVTAWFPENKQSDVSQIWHAFEHEEHANTFSAFLDRLSDTVSARNTSGFREQVAAWLEKLSASAELRQQSFAVAADATESCEDRVALTWNNLRKTLLVHQASEGLFDNDTGALLSLG…	GCA_002946695.1_ASM294669v1_genomic.fna	ATGTCCATCATGTTACCGATAAATAATAACTTTTCATTGTCCCAAAATTCTTTTTATAACACTATTTCCGGTACATATGCTGATTACTTTTCAGCATGGGATAAATGGGAAAAACAAGCGCTCCCCGGTGAAAATCGGAATGAAGCGGTCTCCCTACTTAAAGAATGTCTCATCAATCAGTTCAGTGAGCTTCAACTGAATCGTTTAAATCTGTCCTCGCTACCTGACAACTTACCACCTCAAATCACTGTTCTGGAAATTACTCAGAATGCCCTAATATCATTACCAGAATTGCCAGCATCGCTGGAATACCTTGACGCCTGTGACAATCACCTGTCAACACTTCCTGAATTACCCGCATCTCTGAAACATCTTGATGTAGATAACAACCAACTAACC…	CAATATTTTCCTCCCGCGCTAAAGATCTCATAATCTTAACAAGAATGTTAAAAAACGCTGGACTCAGACAGTAGAGTGTGTGTTATGGTTGACTATAAAGTCAGCGAAGGAAATGCTTCTGGCTTTTAACAGATAAAAAGAGACCGAACACGATTCCTGTTTTCGTCAACAAACAATAAAACCCTTTAAAATTAATGCGTTGAATAAATTTACGTTCATCTTTTAATCCCTGACACGTACCATTGCATATTAATACATTCAACCAGTTACCATTTTTTTCGAGTTTTTTAGAGAAATTTTCGGGAATATTTCAGGTCAATCCATGCAGACGCAAGCAATTCCTGTATTGAATAATTCCGTAGCAATTATGTAAAATCATCTCCGGCTGATTTTCATTCA…
242	2	CP026836.1	571	1297632	1299344	Shigella boydii strain ATCC 49812	chromosome	MSIMLPINNNFSLSQNSFYNTISGTYADYFSAWDKWEKQALPGENRNEAVSLLKECLINQFSELQLNRLNLSSLPDNLPPQITVLEITQNALISLPELPASLEYLDACDNHLSTLPELPASLKHLDVDNNQLTMLPELPALLEYINADNNQLTMLPELPTSLEVLSVRNNQLTFLPELPESLEALDVSTNLLESLPAVPVRNHHSEETEIFFRCRENRITHIPENILSLDPTCTIILEDNPLSSRIRESLSQQTAQPDYHGPRIYFSMSDGQQNTLHRPLADAVTAWFPENKQSDVSQIWHAFEHEEHANTFSAFLDRLSDTVSARNTSGFREQVAAWLEKLSASAELRQQSFTVAADATESCEDRVALTWNNLRKTLLVHQASEGLFDNDTGALLSLG…	GCA_002950135.1_ASM295013v1_genomic.fna	ATGTCCATCATGTTACCGATAAATAATAACTTTTCATTGTCCCAAAATTCTTTTTATAACACTATTTCCGGTACATATGCTGATTACTTTTCAGCATGGGATAAATGGGAAAAACAAGCGCTCCCCGGTGAAAATCGGAATGAAGCGGTCTCCCTACTTAAAGAATGTCTCATCAATCAGTTCAGTGAGCTTCAACTGAATCGTTTAAATCTGTCCTCGCTACCTGACAACTTACCACCTCAAATCACTGTTCTGGAAATTACTCAGAATGCCCTAATATCATTACCAGAATTGCCAGCATCGCTGGAATACCTTGACGCCTGTGACAATCACCTGTCAACACTTCCTGAATTACCCGCATCTCTGAAACATCTTGATGTAGATAACAACCAACTAACC…	AAAAAGAACAAATGGTAGTGTCCGCTATTGCCAGTACACCTCATCCATCAGCCAGCCGTGGCACGTTCTTGCATACGACGTGCTACGGTTTCCTTTACGATTTGGGGTTGCGACTTTACCTCTATTGATAATGCATTCCGGCAGAACGTTCAAATATGAAGTACGATGTTTAACTAACCGAAAAACAAGAACAATACGGTGCAAGCAAGCTATTCACAGTTAACTGAAACAGTATCGTTTTTTTACAGCCAATTTTGTTTGTCCTTTTATAATAAAAAAGTGCTGAAGTTCATTTCATGGGATGAACTTCATAAAAACTCCTACTTATTTCTTTTAACAAAGCCATTTGTCCATCGGCTTTAACTGAA
243	2	CP000036.1	571	1251634	1253346	Shigella boydii Sb227	chromosome	MSIMLPINNNFSLSQNSFYNTISGTYADYFSAWDKWEKQALPGENRNEAVSLLKECLINQFSELQLNRLNLSSLPDNLPPQITVLEITQNALISLPELPTSLEYLDACDNHLSTLPELPASLKHLDVDNNQLTMLPELPALLEYINADNNQLTMLPELPTSLEVLSVRNNQLTFLPELPESLEALDVSTNLLESLPAVPVRNHHSEETEIFFRCRENRITHIPENILSLDPTCTIILEDNPLSSRIRESLSQQTAQPDYHGPRIYFSMSDGQQNTLHRPLADAVTAWFPENKQSDVSQIWHAFEHEEHANTFSAFLDRLSDTVSARNTSGFREQVAAWLEKLSASAELRQQSFAVAADATESCEDRVALTWNNLRKTLLVHQASEGLFDNDTGALLSLG…	GCA_000012025.1_ASM1202v1_genomic.fna	ATGTCCATCATGTTACCGATAAATAATAACTTTTCATTGTCCCAAAATTCTTTTTATAACACTATTTCCGGTACATATGCTGATTACTTTTCAGCATGGGATAAATGGGAAAAACAAGCGCTCCCCGGTGAAAATCGGAATGAAGCGGTCTCCCTACTTAAAGAATGTCTCATCAATCAGTTCAGTGAGCTTCAACTGAATCGTTTAAATCTGTCCTCGCTACCTGACAACTTACCACCTCAAATCACTGTTCTGGAAATTACTCAGAATGCCCTAATATCATTACCAGAATTGCCAACATCGCTGGAATACCTTGACGCCTGTGACAATCACCTGTCAACACTTCCTGAATTACCCGCATCTCTGAAACATCTTGATGTAGATAACAACCAACTAACC…	TATTAGCTCCTTCTGATGCCATTCTATTTCAGGAAGGAGTGTCCGTTAAACTCAGGCTACCTCAGACTTTACCTCTATTGATAATGCATTCCGGCAGAACGTTCAAATATGAAGTACGATGTTTAACTAACCGAAAAACAAGAACAATACGGTGCAAGCAAGCTATTCACAGTTAACTGAAACAGTATCGTTTTTTTACAGCCAATTTTGTTTGTCCTTTTATAATAAAAAAGTGCTGAAGTTCATTTCATGGAATGAACTTCATAAAAACTCCTACTTATTTCTTTTAACAAAGCCATTTGTCCATCGGCTTTAACTGAA
244	2	CP049278.1	571	2211368	2209656	Shigella boydii strain 600690	chromosome	MSIMLPINNNFSLSQNSFYNTISGTYADYFSAWDKWEKQALPGENRNEAVSLLKECLINQFSELQLNRLNLSSLPDNLPPQITVLEITQNALISLPELPASLEYLDACDNHLSTLPELPASLKHLDVDNNQLTMLPELPALLEYINADNNQLTMLPELPTSLEVLSVRNNQLTFLPELPESLEALDVSTNLLESLPAVPVRNHHSEETEIFFRCRENRITHIPENILSLDPTCTIILEDNPLSSRIRESLSQQTAQPDYHGPRIYFSMSDGQQNTLHRPLADAVTAWFPENKQSDVSQIWHAFEHEEHANTFSAFLDRLSDTVSARNTSGFREQVAAWLEKLSASAELRQQSFAVAADATESCEDRVALTWNNLRKTLLVHQASEGLFDNDTGALLSLG…	GCA_013394515.1_ASM1339451v1_genomic.fna	ATGTCCATCATGTTACCGATAAATAATAACTTTTCATTGTCCCAAAATTCTTTTTATAACACTATTTCCGGTACATATGCTGATTACTTTTCAGCATGGGATAAATGGGAAAAACAAGCGCTCCCCGGTGAAAATCGGAATGAAGCGGTCTCCCTACTTAAAGAATGTCTCATCAATCAGTTCAGTGAGCTTCAACTGAATCGTTTAAATCTGTCCTCGCTACCTGACAACTTACCACCTCAAATCACTGTTCTGGAAATTACTCAGAATGCCCTAATATCATTACCAGAATTGCCAGCATCGCTGGAATACCTTGACGCCTGTGACAATCACCTGTCAACACTTCCTGAATTACCCGCATCTCTGAAACATCTTGATGTAGATAACAACCAACTAACC…	CAATATTTTCCTCCCGCGCTAAAGATCACATAATCTTAACAAGAATGTTAAAAAACGCTGGACTCAGACAGTAGAGTGTGTGTTATGGTTGACTATAAAGTCAGCGAAGGAAATGCTTCTGGCTTTTAACAGATAAAAAGAGACCGAACACGATTCCTGTTTTCGTCAACAAACAATAAAACCCTTTAAAATTAATGCGTTGAATAAATTTACGTTCATCTTTTAATCCCTGACACGTACCATTGCATATTAATACATTCAACCAGTTACCATTTTTTTCGAGTTTTTTAGAGAAATTTTCGGGAATATTTCAGGTCAATCCATGCAGACGCAAGCAATTCCTGTATTGAATAATTCCGTAGCAATTATGTAAAATCATCTCCGGCTGATTTTCATTCA…
245	2	CP026845.1	571	151879	150167	Shigella boydii strain NCTC 9733	chromosome	MSIMLPINNNFSLSQNSFYNTISGTYADYFSAWDKWEKQALPGENRNEAVSLLKECLINQFSELQLNRLNLSSLPDNLPPQITVLEITQNALISLPELPASLEYLDACDNHLSTLPELPASLKHLDVDNNQLTMLPELPALLEYINADNNQLTMLPELPTSLEVLSVRNNQLTFLPELPESLEALDVSTNLLESLPAVPVRNHHSEETEIFFRCRENRITHIPENILSLDPTCTIILEDNPLSSRIRESLSQQTAQPDYHGPRIYFSMSDGQQNTLHRPLADAVTAWFPENKQSDVSQIWHAFEHEEHANTFSAFLDRLSDTVSARNTSGFREQVAAWLEKLSASAELRQQSFAVAADATESCEDRVALTWNNLRKTLLVHQASEGLFDNDTGALLSLG…	GCA_002950375.1_ASM295037v1_genomic.fna	ATGTCCATCATGTTACCGATAAATAATAACTTTTCATTGTCCCAAAATTCTTTTTATAACACTATTTCCGGTACATATGCTGATTACTTTTCAGCATGGGATAAATGGGAAAAACAAGCGCTCCCCGGTGAAAATCGGAATGAAGCGGTCTCCCTACTTAAAGAATGTCTCATCAATCAGTTCAGTGAGCTTCAACTGAATCGTTTAAATCTGTCCTCGCTACCTGACAACTTACCACCTCAAATCACTGTTCTGGAAATTACTCAGAATGCCCTAATATCATTACCAGAATTGCCAGCATCGCTGGAATACCTTGACGCCTGTGACAATCACCTGTCAACACTTCCTGAATTACCCGCATCTCTGAAACATCTTGATGTAGATAACAACCAACTAACC…	CAATATTTTCCTCCCGCGCTAAAGATCACATAATCTTAACAAGAATGTTAAAAAACGCTGGACTCAGACAGTAGAGTGTGTGTTATGGTTGACTATAAAGTCAGCGAAGGAAATGCTTCTGGCTTTTAACAGATAAAAAGAGACCGAACACGATTCCTGTTTTCGTCAACAAACAATAAAACCCTTTAAAATTAATGCGTTGAATAAATTTACGTTCATCTTTTAATCCCTGGCACGTACCATTGCATATTAATACATTCAACCAGTTACCATTTTTTTCGAGTTTTTTAGAGAAATTTTCGGGAATATTTCAGGTCAATCCATGCAGACGCAAGCAATTCCTGTATTGAATAATTCCGTAGCAATTATGTATGTAAAATCATCTCCGGCTGATTTTCA…
246	2	CP026824.1	571	130202	131914	Shigella dysenteriae strain CFSAN010954	chromosome	MSIMLPINNNFSLSQNSFYNTISGTYADYFSAWDKWEKQALPGENRNEAVSLLKECLINQFSELQLNRLNLSSLPDNLPPQITVLEITQNALISLPELPASLEYLDACDNHLSTLPELPASLKHLDVDNNQLTMLPELPALLEYINADNNQLTMLPELPTSLEVLSVRNNQLTFLPELPESLEALDVSTNLLESLPAVPVRNHHSEETEIFFRCRENRITHIPENILSLDPTCTIILEDNPLSSRIRESLSQQTAQPDYHGPRIYFSMSDGQQNTLHRPLADAVTAWFPENKQSDVSQIWHAFEHEEHANTFSAFLDRLSDTVSARNTSGFREQVAAWLEKLSASAELRQQSFAVAADATESCEDRVALTWNNLRKTLLVHQASEGLFDNDTGALLSLG…	GCA_002949875.1_ASM294987v1_genomic.fna	ATGTCCATCATGTTACCGATAAATAATAACTTTTCATTGTCCCAAAATTCTTTTTATAACACTATTTCCGGTACATATGCTGATTACTTTTCAGCATGGGATAAATGGGAAAAACAAGCGCTCCCCGGTGAAAATCGGAATGAAGCGGTCTCCCTACTTAAAGAATGTCTCATCAATCAGTTCAGTGAGCTTCAACTGAATCGTTTAAATCTGTCCTCGCTACCTGACAACTTACCACCTCAAATCACTGTTCTGGAAATTACTCAGAATGCCCTAATATCATTACCAGAATTGCCAGCATCGCTGGAATACCTTGACGCCTGTGACAATCACCTGTCAACACTTCCTGAATTACCCGCATCTCTAAAACATCTTGATGTAGATAACAACCAACTAACC…	AAAAAGAACAAATGGTAGTGTCCGCTATTGCCAGTACACCTCATCCATCAGCCAGCCGTGGCACGTTCTTGCATACGACGTGCTACGGTTTCCTTTACGATTTGGGGTTGCGACTTTACCTCTATTGATAATGCATTCCGGCAGAACGTTCAAATATGAAGTACGATGTTTAACTAACCGAAAAACAAGAACAATACGGTGCAAGCAAGCTATTCACAGTTAACTGAAACAGTATCGTTTTTTTACAGCCAATTTTGTTTGTCCTTTTATAATAAAAAAGTGCTGAAGTTCATTTCATGGGATGAACTTCATAAAAACTCCTACTTATTTCTTTTAACAAAGCCATTTGTCCATCGGCTTTAACTGAA
247	2	CP026846.1	571	2313694	2311982	Shigella boydii strain 59-2708	chromosome	MSIMLPINNNFSLSQNSFYNTISGTYADYFSAWDKWEKQALPGENRNEAVSLLKECLINQFSELQLNRLNLSSLPDNLPPQITVLEITQNALISLPELPASLEYLDACDNHLSTLPELPASLKHLDVDNNQLTMLPELPALLEYINADNNQLTMLPELPTSLEVLSVRNNQLTFLPELPESLEALDVSTNLLESLPAVPVRNHHSEETEIFFRCRENRITHIPENILSLDPTCTIILEDNPLSSRIRESLSQQTAQPDYHGPRIYFSMSDGQQNTLHRPLADAVTAWFPENKQSDVSQIWHAFEHEEHANTFSAFLDRLSDTVSARNTSGFREQVAAWLEKLSASAELRQQSFAVAADATESCEDRVALTWNNLRKTLLVHQASEGLFDNDTGALLSLG…	GCA_002949495.1_ASM294949v1_genomic.fna	ATGTCCATCATGTTACCGATAAATAATAACTTTTCATTGTCCCAAAATTCTTTTTATAACACTATTTCCGGTACATATGCTGATTACTTTTCAGCATGGGATAAATGGGAAAAACAAGCGCTCCCCGGTGAAAATCGGAATGAAGCGGTCTCCCTACTTAAAGAATGTCTCATCAATCAGTTCAGTGAGCTTCAACTGAATCGTTTAAATCTGTCCTCGCTACCTGACAACTTACCACCTCAAATCACTGTTCTGGAAATTACTCAGAATGCCCTAATATCATTACCAGAATTGCCAGCATCGCTGGAATACCTTGACGCCTGTGACAATCACCTGTCAACACTTCCTGAATTACCCGCATCTCTGAAACATCTTGATGTAGATAACAACCAACTAACC…	CAATATTTTCCTCCCGCGCTAAAGATCACATAATCTTAACAAGAATGTTAAAAAACGCTGGACTCAGACAGTAGAGTGTGTGTTATGGTTGACTATAAAGTCAGCGAAGGAAATGCTTCTGGCTTTTAACAGATAAAAAGAGACCGAACACGATTCCTGTTTTCGTCAACAAACAATAAAACCCTTTAAAATTAATGCGTTGAATAAATTTACGTTCATCTTTTAATCCCTGACACGTACCATTGCATATTAATACATTCAACCAGTTACCATTTTTTTCGAGTTTTTTAGAGAAATTTTCGGGAATATTTCAGGTCAATCCATGCAGACGCAAGCAATTCCTGTATTGAATAATTCCGTAGCAATTATGTAAAATCATCTCCGGCTGATTTTCATTCA…
248	2	CP027027.1	571	3059386	3057674	Shigella dysenteriae strain E670/74	chromosome	MSIMLPINNNFSLSQNSFYNTISGTYADYFSAWDKWEKQALPGENRNEAVSLLKECLINQFSELQLNRLNLSSLPDNLPPQITVLEITQNALISLPELPASLEYLDACDNHLSTLPELPASLKHLDVDNNQLTMLPELPALLEYINADNNQLTMLPELPTSLEVLSVRNNQLTFLPELPESLEALDVSTNLLESLPAVPVRNHHSEETEIFFRCRENRITHIPENILSLDPTCTIILEDNPLSSRIRESLSQQTAQPDYHGPRIYFSMSDGQQNTLHRPLADAVTAWFPENKQSDVSQIWHAFEHEEHANTFSAFLDRLSDTVSARNTSGFREQVAAWLEKLSASAELRQQSFAVAADATESCEDRVALTWNNLRKTLLVHQASEGLFDNDTGALLSLG…	GCA_002943855.1_ASM294385v1_genomic.fna	ATGTCCATCATGTTACCGATAAATAATAACTTTTCATTGTCCCAAAATTCTTTTTATAACACTATTTCCGGTACATATGCTGATTACTTTTCAGCATGGGATAAATGGGAAAAACAAGCGCTCCCCGGTGAAAATCGGAATGAAGCGGTCTCCCTACTTAAAGAATGTCTCATCAATCAGTTCAGTGAGCTTCAACTGAATCGTTTAAATCTGTCCTCGCTACCTGACAACTTACCACCTCAAATCACTGTTCTGGAAATTACTCAGAATGCCCTAATATCATTACCAGAATTGCCAGCATCGCTGGAATACCTTGACGCCTGTGACAATCACCTGTCAACACTTCCTGAATTACCCGCATCTCTAAAACATCTTGATGTAGATAACAACCAACTAACC…	AAAAAGAACAAATGGTAGTGTCCGCTATTGCCAGTACACCTCATCCATCAGCCAGCCGTGGCACGTTCTTGCATACGACGTGCTACGGTTTCCTTTACGATTTGGGGTTGCGACTTTACCTCTATTGATAATGCATTCCGGCAGAACGTTCAAATATGAAGTACGATGTTTAACTAACCGAAAAACAAGAACAATACGGTGCAAGCAAGCTATTCACAGTTAACTGAAACAGTATCGTTTTTTTACAGCCAATTTTGTTTGTCCTTTTATAATAAAAAAGTGCTGAAGTTCATTTCATGGGATGAACTTCATAAAAACTCCTACTTATTTCTTTTAACAAAGCCATTTGTCCATCGGCTTTAACTGA
249	2	LR861785.1	571	1954928	1953216	Shigella flexneri strain AUSMDU00021847	chromosome	MSIMLPINNNFSLSQNSFYNTISGTYADYFSAWDKWEKQALPGENRNEAVSLLKECLINQFSELQLNRLNLSSLPDNLPPQITVLEITQNALISLPELPASLEYLDACDNHLSTLPELPASLKHLDVDNNQLTMLPELPALLEYINADNNQLTMLPELPTSLEVLSVRNNQLTFLPELPESLEALDVSTNLLESLPAVPVRNHHSEETEIFFRCRENRITHIPENILSLDPTCTIILEDNPLSSRIRESLSQQTAQPDYHGPRIYFSMSDGQQNTLHRPLADAVTAWFPENKQSDVSQIWHAFEHEEHANTFSAFLDRLSDTVSARNTSGFREQVAAWLEKLSASAELRQQSFAVAADATESCEDRVALTWNNLRKTLPVHQASEGLFDNDTGALLSLG…	GCA_903987005.1_AUSMDU00021847_genomic.fna	ATGTCCATCATGTTACCGATAAATAATAACTTTTCATTGTCCCAAAATTCTTTTTATAACACTATTTCCGGTACATATGCTGATTACTTTTCAGCATGGGATAAATGGGAAAAACAAGCGCTCCCCGGTGAAAATCGGAATGAAGCGGTCTCCCTACTTAAAGAATGTCTCATCAATCAGTTCAGTGAGCTTCAACTGAATCGTTTAAATCTGTCCTCGCTACCTGACAACTTACCACCTCAAATCACTGTTCTGGAAATTACTCAGAATGCCCTAATATCATTACCAGAATTGCCAGCATCGCTGGAATACCTTGACGCCTGTGACAATCACCTGTCAACACTTCCTGAATTACCCGCATCTCTGAAACATCTTGATGTAGATAACAACCAACTAACC…	CAATATTTTCCTCCCGCGCTAAAGATCACATAATCTTAACAAGAATGTTAAAAAACGCTGGACTCAGACAGTAGAGTGTGTGTTATGGTTGACTATAAAGTCAGCGAAGGAAATGCTTCTGGCTTTTAACAGATAAAAAGAGACCGAACATGATTCCTGTTTTCGTCAACAAACAATAAAACCCTTTAAAATTAATGCGTTGAATAAATTTACGTTCATCTTTTAATCCCTGACACGTACCATTGCATATTAATACATTCAACCAGTTACCATTTTTTTCGAGTTTTTTAGAGAAATTTTCGGGAATATTTCAGGTCAATCCATGCAGACGCAAGCAATTCCTGTATTGAATAATTCCGTAGCAATTATGTAAAATCATCTCCGGCTGATTTTCATTCA…
250	2	CP026788.1	571	910572	912284	Shigella flexneri 2a strain ATCC 29903	chromosome	MSIMLPINNNFSLSQNSFYNTISGTYADYFSAWDKWEKQALPGENRNEAVSLLKECLINQFSELQLNRLNLSSLPDNLPPQITVLEITQNALISLPELPASLEYLDACDNRLSTLPELPASLKHLDVDNNQLTMLPELPALLEYINADNNQLTMLPELPTSLEVLSVRNNQLTFLPELPESLEALDVSTNLLESLPAVPVRNHHSEETEIFFRCRENRITHIPENILSLDPTCTIILEDNPLSSRIRESLSQQTAQPDYHGPRIYFSMSDGQQNTLHRPLADAVTAWFPENKQSDVSQIWHAFEHEEHANTFSAFLDRLSDTVSARNTSGFREQVAAWLEKLSASAELRQQSFAVAADATESCEDRVALTWNNLRKTLLVHQASEGLFDNDTGALLSLG…	GCA_002950215.1_ASM295021v1_genomic.fna	ATGTCCATCATGTTACCGATAAATAATAACTTTTCATTGTCCCAAAATTCTTTTTATAACACTATTTCCGGTACATATGCTGATTACTTTTCAGCATGGGATAAATGGGAAAAACAAGCGCTCCCCGGTGAAAATCGGAATGAAGCGGTCTCCCTACTTAAAGAATGTCTCATCAATCAGTTCAGTGAGCTTCAACTGAATCGTTTAAATCTGTCCTCGCTACCTGACAACTTACCACCTCAAATCACTGTTCTGGAAATTACTCAGAATGCCCTAATATCATTACCAGAATTGCCAGCATCGCTGGAATACCTTGACGCCTGTGACAATCGCCTGTCAACACTTCCTGAATTACCCGCATCTCTGAAACATCTTGATGTAGATAACAACCAACTAACC…	CCGACGCCATTCATGGCCATATCAATGATTTTCTGGTGCGTACCGGGCTGAGAGGCGGTGTAAGTGAACTGTAGTTGCCATGTTTTACGGCAATGAGAGCAGAGATAGCGCTGATGTCCGGCAGTGCTTTTGCCGTTACGCACCACGCCTTCAGTAGCGGAGCAGGAAGGACATCTGATGGAAATGGAAGCCACGCAAGCACCTTAAAATCACCATCATACACTAAATCAGTAAGTTGGCAGCATTACCCATTCAACCAGTTACCATTTTTTTCGAGTTTTTTAGAGAAATTTTCGGGAATATTTCAGGTCAATCCATGCAGACGCAAGCAATTCCTGTATTGAATAATTCCGTAGCAATTATGTAAAATCATCTCCGGCTGATTTTCATTCAAACTCG…
251	2	CP061527.1	571	1788605	1790317	Shigella dysenteriae strain HNCMB 20080	chromosome	MSIMLPINNNFSLSQNSFYNTISGTYADYFSAWDKWEKQALPGENRNEAVSLLKECLINQFSELQLNRLNLSSLPDNLPPQITVLEITQNALISLPELPASLEYLDACDNHLSTLPELPASLKHLDVDNNQLTMLPELPALLEYINADNNQLTMLPELPTSLEVLSVRNNQLTFLPELPESLEALDVSTNLLESLPAVPVRNHHSEETEIFFRCRENRITHIPENILSLDPTCTIILEDNPLSSRIRESLSQQTAQPDYHGPRIYFSMSDGQQNTLHRPLADAVTAWFPENKQSDVSQIWHAFEHEEHANTFSAFLDRLSDTVSARNTSGFREQVAAWLEKLSASAELRQQSFAIAADATESCEDRVALTWNNLRKTLLVHQASEGLFDNDTGALLSLG…	GCA_015475595.1_ASM1547559v1_genomic.fna	ATGTCCATCATGTTACCGATAAATAATAACTTTTCATTGTCCCAAAATTCTTTTTATAACACTATTTCCGGTACATATGCTGATTACTTTTCAGCATGGGATAAATGGGAAAAACAAGCGCTCCCCGGTGAAAATCGGAATGAAGCGGTCTCCCTACTTAAAGAATGTCTCATCAATCAGTTCAGTGAGCTTCAACTGAATCGTTTAAATCTGTCCTCGCTACCTGACAACTTACCACCTCAAATCACTGTTCTGGAAATTACTCAGAATGCCCTAATATCATTACCAGAATTGCCAGCATCGCTGGAATACCTTGACGCCTGTGACAATCACCTGTCAACACTTCCTGAATTACCCGCATCTCTGAAACATCTTGATGTAGATAACAACCAACTAACC…	GAAAGAACCTCAAAAGCCCGCATTATACATCAGATTCAACTAATTAGAGGCATCACCCTGTATTGAATAATTCCGTAGCAATTATGTAAAATCATCTCCGGCTGATTTTCATTCAAACTCGCGCTATCGAACATCCATCAGCCAGCCGTGGCACGTTCTTGCATACGACGTGCTACGGTTTCCTTTACGATTTGGGGTTGCGACTTTACCTCTATTGATAATGCATTCCGGCAGAACGTTCAAATATGAAGTACGATGTTTAACTAACCGAAAAACAAGAACAATACGGTGCAAGCAAGCTATTCACAGTTAACTGAAACAGTATCGTTTTTTTACAGCCAATTTTGTTTGTCCTTTTATAATAAAAAAGTGCTGAAGTTCATTTCATGGAATGAACTT…
252	2	CP026784.1	571	2430545	2428833	Shigella dysenteriae strain 80-547	chromosome	MSIMLPINNNFSLSQNSFYNTISGTYADYFSAWDKWEKQALPGENRNEAVSLLKECLINQFSELQLNRLNLSSLPDNLPPQITVLEITQNALISLPELPASLEYLDACDNHLSTLPELPASLKHLDVDNNQLTMLPELPALLEYINADNNQLTMLPELPTSLEVLSVRNNQLTFLPELPESLEALDVSTNLLESLPAVPVRNHHSEETEIFFRCRENRITHIPENILSLDPTCTIILEDNPLSSRIRESLSQQTAQPDYHGPRIYFSMSDGQQNTLHRPLADAVTAWFPENKQSDVSQIWHAFEHEEHANTFSAFLDRLSDTVSARNTSGFREQVAAWLEKLSASAELRQQSFAIAADATESCEDRVALTWNNLRKTLLVHQASEGLFDNDTGALLSLG…	GCA_002949855.1_ASM294985v1_genomic.fna	ATGTCCATCATGTTACCGATAAATAATAACTTTTCATTGTCCCAAAATTCTTTTTATAACACTATTTCCGGTACATATGCTGATTACTTTTCAGCATGGGATAAATGGGAAAAACAAGCGCTCCCCGGTGAAAATCGGAATGAAGCGGTCTCCCTACTTAAAGAATGTCTCATCAATCAGTTCAGTGAGCTTCAACTGAATCGTTTAAATCTGTCCTCGCTACCTGACAACTTACCACCTCAAATCACTGTTCTGGAAATTACTCAGAATGCCCTAATATCATTACCAGAATTGCCAGCATCGCTGGAATACCTTGACGCCTGTGACAATCACCTGTCAACACTTCCTGAATTACCCGCATCTCTGAAACATCTTGATGTAGATAACAACCAACTAACC…	GAAAGAACCTCAAAAGCCCGCATTATACATCAGATTCAACTAATTAGAGGCATCACCCTGTATTGAATAATTCCGTAGCAATTATGTAAAATCATCTCCGGCTGATTTTCATTCAAACTCGCGCTATCGAACATCCATCAGCCAGCCGTGGCACGTTCTTGCATACGACGTGCTACGGTTTCCTTTACGATTTGGGGTTGCGACTTTACCTCTATTGATAATGCATTCCGGCAGAACGTTCAAATATGAAGTACGATGTTTAACTAACCGAAAAACAAGAACAATACGGTGCAAGCAAGCTATTCACAGTTAACTGAAACAGTATCGTTTTTTTACAGCCAATTTTGTTTGTCCTTTTATAATAAAAAAGTGCTGAAGTTCATTTCATGGAATGAACTT…
253	2	CP026782.1	571	4014613	4012901	Shigella dysenteriae strain 08-3380	chromosome	MSIMLPINNNFSLSQNSFYNTISGTYADYFSAWDKWEKQALPGENRNEAVSLLKECLINQFSELQLNRLNLSSLPDNLPPQITVLEITQNALISLPELPASLEYLDACDNHLSTLPELPASLKHLDVDNNQLTMLPELPALLEYINADNNQLTMLPELPTSLEVLSVRNNQLTFLPELPESLEALDVSTNLLESLPAVPVRNHHSEETEIFFRCRENRITHIPENILSLDPTCTIILEDNPLSSRIRESLSQQTAQPDYHGPRIYFSMSDGQQNTLHRPLADAVTAWFPENKQSDVSQIWHAFEHEEHANTFSAFLDRLSDTVSARNTSGFREQVAAWLEKLSASAELRQQSFAIAADATESCEDRVALTWNNLRKTLLVHQASEGLFDNDTGALLSLG…	GCA_002949815.1_ASM294981v1_genomic.fna	ATGTCCATCATGTTACCGATAAATAATAACTTTTCATTGTCCCAAAATTCTTTTTATAACACTATTTCCGGTACATATGCTGATTACTTTTCAGCATGGGATAAATGGGAAAAACAAGCGCTCCCCGGTGAAAATCGGAATGAAGCGGTCTCCCTACTTAAAGAATGTCTCATCAATCAGTTCAGTGAGCTTCAACTGAATCGTTTAAATCTGTCCTCGCTACCTGACAACTTACCACCTCAAATCACTGTTCTGGAAATTACTCAGAATGCCCTAATATCATTACCAGAATTGCCAGCATCGCTGGAATACCTTGACGCCTGTGACAATCACCTGTCAACACTTCCTGAATTACCCGCATCTCTGAAACATCTTGATGTAGATAACAACCAACTAACC…	GAAAGAACCTCAAAAGCCCGCATTATACATCAGATTCAACTAATTAGAGGCATCACCCTGTATTGAATAATTCCGTAGCAATTATGTAAAATCATCTCCGGCTGATTTTCATTCAAACTCGCGCTATCGAACATCCATCAGCCAGCCGTGGCACGTTCTTGCATACGACGTGCTACGGTTTCCTTTACGATTTGGGGTTGCGACTTTACCTCTATTGATAATGCATTCCGGCAGAACGTTCAAATATGAAGTACGATGTTTAACTAACCGAAAAACAAGAACAATACGGTGCAAGCAAGCTATTCACAGTTAACTGAAACAGTATCGTTTTTTTACAGCCAATTTTGTTTGTCCTTTTATAATAAAAAAGTGCTGAAGTTCATTTCATGGAATGAACTT…
254	2	CP026774.1	571	57910	59622	Shigella dysenteriae strain ATCC 13313	chromosome	MSIMLPINNNFSLSQNSFYNTISGTYADYFSAWDKWEKQALPGENRNEAVSLLKECLINQFSELQLNRLNLSSLPDNLPPQITVLEITQNALISLPELPASLEYLDACDNHLSTLPELPASLKHLDVDNNQLTMLPELPALLEYINADNNQLTMLPELPTSLEVLSVRNNQLTFLPELPESLEALDVSTNLLESLPAVPVRNHHSEETEIFFRCRENRITHIPENILSLDPTCTIILEDNPLSSRIRESLSQQTAQPDYHGPRIYFSMSDGQQNTLHRPLADAVTAWFPENKQSDVSQIWHAFEHEEHANTFSAFLDRLSDTVSARNTSGFREQVAAWLEKLSASAELRQQSFAIAADATESCEDRVALTWNNLRKTLLVHQASEGLFDNDTGALLSLG…	GCA_002949675.1_ASM294967v1_genomic.fna	ATGTCCATCATGTTACCGATAAATAATAACTTTTCATTGTCCCAAAATTCTTTTTATAACACTATTTCCGGTACATATGCTGATTACTTTTCAGCATGGGATAAATGGGAAAAACAAGCGCTCCCCGGTGAAAATCGGAATGAAGCGGTCTCCCTACTTAAAGAATGTCTCATCAATCAGTTCAGTGAGCTTCAACTGAATCGTTTAAATCTGTCCTCGCTACCTGACAACTTACCACCTCAAATCACTGTTCTGGAAATTACTCAGAATGCCCTAATATCATTACCAGAATTGCCAGCATCGCTGGAATACCTTGACGCCTGTGACAATCACCTGTCAACACTTCCTGAATTACCCGCATCTCTGAAACATCTTGATGTAGATAACAACCAACTAACC…	GAAAGAACCTCAAAAGCCCGCATTATACATCAGATTCAACTAATTAGAGGCATCACCCTGTATTGAATAATTCCGTAGCAATTATGTAAAATCATCTCCGGCTGATTTTCATTCAAACTCGCGCTATCGAACATCCATCAGCCAGCCGTGGCACGTTCTTGCATACGACGTGCTACGGTTTCCTTTACGATTTGGGGTTGCGACTTTACCTCTATTGATAATGCATTCCGGCAGAACGTTCAAATATGAAGTACGATGTTTAACTAACCGAAAAACAAGAACAATACGGTGCAAGCAAGCTATTCACAGTTAACTGAAACAGTATCGTTTTTTTACAGCCAATTTTGTTTGTCCTTTTATAATAAAAAAGTGCTGAAGTTCATTTCATGGAATGAACTT…
255	2	CP024466.1	571	1771437	1769725	Shigella dysenteriae strain BU53M1	chromosome	MSIMLPINNNFSLSQNSFYNTISGTYADYFSAWDKWEKQALPGENRNEAVSLLKECLINQFSELQLNRLNLSSLPDNLPPQITVLEITQNALISLPELPASLEYLDACDNHLSTLPELPASLKHLDVDNNQLTMLPELPALLEYINADNNQLTMLPELPTSLEVLSVRNNQLTFLPELPESLEALDVSTNLLESLPAVPVRNHHSEETEIFFRCRENRITHIPENILSLDPTCTIILEDNPLSSRIRESLSQQTAQPDYHGPRIYFSMSDGQQNTLHRPLADAVTAWFPENKQSDVSQIWHAFEHEEHANTFSAFLDRLSDTVSARNTSGFREQVAAWLEKLSASAELRQQSFAIAADATESCEDRVALTWNNLRKTLLVHQASEGLFDNDTGALLSLG…	GCA_002741615.1_ASM274161v1_genomic.fna	ATGTCCATCATGTTACCGATAAATAATAACTTTTCATTGTCCCAAAATTCTTTTTATAACACTATTTCCGGTACATATGCTGATTACTTTTCAGCATGGGATAAATGGGAAAAACAAGCGCTCCCCGGTGAAAATCGGAATGAAGCGGTCTCCCTACTTAAAGAATGTCTCATCAATCAGTTCAGTGAGCTTCAACTGAATCGTTTAAATCTGTCCTCGCTACCTGACAACTTACCACCTCAAATCACTGTTCTGGAAATTACTCAGAATGCCCTAATATCATTACCAGAATTGCCAGCATCGCTGGAATACCTTGACGCCTGTGACAATCACCTGTCAACACTTCCTGAATTACCCGCATCTCTGAAACATCTTGATGTAGATAACAACCAACTAACC…	GAAAGAACCTCAAAAGCCCGCATTATACATCAGATTCAACTAATTAGAGGCATCACCCTGTATTGAATAATTCCGTAGCAATTATGTAAAATCATCTCCGGCTGATTTTCATTCAAACTCGCGCTATCGAACATCCATCAGCCAGCCGTGGCACGTTCTTGCATACGACGTGCTACGGTTTCCTTTACGATTTGGGGTTGCGACTTTACCTCTATTGATAATGCATTCCGGCAGAACGTTCAAATATGAAGTACGATGTTTAACTAACCGAAAAACAAGAACAATACGGTGCAAGCAAGCTATTCACAGTTAACTGAAACAGTATCGTTTTTTTACAGCCAATTTTGTTTGTCCTTTTATAATAAAAAAGTGCTGAAGTTCATTTCATGGAATGAACTT…
256	2	CP026842.1	571	2210168	2211880	Shigella dysenteriae strain ATCC 9754	chromosome	MSIMLPINNNFSLSQNSFYNTISGTYADYFSAWDKWEKQALPGENRNEAVSLLKECLINQFSELQLNRLNLSSLPDNLPPQITVLEITQNALISLPELPASLEYLDACDNHLSTLPELPASLKHLDVDNNQLTMLPELPALLEYINADNNQLTMLPELPTSLEVLSVRNNQLTFLPELPESLEALDVSTNLLESLPAVPVRNHHSEETEIFFRCRENRITHIPENILSLDPTCTIILEDNPLSSRIRESLSQQTAQPDYHGPRIYFSMSDGQQNTLHRPLADAVTAWFPENKQSDVSQIWHAFEHEEHANTFSAFLDRLSDTVSARNTSGFREQVAAWLEKLSASAELRQQSFAVAADATESCEDRVALTWNNLRKTLLVHQASEGLFDNDTGALLSLG…	GCA_002950175.1_ASM295017v1_genomic.fna	ATGTCCATCATGTTACCGATAAATAATAACTTTTCATTGTCCCAAAATTCTTTTTATAACACTATTTCAGGTACATATGCTGATTACTTTTCAGCATGGGATAAATGGGAAAAACAAGCGCTCCCCGGTGAAAATCGGAATGAAGCGGTCTCCCTACTTAAAGAATGTCTCATCAATCAGTTCAGTGAGCTTCAACTGAATCGTTTAAATCTGTCCTCGCTACCTGACAACTTACCACCTCAAATCACTGTTCTGGAAATTACTCAGAATGCCCTAATATCATTACCAGAATTGCCAGCATCGCTGGAATACCTTGACGCCTGTGACAATCACCTGTCAACACTTCCTGAATTACCCGCATCTCTGAAACATCTTGATGTAGATAACAACCAACTAACC…	CAATATTTTCCTCCCGCGCTAAAGATCACATAATCTTAACAAGAATGTTAAAAAACGCTGGACTCAGACAGTAGAGTGTGTGTTATGGTTGACTATAAAGTCAGCGAAGGAAATGCTTCTGGCTTTTAACAGATAAAAAAGAGACCGAACACGATTCCTGTTTTCGTCAATAAACAATAAAACCCTTTAAAATTAATGCGTTGAATAAATTTACGTTCATCTTTTAATCCCTGACACGTACCATTGCATATTAATACATTCAACCAGTTACCATTTTTTTCGAGTTTTTTAGAGAAATTTTCGGGAAAATTTCAGGTCAATCCATGCAGACGCAAGCAATTCCTGTATTGAATAATTCCGTAGCAATTATGTAAAATCATCTCCGGCTGATTTTCATTC…
257	2	CP026828.1	571	2889949	2888237	Shigella dysenteriae strain ATCC 12037	chromosome	MSIMLPINNNFSLSQNSFYNTISGTYADYFSAWDKWEKQALPGENRNEAVSLLKECLINQFSELQLNRLNLSSLPDNLPPQITVLEITQNALISLPELPASLEYLDACDNHLSTLPELPASLKHLDVDNNQLTMLPELPALLEYINADNNQLTMLPELPTSLEVLSVRNNQLTFLPELPESLEALDVSTNLLESLPAVPVRNHHSEETEIFFRCRENRITHIPENILSLDPTCTIILEDNPLSSRIRESLSQQTAQPDYHGPRIYFSMSDGQQNTLHRPLADAVTAWFPENKQSDVSQIWHAFEHEEHANTFSAFLDRLSDTVSARNTSGFREQVAAWLEKLSASAELRQQSFAVAADATESCEDRVALTWNNLRKTLLVHQASEGLFDNDTGALLSLG…	GCA_002950015.1_ASM295001v1_genomic.fna	ATGTCCATCATGTTACCGATAAATAATAACTTTTCATTGTCCCAAAATTCTTTTTATAACACTATTTCCGGTACATATGCTGATTACTTTTCAGCATGGGATAAATGGGAAAAACAAGCGCTCCCCGGTGAAAATCGGAATGAAGCGGTCTCCCTACTTAAAGAATGTCTCATCAATCAGTTCAGTGAGCTTCAACTGAATCGTTTAAATCTGTCCTCGCTACCTGACAACTTACCACCTCAAATCACTGTTCTGGAAATTACTCAGAATGCCCTAATATCATTACCAGAATTGCCAGCATCGCTGGAATACCTTGACGCCTGTGACAATCACCTGTCAACACTTCCTGAATTACCCGCATCTCTGAAACATCTTGATGTAGATAACAACCAACTAACC…	TTCCGCGCAGACGATGACGTCACTGCCCGGCTGTATGCGCGAGGTTACCGACTGCGGCCTGAGTTTTTTAAGTGACGTAAAATCGTGTTGAGGCTAACGCCCATAATGCGTGCAGTTGCCCGGCATCCAACGCCATTCATGGCCATATCAATAATTTTCTGGTGCGTACCGGGTTGAGAAGCGGTGTAAGTGAACTGCAGTTGCCATGTTTTACGGCAGTGAGAGCAGAGATAGCGCTGATGTCCGGCAGTGCTTTTGCCGTTACGCACCACCCCGTCAGTAGCTGAACAGGAGGGACAGCTGATAGAAACAGAAGCCACTGGAGCACCTCAAAAACACCATCATACACTAAATCAGTAAGTTGGCAGCATCACCTTCCGTAGCAATTATGTAAAATCA…
258	2	CP026776.1	571	884668	886380	Shigella flexneri strain 98-3193	chromosome	MSIMLPINNNFSLSQNSFYNTISGTYADYFSAWDKWEKQALPGENRNEAVSLLKECLINQFSELQLNRLNLSSLPDNLPPQITVLEITQNALISLPELPASLEYLDACDNRLSTLPELPASLKHLDVDNNQLTMLPELPALLEYINADNNQLTMLPELPTSLEVLSVRNNQLTFLPELPESLEALDVSTNLLESLPAVPVRNHHSEETEIFFRCRENRITHIPENILSLDPTCTIILEDNPLSSRIRESLSQQTAQPDYHGPRIYFSMSDGQQNTLHRPLADAVTAWFPENKQSDVSQIWHAFEHEEHANTFSAFLDRLSDTVSARNTSGFREQVAAWLEKLSTSAELRQQSFAVAADATESCEDRVALTWNNLRKTLLVHQASEGLFDNDTGALLSLG…	GCA_002949695.1_ASM294969v1_genomic.fna	ATGTCCATCATGTTACCGATAAATAATAACTTTTCATTGTCCCAAAATTCTTTTTATAACACTATTTCCGGTACATATGCTGATTACTTTTCAGCATGGGATAAATGGGAAAAACAAGCGCTCCCCGGTGAAAATCGGAATGAAGCGGTCTCCCTACTTAAAGAATGTCTCATCAATCAGTTCAGTGAGCTTCAACTGAATCGTTTAAATCTGTCCTCGCTACCTGACAACTTACCACCTCAAATCACTGTTCTGGAAATTACTCAGAATGCCCTAATATCATTACCAGAATTGCCAGCATCGCTGGAATACCTTGACGCCTGTGACAATCGCCTGTCAACACTTCCTGAATTACCCGCATCTCTGAAACATCTTGATGTAGATAACAACCAACTAACC…	CAATATTTTCCTCCCGCGCTAAAGATCACATAATCTTAACAAGAATGTTAAAAAACGCTGGACTCAGACAGTAGAGTGTGTGTTATGGTTGACTATAAAGTCAGCGAAGGAAATGCTTCTGGCTTTTAACAGATAAAAAGAGACCGAACATGATTCCTGTTTTCGTCAACAAACAATAAAACCCTTTAAAATTAATGCGTTGAATAAATTTACGTTCATCTTTTAATCCCTGACACGTACCATTGCATATTAATACATTCAACCAGTTACCATTTTTTTCGAGTTTTTTAGAGAAATTTTCGGGAATATTTCAGGTCAATCCATGCAGACGCAAGCAATTCCTGTATTGAATAATTCCGTAGCAATTATGTAAAATCATCTCCGGCTGATTTTCATTCA…
259	2	CP024473.1	571	3402994	3401282	Shigella flexneri 7b strain 94-3007	chromosome	MSIMLPINNNFSLSQNSFYNTISGTYADYFSAWDKWEKQALPGENRNEAVSLLKECLINQFSELQLNRLNLSSLPDNLPPQITVLEITQNALISLPELPASLEYLDACDNRLSTLPELPASLKHLDVDNNQLTMLPELPALLEYINADNNQLTMLPELPTSLEVLSVRNNQLTFLPELPESLEALDVSTNLLESLPAVPVRNHHSEETEIFFRCRENRITHIPENILSLDPTCTIILEDNPLSSRIRESLSQQTAQPDYHGPRIYFSMSDGQQNTLHRPLADAVTAWFPENKQSDVSQIWHAFEHEEHANTFSAFLDRLSDTVSARNTSGFREQVAAWLEKLSTSAELRQQSFAVAADATESCEDRVALTWNNLRKTLLVHQASEGLFDNDTGALLSLG…	GCA_002741635.1_ASM274163v1_genomic.fna	ATGTCCATCATGTTACCGATAAATAATAACTTTTCATTGTCCCAAAATTCTTTTTATAACACTATTTCCGGTACATATGCTGATTACTTTTCAGCATGGGATAAATGGGAAAAACAAGCGCTCCCCGGTGAAAATCGGAATGAAGCGGTCTCCCTACTTAAAGAATGTCTCATCAATCAGTTCAGTGAGCTTCAACTGAATCGTTTAAATCTGTCCTCGCTACCTGACAACTTACCACCTCAAATCACTGTTCTGGAAATTACTCAGAATGCCCTAATATCATTACCAGAATTGCCAGCATCGCTGGAATACCTTGACGCCTGTGACAATCGCCTGTCAACACTTCCTGAATTACCCGCATCTCTGAAACATCTTGATGTAGATAACAACCAACTAACC…	CAATATTTTCCTCCCGCGCTAAAGATCACATAATCTTAACAAGAATGTTAAAAAACGCTGGACTCAGACAGTAGAGTGTGTGTTATGGTTGACTATAAAGTCAGCGAAGGAAATGCTTCTGGCTTTTAACAGATAAAAAGAGACCGAACATGATTCCTGTTTTCGTCAACAAACAATAAAACCCTTTAAAATTAATGCGTTGAATAAATTTACGTTCATCTTTTAATCCCTGACACGTACCATTGCATATTAATACATTCAACCAGTTACCATTTTTTTCGAGTTTTTTAGAGAAATTTTCGGGAATATTTCAGGTCAATCCATGCAGACGCAAGCAATTCCTGTATTGAATAATTCCGTAGCAATTATGTAAAATCATCTCCGGCTGATTTTCATTCA…
260	2	CP004057.1	571	1464633	1462921	Shigella flexneri Shi06HN006	chromosome	MSIMLPINNNFSLSQNSFYNTISGTYADYFSAWDKWEKQALPGENRNEAVSLLKECLINQFSELQLNRLNLSSLPDNLPPQITVLEITQNALISLPELPASLEYLDACDNRLSTLPELPASLKHLDVDNNQLTMLPELPALLEYINADNNQLTMLPELPTSLEVLSVRNNQLTFLPELPESLEALDVSTNLLESLPAVPVRNHHSEETEIFFRCRENRITHIPENILSLDPTCTIILEDNPLSSRIRESLSQQTAQPDYHGPRIYFSMSDGQQNTLHRPLADAVTAWFPENKQSDVSQIWHAFEHEEHANTFSAFLDRLSDTVSARNTSGFREQVAAWLEKLSTSAELRQQSFAVAADATESCEDRVALTWNNLRKTLLVHQASEGLFDNDTGALLSLG…	GCA_000743995.1_ASM74399v1_genomic.fna	ATGTCCATCATGTTACCGATAAATAATAACTTTTCATTGTCCCAAAATTCTTTTTATAACACTATTTCCGGTACATATGCTGATTACTTTTCAGCATGGGATAAATGGGAAAAACAAGCGCTCCCCGGTGAAAATCGGAATGAAGCGGTCTCCCTACTTAAAGAATGTCTCATCAATCAGTTCAGTGAGCTTCAACTGAATCGTTTAAATCTGTCCTCGCTACCTGACAACTTACCACCTCAAATCACTGTTCTGGAAATTACTCAGAATGCCCTAATATCATTACCAGAATTGCCAGCATCGCTGGAATACCTTGACGCCTGTGACAATCGCCTGTCAACACTTCCTGAATTACCCGCATCTCTGAAACATCTTGATGTAGATAACAACCAACTAACC…	CCGACGCCATTCATGGCCATATCAATGATTTTCTGGTGCGTACCGGGCTGAGAGGCGGTGTAAGTGAACTGTAGTTGCCATGTTTTACGGCAATGAGAGCAGAGATAGCGCTGATGTCCGGCAGTGCTTTTGCCGTTACGCACCACGCCTTCAGTAGCGGAGCAGGAAGGACATCTGATGGAAATGGAAGCCACGCAAGCACCTTAAAATCACCATCATACACTAAATCAGTAAGTTGGCAGCATTACCCATTCAACCAGTTACCATTTTTTTCGAGTTTTTTAGAGAAATTTTCGGGAATATTTCAGGTCAATCCATGCAGACGCAAGCAATTCCTGTATTGAATAATTCCGTAGCAATTATGTAAAATCATCTCCGGCTGATTTTCATTCAAACTCG…
261	2	CP026780.1	571	1650925	1649213	Shigella dysenteriae strain 53-3937	chromosome	MSIMLPINNNFSLSQNSFYNTISGTYADYFSAWDKWEKQALPGENRNEAVSLLKECLINQFSELQLNRLNLSSLPDNLPPQITVLEITQNALISLPELPASLEYLDACDNHLSTLPELPASLKHLDVDNNQLTMLPELPALLEYINADNNQLTMLPELPTSLEVLSVRNNQLTFLPELPESLEALDVSTNLLESLPAVPVRNHHSEETEIFFRCRENRITHIPENILSLDPTCTIILEDNPLSSRIRESLSQQTAQPDYHGPRIYFSMSDGQQNTLHRPLADAVTAWFPENKQSDVSQIWHAFEHEEHANTFSAFLDRLSDTVSARNTSGFREQVAAWLEKLSASAELRQQSFAIVADATESCEDRVALTWNNLRKTLLVHQASEGLFDNDTGALLSLG…	GCA_002949775.1_ASM294977v1_genomic.fna	ATGTCCATCATGTTACCGATAAATAATAACTTTTCATTGTCCCAAAATTCTTTTTATAACACTATTTCCGGTACATATGCTGATTACTTTTCAGCATGGGATAAATGGGAAAAACAAGCGCTCCCCGGTGAAAATCGGAATGAAGCGGTCTCCCTACTTAAAGAATGTCTCATCAATCAGTTCAGTGAGCTTCAACTGAATCGTTTAAATCTGTCCTCGCTACCTGACAACTTACCACCTCAAATCACTGTTCTGGAAATTACTCAGAATGCCCTAATATCATTACCAGAATTGCCAGCATCGCTGGAATACCTTGACGCCTGTGACAATCACCTGTCAACACTTCCTGAATTACCCGCATCTCTGAAACATCTTGATGTAGATAACAACCAACTAACC…	ATAATTCCGTAGCAATTATGTAAAATCATCTCCGGCTGATTTTCATTCAAACTCGCGCTATCGAACATCCATCAGCCAGCCGTGGCACGTTCTTGCATACGACGTGCTACGGTTTCCTTTACGATTTGGGGTTGCGACTTTACCTCTATTGATAATGCATTCCGGCAGAACGTTCAAATATGAAGTACGATGTTTAACTAACCGAAAAACAAGAACAATACGGTGCAAGCAAGCTATTCACAGTTAACTGAAACAGTATCGTTTTTTTACAGCCAATTTTGTTTGTCCTTTTATAATAAAAAAGTGCTGAAGTTCATTTCATGGAATGAACTTCATAAAAACTCCTACTTATTTCTTTTAACAAAGCCATTTGTCCATCGGCTTTAACTGA
262	2	CP026878.1	571	789789	791501	Shigella dysenteriae strain 07-3308	chromosome	MSIMLPINNNFSLSQNSFYNTISGTYADYFSAWDKWEKQALPGENRNEAVSLLKECLINQFSELQLNRLNLSSLPDNLPPQITVLEITQNALISLPELPASLEYLDACDNHLSTLPELPASLKHLDVDNNQLTMLPELPALLEYINADNNQLTMLPELPTSLEVLSVRNNQLTFLPELPESLEALDVSTNLLESLPAVPVRNHHSEETEIFFRCRENRITHIPENILSLDPTCTIILEDNPLSSRIRESLSQQTAQPDYHGPRIYFSMSDGQQNTLHRPLADAVTAWFPENKQSDVSQIWHAFEHEEHANTFSAFLDRLSDTVSARNTSGFREQVAAWLEKLSASAELRQQSFAIVADATESCEDRVALTWNNLRKTLLVHQASEGLFDNDTGALLSLG…	GCA_002949755.1_ASM294975v1_genomic.fna	ATGTCCATCATGTTACCGATAAATAATAACTTTTCATTGTCCCAAAATTCTTTTTATAACACTATTTCCGGTACATATGCTGATTACTTTTCAGCATGGGATAAATGGGAAAAACAAGCGCTCCCCGGTGAAAATCGGAATGAAGCGGTCTCCCTACTTAAAGAATGTCTCATCAATCAGTTCAGTGAGCTTCAACTGAATCGTTTAAATCTGTCCTCGCTACCTGACAACTTACCACCTCAAATCACTGTTCTGGAAATTACTCAGAATGCCCTAATATCATTACCAGAATTGCCAGCATCGCTGGAATACCTTGACGCCTGTGACAATCACCTGTCAACACTTCCTGAATTACCCGCATCTCTGAAACATCTTGATGTAGATAACAACCAACTAACC…	ATAATTCCGTAGCAATTATGTAAAATCATCTCCGGCTGATTTTCATTCAAACTCGCGCTATCGAACATCCATCAGCCAGCCGTGGCACGTTCTTGCATACGACGTGCTACGGTTTCCTTTACGATTTGGGGTTGCGACTTTACCTCTATTGATAATGCATTCCGGCAGAACGTTCAAATATGAAGTACGATGTTTAACTAACCGAAAAACAAGAACAATACGGTGCAAGCAAGCTATTCACAGTTAACTGAAACAGTATCGTTTTTTTACAGCCAATTTTGTTTGTCCTTTTATAATAAAAAAGTGCTGAAGTTCATTTCATGGAATGAACTTCATAAAAACTCCTACTTATTTCTTTTAACAAAGCCATTTGTCCATCGGCTTTAACTGAA
263	2	CP000034.1	571	1814404	1812692	Shigella dysenteriae Sd197	chromosome	MSIMLPINNNFSLSQNSFYNTISGTYADYFSAWDKWEKQALPGENRNEAVSLLKECLINQFSELQLNRLNLSSLPDNLPPQITVLEITQNALISLPELPASLEYLDACDNHLSTLPELPASLKHLDVDNNQLTMLPELPALLEYINADNNQLTMLPELPTSLEVLSVRNNQLTFLPELPESLEALDVSTNLLESLPAVPVRNHHSEETEIFFRCRENRITHIPENILSLDPTCTIILEDNPLSSRIRESLSQQTAQPDYHGPRIYFSMSDGQQNTLHRPLADAVTAWFPENKQSDVSQIWHAFEHEEHANTFSAFLDRLSDTVSARNTSGFREQVAAWLEKLSASAELRQQSFAIVADATESCEDRVALTWNNLRKTLLVHQASEGLFDNDTGALLSLG…	GCA_000012005.1_ASM1200v1_genomic.fna	ATGTCCATCATGTTACCGATAAATAATAACTTTTCATTGTCCCAAAATTCTTTTTATAACACTATTTCCGGTACATATGCTGATTACTTTTCAGCATGGGATAAATGGGAAAAACAAGCGCTCCCCGGTGAAAATCGGAATGAAGCGGTCTCCCTACTTAAAGAATGTCTCATCAATCAGTTCAGTGAGCTTCAACTGAATCGTTTAAATCTGTCCTCGCTACCTGACAACTTACCACCTCAAATCACTGTTCTGGAAATTACTCAGAATGCCCTAATATCATTACCAGAATTGCCAGCATCGCTGGAATACCTTGACGCCTGTGACAATCACCTGTCAACACTTCCTGAATTACCCGCATCTCTGAAACATCTTGATGTAGATAACAACCAACTAACC…	GAAAGAACCTCAAAAGCCCGCATTATACATCAGATTCAACTAATTAGAGGCATCACCCTGTATTGAATAATTCCGTAGCAATTATGTAAAATCATCTCCGGCTGATTTTCATTCAAACTCGCGCTATCGAACATCCATCAGCCAGCCGTGGCACGTTCTTGCATACGACGTGCTACGGTTTCCTTTACGATTTGGGGTTGCGACTTTACCTCTATTGATAATGCATTCCGGCAGAACGTTCAAATATGAAGTACGATGTTTAACTAACCGAAAAACAAGAACAATACGGTGCAAGCAAGCTATTCACAGTTAACTGAAACAGTATCGTTTTTTTACAGCCAATTTTGTTTGTCCTTTTATAATAAAAAAGTGCTGAAGTTCATTTCATGGAATGAACTT…
264	2	CP026786.1	571	4214713	4216425	Shigella dysenteriae strain NCTC 9718	chromosome	MSIMLPINNNFSLSQNSFYNTISGTYADYFSAWDKWEKQALPGENRNEAVSLLKECLINQFSELQLNRLNLSSLPDNLPPQITVLEITQNALISLPELPASLEYLDACDNHLSTLPELPASLKHLDVDNNQLTMLPELPALLEYINADNNQLTMLPELPTSLEVLSVRNNQLTFLPELSESLEALDVSTNLLESLPAVPVRNHHSEETEIFFRCRENRITHIPENILSLDPTCTIILEDNPLSSRIRESLSQQTAQPDYHGPRIYFSMSDGQQNTLHRPLADAVTAWFPENKQSDVSQIWHAFEHEEHANTFSAFLDRLSDTVSARNTSGFREQVAAWLEKLSASAELRQQSFAIAADATESCEDRVALTWNNLRKTLLVHQASEGLFDNDTGALLSLG…	GCA_002949835.1_ASM294983v1_genomic.fna	ATGTCCATCATGTTACCGATAAATAATAACTTTTCATTGTCCCAAAATTCTTTTTATAACACTATTTCCGGTACATATGCTGATTACTTTTCAGCATGGGATAAATGGGAAAAACAAGCGCTCCCCGGTGAAAATCGGAATGAAGCGGTCTCCCTACTTAAAGAATGTCTCATCAATCAGTTCAGTGAGCTTCAACTGAATCGTTTAAATCTGTCCTCGCTACCTGACAACTTACCACCTCAAATCACTGTTCTGGAAATTACTCAGAATGCCCTAATATCATTACCAGAATTGCCAGCATCGCTGGAATACCTTGACGCCTGTGACAATCACCTGTCAACACTTCCTGAATTACCCGCATCTCTGAAACATCTTGATGTAGATAACAACCAACTAACC…	GAAAGAACCTCAAAAGCCCGCATTATACATCAGATTCAACTAATTAGAGGCATCACCCTGTATTGAATAATTCCGTAGCAATTATGTAAAATCATCTCCGGCTGATTTTCATTCAAACTCGCGCTATCGAACATCCATCAGCCAGCCGTGGCACGTTCTTGCATACGACGTGCTACGGTTTCCTTTACGATTTGGGGTTGCGACTTTACCTCTATTGATAATGCATTCCGGCAGAACGTTCAAATATGAAGTACGATGTTTAACTAACCGAAAAACAAGAACAATACGGTGCAAGCAAGCTATTCACAGTTAACTGAAACAGTATCGTTTTTTTACAGCCAATTTTGTTTGTCCTTTTATAATAAAAAAGTGCTGAAGTTCATTTCATGGAATGAACTT…
265	2	CP034060.1	571	2732486	2734198	Shigella flexneri strain FDAARGOS_535	chromosome	MSIMLPINNNFSLSQNSFYNTISGTYADYFSAWDKWEKQALPGENRNEAVSLLKECLINQFSELQLNRLNLSSLPDNLPPQITVLEITQNALISLPELPASLEYLDACDNRLSTLPELPASLKHLDVDNNQLTMLPELPALLEYINADNNQLTMLPELPTSLEVLSVRNNQLTFLPELPESLEALDVSTNLLESLPAVPVRNHHSEETEIFFRCRENRITHIPENILSLDPTCTIILEDNPLSSRIRESLSQQTAQPDYHGPRIYFSMSDGQQNTLHRPLADAVTAWFPENKQSDVSQIWHAFEHEEHANTFSAFLDRLSDTVSARNTSGFREQVAAWLEKLSTSAELRQQSFAVAADATESCEDRVALTWNNLRKTLLVHQASEGLFDNDTGALLSLG…	GCA_003855135.1_ASM385513v1_genomic.fna	ATGTCCATCATGTTACCGATAAATAATAACTTTTCATTGTCCCAAAATTCTTTTTATAACACTATTTCCGGTACATATGCTGATTACTTTTCAGCATGGGATAAATGGGAAAAACAAGCGCTCCCCGGTGAAAATCGGAATGAAGCGGTCTCCCTACTTAAAGAATGTCTCATCAATCAGTTCAGTGAGCTTCAACTGAATCGTTTAAATCTGTCCTCGCTACCTGACAACTTACCACCTCAAATCACTGTTCTGGAAATTACTCAGAATGCCCTAATATCATTACCAGAATTGCCAGCATCGCTGGAATACCTTGACGCCTGTGACAATCGCCTGTCAACACTTCCTGAATTACCCGCATCTCTGAAACATCTTGATGTAGATAACAACCAACTAACC…	CAATATTTTCCTCCCGCGCTAAAGATCACATAATCTTAACAAGAATGTTAAAAAACGCTGGACTCAGACAGTAGAGTGTGTGTTATGGTTGACTATAAAGTCAGCGAAGGAAATGCTTCTGGCTTTTAACAGATAAAAAGAGACCGAACATGATTCCTGTTTTCGTCAACAAACAATAAAACCCTTTAAAATTAATGCGTTGAATAAATTTACGTTCATCTTTTAATCCCTGACACGTACCATTGCATATTAATACATTCAACCAGTTACCATTTTTTTCGAGTTTTTTAGAGAAATTTTCGGGAATATTTCAGGTCAATCCATGCAGACGCAAGCAATTCCTGTATTGAATAATTCCGTAGCAATTATGTAAAATCATCTCCGGCTGATTTTCATTCA…
266	2	LR213455.1	571	2475170	2476882	Shigella flexneri strain AUSMDU00008332	chromosome	MSIMLPINNNFSLSQNSFYNTISGTYADYFSAWDKWEKQALPGENRNEAVSLLKECLINQFSELQLNRLNLSSLPDNLPPQITVLEITQNALISLPELPASLEYLDACDNRLSTLPELPASLKHLDVDNNQLTMLPELPALLEYINADNNQLTMLPELPTSLEVLSVRNNQLTFLPELPESLEALDVSTNLLESLPAVPVRNHHSEETEIFFRCRENRITHIPENILSLDPTCTIILEDNPLSSRIRESLSQQTAQPDYHGPRIYFSMSDGQQNTLHRPLADAVTAWFPENKQSDVSQIWHAFEHEEHANTFSAFLDRLSDTVSARNTSGFREQVAAWLEKLSTSAELRQQSFAVAADATESCEDRVALTWNNLRKTLLVHQASEGLFDNDTGALLSLG…	GCA_900659665.1_AUSMDU00008332_genomic.fna	ATGTCCATCATGTTACCGATAAATAATAACTTTTCATTGTCCCAAAATTCTTTTTATAACACTATTTCCGGTACATATGCTGATTACTTTTCAGCATGGGATAAATGGGAAAAACAAGCGCTCCCCGGTGAAAATCGGAATGAAGCGGTCTCCCTACTTAAAGAATGTCTCATCAATCAGTTCAGTGAGCTTCAACTGAATCGTTTAAATCTGTCCTCGCTACCTGACAACTTACCACCTCAAATCACTGTTCTGGAAATTACTCAGAATGCCCTAATATCATTACCAGAATTGCCAGCATCGCTGGAATACCTTGACGCCTGTGACAATCGCCTGTCAACACTTCCTGAATTACCCGCATCTCTGAAACATCTTGATGTAGATAACAACCAACTAACC…	CCGACGCCATTCATGGCCATATCAATGATTTTCTGGTGCGTACCGGGCTGAGAGGCGGTGTAAGTGAACTGTAGTTGCCATGTTTTACGGCAATGAGAGCAGAGATAGCGCTGATGTCCGGCAGTGCTTTTGCCGTTACGCACCACGCCTTCAGTAGCGGAGCAGGAAGGACATCTGATGGAAATGGAAGCCACGCAAGCACCTTAAAATCACCATCATACACTAAATCAGTAAGTTGGCAGCATTACCCATTCAACCAGTTACCATTTTTTTCGAGTTTTTTAGAGAAATTTTCGGGAATATTTCAGGTCAATCCATGCAGACGCAAGCAATTCCTGTATTGAATAATTCCGTAGCAATTATGTAAAATCATCTCCGGCTGATTTTCATTCAAACTCG…
267	2	CP058589.1	571	1510811	1509099	Shigella flexneri strain M2901	chromosome	MSIMLPINNNFSLSQNSFYNTISGTYADYFSAWDKWEKQALPGENRNEAVSLLKECLINQFSELQLNRLNLSSLPDNLPPQITVLEITQNALISLPELPASLEYLDACDNRLSTLPELPASLKHLDVDNNQLTMLPELPALLEYINADNNQLTMLPELPTSLEVLSVRNNQLTFLPELPESLEALDVSTNLLESLPAVPVRNHHSEETEIFFRCRENRITHIPENILSLDPTCTIILEDNPLSSRIRESLSQQTAQPDYHGPRIYFSMSDGQQNTLHRPLADAVTAWFPENKQSDVSQIWHAFEHEEHANTFSAFLDRLSDTVSARNTSGFREQVAAWLEKLSTSAELRQQSFAVAADATESCEDRVALTWNNLRKTLLVHQASEGLFDNDTGALLSLG…	GCA_013402835.1_ASM1340283v1_genomic.fna	ATGTCCATCATGTTACCGATAAATAATAACTTTTCATTGTCCCAAAATTCTTTTTATAACACTATTTCCGGTACATATGCTGATTACTTTTCAGCATGGGATAAATGGGAAAAACAAGCGCTCCCCGGTGAAAATCGGAATGAAGCGGTCTCCCTACTTAAAGAATGTCTCATCAATCAGTTCAGTGAGCTTCAACTGAATCGTTTAAATCTGTCCTCGCTACCTGACAACTTACCACCTCAAATCACTGTTCTGGAAATTACTCAGAATGCCCTAATATCATTACCAGAATTGCCAGCATCGCTGGAATACCTTGACGCCTGTGACAATCGCCTGTCAACACTTCCTGAATTACCCGCATCTCTGAAACATCTTGATGTAGATAACAACCAACTAACC…	CCGACGCCATTCATGGCCATATCAATGATTTTCTGGTGCGTACCGGGCTGAGAGGCGGTGTAAGTGAACTGTAGTTGCCATGTTTTACGGCAATGAGAGCAGAGATAGCGCTGATGTCCGGCAGTGCTTTTGCCGTTACGCACCACGCCTTCAGTAGCGGAGCAGGAAGGACATCTGATGGAAATGGAAGCCACGCAAGCACCTTAAAATCACCATCATACACTAAATCAGTAAGTTGGCAGCATTACCCATTCAACCAGTTACCATTTTTTTCGAGTTTTTTAGAGAAATTTTCGGGAATATTTCAGGTCAATCCATGCAGACGCAAGCAATTCCTGTATTGAATAATTCCGTAGCAATTATGTAAAATCATCTCCGGCTGATTTTCATTCAAACTCG…
268	2	CP034931.1	571	2009454	2011166	Shigella flexneri strain 2013C-3749	chromosome	MSIMLPINNNFSLSQNSFYNTISGTYADYFSAWDKWEKQALPGENRNEAVSLLKECLINQFSELQLNRLNLSSLPDNLPPQITVLEITQNALISLPELPASLEYLDACDNRLSTLPELPASLKHLDVDNNQLTMLPELPALLEYINADNNQLTMLPELPTSLEVLSVRNNQLTFLPELPESLEALDVSTNLLESLPAVPVRNHHSEETEIFFRCRENRITHIPENILSLDPTCTIILEDNPLSSRIRESLSQQTAQPDYHGPRIYFSMSDGQQNTLHRPLADAVTAWFPENKQSDVSQIWHAFEHEEHANTFSAFLDRLSDTVSARNTSGFREQVAAWLEKLSTSAELRQQSFAVAADATESCEDRVALTWNNLRKTLLVHQASEGLFDNDTGALLSLG…	GCA_010231485.1_ASM1023148v1_genomic.fna	ATGTCCATCATGTTACCGATAAATAATAACTTTTCATTGTCCCAAAATTCTTTTTATAACACTATTTCCGGTACATATGCTGATTACTTTTCAGCATGGGATAAATGGGAAAAACAAGCGCTCCCCGGTGAAAATCGGAATGAAGCGGTCTCCCTACTTAAAGAATGTCTCATCAATCAGTTCAGTGAGCTTCAACTGAATCGTTTAAATCTGTCCTCGCTACCTGACAACTTACCACCTCAAATCACTGTTCTGGAAATTACTCAGAATGCCCTAATATCATTACCAGAATTGCCAGCATCGCTGGAATACCTTGACGCCTGTGACAATCGCCTGTCAACACTTCCTGAATTACCCGCATCTCTGAAACATCTTGATGTAGATAACAACCAACTAACC…	CCGACGCCATTCATGGCCATATCAATGATTTTCTGGTGCGTACCGGGCTGAGAGGCGGTGTAAGTGAACTGTAGTTGCCATGTTTTACGGCAATGAGAGCAGAGATAGCGCTGATGTCCGGCAGTGCTTTTGCCGTTACGCACCACGCCTTCAGTAGCGGAGCAGGAAGGACATCTGATGGAAATGGAAGCCACGCAAGCACCTTAAAATCACCATCATACACTAAATCAGTAAGTTGGCAGCATTACCCATTCAACCAGTTACCATTTTTTTCGAGTTTTTTAGAGAAATTTTCGGGAATATTTCAGGTCAATCCATGCAGACGCAAGCAATTCCTGTATTGAATAATTCCGTAGCAATTATGTAAAATCATCTCCGGCTGATTTTCATTCAAACTCG…
269	2	CP044158.1	571	1723530	1721818	Shigella flexneri strain AR-0423	chromosome	MSIMLPINNNFSLSQNSFYNTISGTYADYFSAWDKWEKQALPGENRNEAVSLLKECLINQFSELQLNRLNLSSLPDNLPPQITVLEITQNALISLPELPASLEYLDACDNRLSTLPELPASLKHLDVDNNQLTMLPELPALLEYINADNNQLTMLPELPTSLEVLSVRNNQLTFLPELPESLEALDVSTNLLESLPAVPVRNHHSEETEIFFRCRENRITHIPENILSLDPTCTIILEDNPLSSRIRESLSQQTAQPDYHGPRIYFSMSDGQQNTLHRPLADAVTAWFPENKQSDVSQIWHAFEHEEHANTFSAFLDRLSDTVSARNTSGFREQVAAWLEKLSTSAELRQQSFAVAADATESCEDRVALTWNNLRKTLLVHQASEGLFDNDTGALLSLG…	GCA_008727275.1_ASM872727v1_genomic.fna	ATGTCCATCATGTTACCGATAAATAATAACTTTTCATTGTCCCAAAATTCTTTTTATAACACTATTTCCGGTACATATGCTGATTACTTTTCAGCATGGGATAAATGGGAAAAACAAGCGCTCCCCGGTGAAAATCGGAATGAAGCGGTCTCCCTACTTAAAGAATGTCTCATCAATCAGTTCAGTGAGCTTCAACTGAATCGTTTAAATCTGTCCTCGCTACCTGACAACTTACCACCTCAAATCACTGTTCTGGAAATTACTCAGAATGCCCTAATATCATTACCAGAATTGCCAGCATCGCTGGAATACCTTGACGCCTGTGACAATCGCCTGTCAACACTTCCTGAATTACCCGCATCTCTGAAACATCTTGATGTAGATAACAACCAACTAACC…	CCGACGCCATTCATGGCCATATCAATGATTTTCTGGTGCGTACCGGGCTGAGAGGCGGTGTAAGTGAACTGTAGTTGCCATGTTTTACGGCAATGAGAGCAGAGATAGCGCTGATGTCCGGCAGTGCTTTTGCCGTTACGCACCACGCCTTCAGTAGCGGAGCAGGAAGGACATCTGATGGAAATGGAAGCCACGCAAGCACCTTAAAATCACCATCATACACTAAATCAGTAAGTTGGCAGCATTACCCATTCAACCAGTTACCATTTTTTTCGAGTTTTTTAGAGAAATTTTCGGGAATATTTCAGGTCAATCCATGCAGACGCAAGCAATTCCTGTATTGAATAATTCCGTAGCAATTATGTAAAATCATCTCCGGCTGATTTTCATTCAAACTCG…
270	2	CP044155.1	571	4283757	4282045	Shigella flexneri strain AR-0424	chromosome	MSIMLPINNNFSLSQNSFYNTISGTYADYFSAWDKWEKQALPGENRNEAVSLLKECLINQFSELQLNRLNLSSLPDNLPPQITVLEITQNALISLPELPASLEYLDACDNRLSTLPELPASLKHLDVDNNQLTMLPELPALLEYINADNNQLTMLPELPTSLEVLSVRNNQLTFLPELPESLEALDVSTNLLESLPAVPVRNHHSEETEIFFRCRENRITHIPENILSLDPTCTIILEDNPLSSRIRESLSQQTAQPDYHGPRIYFSMSDGQQNTLHRPLADAVTAWFPENKQSDVSQIWHAFEHEEHANTFSAFLDRLSDTVSARNTSGFREQVAAWLEKLSTSAELRQQSFAVAADATESCEDRVALTWNNLRKTLLVHQASEGLFDNDTGALLSLG…	GCA_008727255.1_ASM872725v1_genomic.fna	ATGTCCATCATGTTACCGATAAATAATAACTTTTCATTGTCCCAAAATTCTTTTTATAACACTATTTCCGGTACATATGCTGATTACTTTTCAGCATGGGATAAATGGGAAAAACAAGCGCTCCCCGGTGAAAATCGGAATGAAGCGGTCTCCCTACTTAAAGAATGTCTCATCAATCAGTTCAGTGAGCTTCAACTGAATCGTTTAAATCTGTCCTCGCTACCTGACAACTTACCACCTCAAATCACTGTTCTGGAAATTACTCAGAATGCCCTAATATCATTACCAGAATTGCCAGCATCGCTGGAATACCTTGACGCCTGTGACAATCGCCTGTCAACACTTCCTGAATTACCCGCATCTCTGAAACATCTTGATGTAGATAACAACCAACTAACC…	CCGACGCCATTCATGGCCATATCAATGATTTTCTGGTGCGTACCGGGCTGAGAGGCGGTGTAAGTGAACTGTAGTTGCCATGTTTTACGGCAATGAGAGCAGAGATAGCGCTGATGTCCGGCAGTGCTTTTGCCGTTACGCACCACGCCTTCAGTAGCGGAGCAGGAAGGACATCTGATGGAAATGGAAGCCACGCAAGCACCTTAAAATCACCATCATACACTAAATCAGTAAGTTGGCAGCATTACCCATTCAACCAGTTACCATTTTTTTCGAGTTTTTTAGAGAAATTTTCGGGAATATTTCAGGTCAATCCATGCAGACGCAAGCAATTCCTGTATTGAATAATTCCGTAGCAATTATGTAAAATCATCTCCGGCTGATTTTCATTCAAACTCG…
271	2	CP044152.1	571	415820	417532	Shigella flexneri strain AR-0425	chromosome	MSIMLPINNNFSLSQNSFYNTISGTYADYFSAWDKWEKQALPGENRNEAVSLLKECLINQFSELQLNRLNLSSLPDNLPPQITVLEITQNALISLPELPASLEYLDACDNRLSTLPELPASLKHLDVDNNQLTMLPELPALLEYINADNNQLTMLPELPTSLEVLSVRNNQLTFLPELPESLEALDVSTNLLESLPAVPVRNHHSEETEIFFRCRENRITHIPENILSLDPTCTIILEDNPLSSRIRESLSQQTAQPDYHGPRIYFSMSDGQQNTLHRPLADAVTAWFPENKQSDVSQIWHAFEHEEHANTFSAFLDRLSDTVSARNTSGFREQVAAWLEKLSTSAELRQQSFAVAADATESCEDRVALTWNNLRKTLLVHQASEGLFDNDTGALLSLG…	GCA_008727235.1_ASM872723v1_genomic.fna	ATGTCCATCATGTTACCGATAAATAATAACTTTTCATTGTCCCAAAATTCTTTTTATAACACTATTTCCGGTACATATGCTGATTACTTTTCAGCATGGGATAAATGGGAAAAACAAGCGCTCCCCGGTGAAAATCGGAATGAAGCGGTCTCCCTACTTAAAGAATGTCTCATCAATCAGTTCAGTGAGCTTCAACTGAATCGTTTAAATCTGTCCTCGCTACCTGACAACTTACCACCTCAAATCACTGTTCTGGAAATTACTCAGAATGCCCTAATATCATTACCAGAATTGCCAGCATCGCTGGAATACCTTGACGCCTGTGACAATCGCCTGTCAACACTTCCTGAATTACCCGCATCTCTGAAACATCTTGATGTAGATAACAACCAACTAACC…	CCGACGCCATTCATGGCCATATCAATGATTTTCTGGTGCGTACCGGGCTGAGAGGCGGTGTAAGTGAACTGTAGTTGCCATGTTTTACGGCAATGAGAGCAGAGATAGCGCTGATGTCCGGCAGTGCTTTTGCCGTTACGCACCACGCCTTCAGTAGCGGAGCAGGAAGGACATCTGATGGAAATGGAAGCCACGCAAGCACCTTAAAATCACCATCATACACTAAATCAGTAAGTTGGCAGCATTACCCATTCAACCAGTTACCATTTTTTTCGAGTTTTTTAGAGAAATTTTCGGGAATATTTCAGGTCAATCCATGCAGACGCAAGCAATTCCTGTATTGAATAATTCCGTAGCAATTATGTAAAATCATCTCCGGCTGATTTTCATTCAAACTCG…
272	2	CP042980.1	571	1402416	1400704	Shigella flexneri Y strain PE577	chromosome	MSIMLPINNNFSLSQNSFYNTISGTYADYFSAWDKWEKQALPGENRNEAVSLLKECLINQFSELQLNRLNLSSLPDNLPPQITVLEITQNALISLPELPASLEYLDACDNRLSTLPELPASLKHLDVDNNQLTMLPELPALLEYINADNNQLTMLPELPTSLEVLSVRNNQLTFLPELPESLEALDVSTNLLESLPAVPVRNHHSEETEIFFRCRENRITHIPENILSLDPTCTIILEDNPLSSRIRESLSQQTAQPDYHGPRIYFSMSDGQQNTLHRPLADAVTAWFPENKQSDVSQIWHAFEHEEHANTFSAFLDRLSDTVSARNTSGFREQVAAWLEKLSTSAELRQQSFAVAADATESCEDRVALTWNNLRKTLLVHQASEGLFDNDTGALLSLG…	GCA_008370775.1_ASM837077v1_genomic.fna	ATGTCCATCATGTTACCGATAAATAATAACTTTTCATTGTCCCAAAATTCTTTTTATAACACTATTTCCGGTACATATGCTGATTACTTTTCAGCATGGGATAAATGGGAAAAACAAGCGCTCCCCGGTGAAAATCGGAATGAAGCGGTCTCCCTACTTAAAGAATGTCTCATCAATCAGTTCAGTGAGCTTCAACTGAATCGTTTAAATCTGTCCTCGCTACCTGACAACTTACCACCTCAAATCACTGTTCTGGAAATTACTCAGAATGCCCTAATATCATTACCAGAATTGCCAGCATCGCTGGAATACCTTGACGCCTGTGACAATCGCCTGTCAACACTTCCTGAATTACCCGCATCTCTGAAACATCTTGATGTAGATAACAACCAACTAACC…	CCGACGCCATTCATGGCCATATCAATGATTTTCTGGTGCGTACCGGGCTGAGAGGCGGTGTAAGTGAACTGTAGTTGCCATGTTTTACGGCAATGAGAGCAGAGATAGCGCTGATGTCCGGCAGTGCTTTTGCCGTTACGCACCACGCCTTCAGTAGCGGAGCAGGAAGGACATCTGATGGAAATGGAAGCCACGCAAGCACCTTAAAATCACCATCATACACTAAATCAGTAAGTTGGCAGCATTACCCATTCAACCAGTTACCATTTTTTTCGAGTTTTTTAGAGAAATTTTCGGGAATATTTCAGGTCAATCCATGCAGACGCAAGCAATTCCTGTATTGAATAATTCCGTAGCAATTATGTAAAATCATCTCCGGCTGATTTTCATTCAAACTCG…
273	2	CP020086.1	571	2926667	2928379	Shigella flexneri 1a strain 0670	chromosome	MSIMLPINNNFSLSQNSFYNTISGTYADYFSAWDKWEKQALPGENRNEAVSLLKECLINQFSELQLNRLNLSSLPDNLPPQITVLEITQNALISLPELPASLEYLDACDNRLSTLPELPASLKHLDVDNNQLTMLPELPALLEYINADNNQLTMLPELPTSLEVLSVRNNQLTFLPELPESLEALDVSTNLLESLPAVPVRNHHSEETEIFFRCRENRITHIPENILSLDPTCTIILEDNPLSSRIRESLSQQTAQPDYHGPRIYFSMSDGQQNTLHRPLADAVTAWFPENKQSDVSQIWHAFEHEEHANTFSAFLDRLSDTVSARNTSGFREQVAAWLEKLSTSAELRQQSFAVAADATESCEDRVALTWNNLRKTLLVHQASEGLFDNDTGALLSLG…	GCA_002240135.1_ASM224013v1_genomic.fna	ATGTCCATCATGTTACCGATAAATAATAACTTTTCATTGTCCCAAAATTCTTTTTATAACACTATTTCCGGTACATATGCTGATTACTTTTCAGCATGGGATAAATGGGAAAAACAAGCGCTCCCCGGTGAAAATCGGAATGAAGCGGTCTCCCTACTTAAAGAATGTCTCATCAATCAGTTCAGTGAGCTTCAACTGAATCGTTTAAATCTGTCCTCGCTACCTGACAACTTACCACCTCAAATCACTGTTCTGGAAATTACTCAGAATGCCCTAATATCATTACCAGAATTGCCAGCATCGCTGGAATACCTTGACGCCTGTGACAATCGCCTGTCAACACTTCCTGAATTACCCGCATCTCTGAAACATCTTGATGTAGATAACAACCAACTAACC…	CCGACGCCATTCATGGCCATATCAATGATTTTCTGGTGCGTACCGGGCTGAGAGGCGGTGTAAGTGAACTGTAGTTGCCATGTTTTACGGCAATGAGAGCAGAGATAGCGCTGATGTCCGGCAGTGCTTTTGCCGTTACGCACCACGCCTTCAGTAGCGGAGCAGGAAGGACATCTGATGGAAATGGAAGCCACGCAAGCACCTTAAAATCACCATCATACACTAAATCAGTAAGTTGGCAGCATTACCCATTCAACCAGTTACCATTTTTTTCGAGTTTTTTAGAGAAATTTTCGGGAATATTTCAGGTCAATCCATGCAGACGCAAGCAATTCCTGTATTGAATAATTCCGTAGCAATTATGTAAAATCATCTCCGGCTGATTTTCATTCAAACTCG…
274	2	CP020342.1	571	3534795	3536507	Shigella flexneri 1a strain 0439	chromosome	MSIMLPINNNFSLSQNSFYNTISGTYADYFSAWDKWEKQALPGENRNEAVSLLKECLINQFSELQLNRLNLSSLPDNLPPQITVLEITQNALISLPELPASLEYLDACDNRLSTLPELPASLKHLDVDNNQLTMLPELPALLEYINADNNQLTMLPELPTSLEVLSVRNNQLTFLPELPESLEALDVSTNLLESLPAVPVRNHHSEETEIFFRCRENRITHIPENILSLDPTCTIILEDNPLSSRIRESLSQQTAQPDYHGPRIYFSMSDGQQNTLHRPLADAVTAWFPENKQSDVSQIWHAFEHEEHANTFSAFLDRLSDTVSARNTSGFREQVAAWLEKLSTSAELRQQSFAVAADATESCEDRVALTWNNLRKTLLVHQASEGLFDNDTGALLSLG…	GCA_002240115.1_ASM224011v1_genomic.fna	ATGTCCATCATGTTACCGATAAATAATAACTTTTCATTGTCCCAAAATTCTTTTTATAACACTATTTCCGGTACATATGCTGATTACTTTTCAGCATGGGATAAATGGGAAAAACAAGCGCTCCCCGGTGAAAATCGGAATGAAGCGGTCTCCCTACTTAAAGAATGTCTCATCAATCAGTTCAGTGAGCTTCAACTGAATCGTTTAAATCTGTCCTCGCTACCTGACAACTTACCACCTCAAATCACTGTTCTGGAAATTACTCAGAATGCCCTAATATCATTACCAGAATTGCCAGCATCGCTGGAATACCTTGACGCCTGTGACAATCGCCTGTCAACACTTCCTGAATTACCCGCATCTCTGAAACATCTTGATGTAGATAACAACCAACTAACC…	CCGACGCCATTCATGGCCATATCAATGATTTTCTGGTGCGTACCGGGCTGAGAGGCGGTGTAAGTGAACTGTAGTTGCCATGTTTTACGGCAATGAGAGCAGAGATAGCGCTGATGTCCGGCAGTGCTTTTGCCGTTACGCACCACGCCTTCAGTAGCGGAGCAGGAAGGACATCTGATGGAAATGGAAGCCACGCAAGCACCTTAAAATCACCATCATACACTAAATCAGTAAGTTGGCAGCATTACCCATTCAACCAGTTACCATTTTTTTCGAGTTTTTTAGAGAAATTTTCGGGAATATTTCAGGTCAATCCATGCAGACGCAAGCAATTCCTGTATTGAATAATTCCGTAGCAATTATGTAAAATCATCTCCGGCTGATTTTCATTCAAACTCG…
275	2	CP020339.1	571	758916	757204	Shigella flexneri 4c strain 0702	chromosome	MSIMLPINNNFSLSQNSFYNTISGTYADYFSAWDKWEKQALPGENRNEAVSLLKECLINQFSELQLNRLNLSSLPDNLPPQITVLEITQNALISLPELPASLEYLDACDNRLSTLPELPASLKHLDVDNNQLTMLPELPALLEYINADNNQLTMLPELPTSLEVLSVRNNQLTFLPELPESLEALDVSTNLLESLPAVPVRNHHSEETEIFFRCRENRITHIPENILSLDPTCTIILEDNPLSSRIRESLSQQTAQPDYHGPRIYFSMSDGQQNTLHRPLADAVTAWFPENKQSDVSQIWHAFEHEEHANTFSAFLDRLSDTVSARNTSGFREQVAAWLEKLSTSAELRQQSFAVAADATESCEDRVALTWNNLRKTLLVHQASEGLFDNDTGALLSLG…	GCA_002240095.1_ASM224009v1_genomic.fna	ATGTCCATCATGTTACCGATAAATAATAACTTTTCATTGTCCCAAAATTCTTTTTATAACACTATTTCCGGTACATATGCTGATTACTTTTCAGCATGGGATAAATGGGAAAAACAAGCGCTCCCCGGTGAAAATCGGAATGAAGCGGTCTCCCTACTTAAAGAATGTCTCATCAATCAGTTCAGTGAGCTTCAACTGAATCGTTTAAATCTGTCCTCGCTACCTGACAACTTACCACCTCAAATCACTGTTCTGGAAATTACTCAGAATGCCCTAATATCATTACCAGAATTGCCAGCATCGCTGGAATACCTTGACGCCTGTGACAATCGCCTGTCAACACTTCCTGAATTACCCGCATCTCTGAAACATCTTGATGTAGATAACAACCAACTAACC…	CCGACGCCATTCATGGCCATATCAATGATTTTCTGGTGCGTACCGGGCTGAGAGGCGGTGTAAGTGAACTGTAGTTGCCATGTTTTACGGCAATGAGAGCAGAGATAGCGCTGATGTCCGGCAGTGCTTTTGCCGTTACGCACCACGCCTTCAGTAGCGGAGCAGGAAGGACATCTGATGGAAATGGAAGCCACGCAAGCACCTTAAAATCACCATCATACACTAAATCAGTAAGTTGGCAGCATTACCCATTCAACCAGTTACCATTTTTTTCGAGTTTTTTAGAGAAATTTTCGGGAATATTTCAGGTCAATCCATGCAGACGCAAGCAATTCCTGTATTGAATAATTCCGTAGCAATTATGTAAAATCATCTCCGGCTGATTTTCATTCAAACTCG…
276	2	CP020336.1	571	1584016	1582304	Shigella flexneri 4c strain 1602	chromosome	MSIMLPINNNFSLSQNSFYNTISGTYADYFSAWDKWEKQALPGENRNEAVSLLKECLINQFSELQLNRLNLSSLPDNLPPQITVLEITQNALISLPELPASLEYLDACDNRLSTLPELPASLKHLDVDNNQLTMLPELPALLEYINADNNQLTMLPELPTSLEVLSVRNNQLTFLPELPESLEALDVSTNLLESLPAVPVRNHHSEETEIFFRCRENRITHIPENILSLDPTCTIILEDNPLSSRIRESLSQQTAQPDYHGPRIYFSMSDGQQNTLHRPLADAVTAWFPENKQSDVSQIWHAFEHEEHANTFSAFLDRLSDTVSARNTSGFREQVAAWLEKLSTSAELRQQSFAVAADATESCEDRVALTWNNLRKTLLVHQASEGLFDNDTGALLSLG…	GCA_002240075.1_ASM224007v1_genomic.fna	ATGTCCATCATGTTACCGATAAATAATAACTTTTCATTGTCCCAAAATTCTTTTTATAACACTATTTCCGGTACATATGCTGATTACTTTTCAGCATGGGATAAATGGGAAAAACAAGCGCTCCCCGGTGAAAATCGGAATGAAGCGGTCTCCCTACTTAAAGAATGTCTCATCAATCAGTTCAGTGAGCTTCAACTGAATCGTTTAAATCTGTCCTCGCTACCTGACAACTTACCACCTCAAATCACTGTTCTGGAAATTACTCAGAATGCCCTAATATCATTACCAGAATTGCCAGCATCGCTGGAATACCTTGACGCCTGTGACAATCGCCTGTCAACACTTCCTGAATTACCCGCATCTCTGAAACATCTTGATGTAGATAACAACCAACTAACC…	CCGACGCCATTCATGGCCATATCAATGATTTTCTGGTGCGTACCGGGCTGAGAGGCGGTGTAAGTGAACTGTAGTTGCCATGTTTTACGGCAATGAGAGCAGAGATAGCGCTGATGTCCGGCAGTGCTTTTGCCGTTACGCACCACGCCTTCAGTAGCGGAGCAGGAAGGACATCTGATGGAAATGGAAGCCACGCAAGCACCTTAAAATCACCATCATACACTAAATCAGTAAGTTGGCAGCATTACCCATTCAACCAGTTACCATTTTTTTCGAGTTTTTTAGAGAAATTTTCGGGAATATTTCAGGTCAATCCATGCAGACGCAAGCAATTCCTGTATTGAATAATTCCGTAGCAATTATGTAAAATCATCTCCGGCTGATTTTCATTCAAACTCG…
277	2	CP037996.1	571	2795640	2793928	Shigella flexneri strain FC906	chromosome	MSIMLPINNNFSLSQNSFYNTISGTYADYFSAWDKWEKQALPGENRNEAVSLLKECLINQFSELQLNRLNLSSLPDNLPPQITVLEITQNALISLPELPASLEYLDACDNRLSTLPELPASLKHLDVDNNQLTMLPELPALLEYINADNNQLTMLPELPTSLEVLSVRNNQLTFLPELPESLEALDVSTNLLESLPAVPVRNHHSEETEIFFRCRENRITHIPENILSLDPTCTIILEDNPLSSRIRESLSQQTAQPDYHGPRIYFSMSDGQQNTLHRPLADAVTAWFPENKQSDVSQIWHAFEHEEHANTFSAFLDRLSDTVSARNTSGFREQVAAWLEKLSTSAELRQQSFAVAADATESCEDRVALTWNNLRKTLLVHQASEGLFDNDTGALLSLG…	GCA_002174695.2_ASM217469v2_genomic.fna	ATGTCCATCATGTTACCGATAAATAATAACTTTTCATTGTCCCAAAATTCTTTTTATAACACTATTTCCGGTACATATGCTGATTACTTTTCAGCATGGGATAAATGGGAAAAACAAGCGCTCCCCGGTGAAAATCGGAATGAAGCGGTCTCCCTACTTAAAGAATGTCTCATCAATCAGTTCAGTGAGCTTCAACTGAATCGTTTAAATCTGTCCTCGCTACCTGACAACTTACCACCTCAAATCACTGTTCTGGAAATTACTCAGAATGCCCTAATATCATTACCAGAATTGCCAGCATCGCTGGAATACCTTGACGCCTGTGACAATCGCCTGTCAACACTTCCTGAATTACCCGCATCTCTGAAACATCTTGATGTAGATAACAACCAACTAACC…	CCGACGCCATTCATGGCCATATCAATGATTTTCTGGTGCGTACCGGGCTGAGAGGCGGTGTAAGTGAACTGTAGTTGCCATGTTTTACGGCAATGAGAGCAGAGATAGCGCTGATGTCCGGCAGTGCTTTTGCCGTTACGCACCACGCCTTCAGTAGCGGAGCAGGAAGGACATCTGATGGAAATGGAAGCCACGCAAGCACCTTAAAATCACCATCATACACTAAATCAGTAAGTTGGCAGCATTACCCATTCAACCAGTTACCATTTTTTTCGAGTTTTTTAGAGAAATTTTCGGGAATATTTCAGGTCAATCCATGCAGACGCAAGCAATTCCTGTATTGAATAATTCCGTAGCAATTATGTAAAATCATCTCCGGCTGATTTTCATTCAAACTCG…
278	2	CP012137.1	571	1468734	1467022	Shigella flexneri 2a strain 981	chromosome	MSIMLPINNNFSLSQNSFYNTISGTYADYFSAWDKWEKQALPGENRNEAVSLLKECLINQFSELQLNRLNLSSLPDNLPPQITVLEITQNALISLPELPASLEYLDACDNRLSTLPELPASLKHLDVDNNQLTMLPELPALLEYINADNNQLTMLPELPTSLEVLSVRNNQLTFLPELPESLEALDVSTNLLESLPAVPVRNHHSEETEIFFRCRENRITHIPENILSLDPTCTIILEDNPLSSRIRESLSQQTAQPDYHGPRIYFSMSDGQQNTLHRPLADAVTAWFPENKQSDVSQIWHAFEHEEHANTFSAFLDRLSDTVSARNTSGFREQVAAWLEKLSTSAELRQQSFAVAADATESCEDRVALTWNNLRKTLLVHQASEGLFDNDTGALLSLG…	GCA_001580175.1_ASM158017v1_genomic.fna	ATGTCCATCATGTTACCGATAAATAATAACTTTTCATTGTCCCAAAATTCTTTTTATAACACTATTTCCGGTACATATGCTGATTACTTTTCAGCATGGGATAAATGGGAAAAACAAGCGCTCCCCGGTGAAAATCGGAATGAAGCGGTCTCCCTACTTAAAGAATGTCTCATCAATCAGTTCAGTGAGCTTCAACTGAATCGTTTAAATCTGTCCTCGCTACCTGACAACTTACCACCTCAAATCACTGTTCTGGAAATTACTCAGAATGCCCTAATATCATTACCAGAATTGCCAGCATCGCTGGAATACCTTGACGCCTGTGACAATCGCCTGTCAACACTTCCTGAATTACCCGCATCTCTGAAACATCTTGATGTAGATAACAACCAACTAACC…	CCGACGCCATTCATGGCCATATCAATGATTTTCTGGTGCGTACCGGGCTGAGAGGCGGTGTAAGTGAACTGTAGTTGCCATGTTTTACGGCAATGAGAGCAGAGATAGCGCTGATGTCCGGCAGTGCTTTTGCCGTTACGCACCACGCCTTCAGTAGCGGAGCAGGAAGGACATCTGATGGAAATGGAAGCCACGCAAGCACCTTAAAATCACCATCATACACTAAATCAGTAAGTTGGCAGCATTACCCATTCAACCAGTTACCATTTTTTTCGAGTTTTTTAGAGAAATTTTCGGGAATATTTCAGGTCAATCCATGCAGACGCAAGCAATTCCTGTATTGAATAATTCCGTAGCAATTATGTAAAATCATCTCCGGCTGATTTTCATTCAAACTCG…
279	2	CP012140.1	571	1817178	1818890	Shigella flexneri 4c strain 1205	chromosome	MSIMLPINNNFSLSQNSFYNTISGTYADYFSAWDKWEKQALPGENRNEAVSLLKECLINQFSELQLNRLNLSSLPDNLPPQITVLEITQNALISLPELPASLEYLDACDNRLSTLPELPASLKHLDVDNNQLTMLPELPALLEYINADNNQLTMLPELPTSLEVLSVRNNQLTFLPELPESLEALDVSTNLLESLPAVPVRNHHSEETEIFFRCRENRITHIPENILSLDPTCTIILEDNPLSSRIRESLSQQTAQPDYHGPRIYFSMSDGQQNTLHRPLADAVTAWFPENKQSDVSQIWHAFEHEEHANTFSAFLDRLSDTVSARNTSGFREQVAAWLEKLSTSAELRQQSFAVAADATESCEDRVALTWNNLRKTLLVHQASEGLFDNDTGALLSLG…	GCA_001579965.1_ASM157996v1_genomic.fna	ATGTCCATCATGTTACCGATAAATAATAACTTTTCATTGTCCCAAAATTCTTTTTATAACACTATTTCCGGTACATATGCTGATTACTTTTCAGCATGGGATAAATGGGAAAAACAAGCGCTCCCCGGTGAAAATCGGAATGAAGCGGTCTCCCTACTTAAAGAATGTCTCATCAATCAGTTCAGTGAGCTTCAACTGAATCGTTTAAATCTGTCCTCGCTACCTGACAACTTACCACCTCAAATCACTGTTCTGGAAATTACTCAGAATGCCCTAATATCATTACCAGAATTGCCAGCATCGCTGGAATACCTTGACGCCTGTGACAATCGCCTGTCAACACTTCCTGAATTACCCGCATCTCTGAAACATCTTGATGTAGATAACAACCAACTAACC…	CCGACGCCATTCATGGCCATATCAATGATTTTCTGGTGCGTACCGGGCTGAGAGGCGGTGTAAGTGAACTGTAGTTGCCATGTTTTACGGCAATGAGAGCAGAGATAGCGCTGATGTCCGGCAGTGCTTTTGCCGTTACGCACCACGCCTTCAGTAGCGGAGCAGGAAGGACATCTGATGGAAATGGAAGCCACGCAAGCACCTTAAAATCACCATCATACACTAAATCAGTAAGTTGGCAGCATTACCCATTCAACCAGTTACCATTTTTTTCGAGTTTTTTAGAGAAATTTTCGGGAATATTTCAGGTCAATCCATGCAGACGCAAGCAATTCCTGTATTGAATAATTCCGTAGCAATTATGTAAAATCATCTCCGGCTGATTTTCATTCAAACTCG…
280	2	CP012735.1	571	3743858	3742146	Shigella flexneri 1a strain 0228	chromosome	MSIMLPINNNFSLSQNSFYNTISGTYADYFSAWDKWEKQALPGENRNEAVSLLKECLINQFSELQLNRLNLSSLPDNLPPQITVLEITQNALISLPELPASLEYLDACDNRLSTLPELPASLKHLDVDNNQLTMLPELPALLEYINADNNQLTMLPELPTSLEVLSVRNNQLTFLPELPESLEALDVSTNLLESLPAVPVRNHHSEETEIFFRCRENRITHIPENILSLDPTCTIILEDNPLSSRIRESLSQQTAQPDYHGPRIYFSMSDGQQNTLHRPLADAVTAWFPENKQSDVSQIWHAFEHEEHANTFSAFLDRLSDTVSARNTSGFREQVAAWLEKLSTSAELRQQSFAVAADATESCEDRVALTWNNLRKTLLVHQASEGLFDNDTGALLSLG…	GCA_001578125.1_ASM157812v1_genomic.fna	ATGTCCATCATGTTACCGATAAATAATAACTTTTCATTGTCCCAAAATTCTTTTTATAACACTATTTCCGGTACATATGCTGATTACTTTTCAGCATGGGATAAATGGGAAAAACAAGCGCTCCCCGGTGAAAATCGGAATGAAGCGGTCTCCCTACTTAAAGAATGTCTCATCAATCAGTTCAGTGAGCTTCAACTGAATCGTTTAAATCTGTCCTCGCTACCTGACAACTTACCACCTCAAATCACTGTTCTGGAAATTACTCAGAATGCCCTAATATCATTACCAGAATTGCCAGCATCGCTGGAATACCTTGACGCCTGTGACAATCGCCTGTCAACACTTCCTGAATTACCCGCATCTCTGAAACATCTTGATGTAGATAACAACCAACTAACC…	CCGACGCCATTCATGGCCATATCAATGATTTTCTGGTGCGTACCGGGCTGAGAGGCGGTGTAAGTGAACTGTAGTTGCCATGTTTTACGGCAATGAGAGCAGAGATAGCGCTGATGTCCGGCAGTGCTTTTGCCGTTACGCACCACGCCTTCAGTAGCGGAGCAGGAAGGACATCTGATGGAAATGGAAGCCACGCAAGCACCTTAAAATCACCATCATACACTAAATCAGTAAGTTGGCAGCATTACCCATTCAACCAGTTACCATTTTTTTCGAGTTTTTTAGAGAAATTTTCGGGAATATTTCAGGTCAATCCATGCAGACGCAAGCAATTCCTGTATTGAATAATTCCGTAGCAATTATGTAAAATCATCTCCGGCTGATTTTCATTCAAACTCG…
281	2	CP007037.1	571	1414265	1412553	Shigella flexneri G1663	chromosome	MSIMLPINNNFSLSQNSFYNTISGTYADYFSAWDKWEKQALPGENRNEAVSLLKECLINQFSELQLNRLNLSSLPDNLPPQITVLEITQNALISLPELPASLEYLDACDNRLSTLPELPASLKHLDVDNNQLTMLPELPALLEYINADNNQLTMLPELPTSLEVLSVRNNQLTFLPELPESLEALDVSTNLLESLPAVPVRNHHSEETEIFFRCRENRITHIPENILSLDPTCTIILEDNPLSSRIRESLSQQTAQPDYHGPRIYFSMSDGQQNTLHRPLADAVTAWFPENKQSDVSQIWHAFEHEEHANTFSAFLDRLSDTVSARNTSGFREQVAAWLEKLSTSAELRQQSFAVAADATESCEDRVALTWNNLRKTLLVHQASEGLFDNDTGALLSLG…	GCA_001021855.1_ASM102185v1_genomic.fna	ATGTCCATCATGTTACCGATAAATAATAACTTTTCATTGTCCCAAAATTCTTTTTATAACACTATTTCCGGTACATATGCTGATTACTTTTCAGCATGGGATAAATGGGAAAAACAAGCGCTCCCCGGTGAAAATCGGAATGAAGCGGTCTCCCTACTTAAAGAATGTCTCATCAATCAGTTCAGTGAGCTTCAACTGAATCGTTTAAATCTGTCCTCGCTACCTGACAACTTACCACCTCAAATCACTGTTCTGGAAATTACTCAGAATGCCCTAATATCATTACCAGAATTGCCAGCATCGCTGGAATACCTTGACGCCTGTGACAATCGCCTGTCAACACTTCCTGAATTACCCGCATCTCTGAAACATCTTGATGTAGATAACAACCAACTAACC…	CCGACGCCATTCATGGCCATATCAATGATTTTCTGGTGCGTACCGGGCTGAGAGGCGGTGTAAGTGAACTGTAGTTGCCATGTTTTACGGCAATGAGAGCAGAGATAGCGCTGATGTCCGGCAGTGCTTTTGCCGTTACGCACCACGCCTTCAGTAGCGGAGCAGGAAGGACATCTGATGGAAATGGAAGCCACGCAAGCACCTTAAAATCACCATCATACACTAAATCAGTAAGTTGGCAGCATTACCCATTCAACCAGTTACCATTTTTTTCGAGTTTTTTAGAGAAATTTTCGGGAATATTTCAGGTCAATCCATGCAGACGCAAGCAATTCCTGTATTGAATAATTCCGTAGCAATTATGTAAAATCATCTCCGGCTGATTTTCATTCAAACTCG…
282	2	LM651928.1	571	1385987	1384275	Shigella flexneri NCTC1	chromosome	MSIMLPINNNFSLSQNSFYNTISGTYADYFSAWDKWEKQALPGENRNEAVSLLKECLINQFSELQLNRLNLSSLPDNLPPQITVLEITQNALISLPELPASLEYLDACDNRLSTLPELPASLKHLDVDNNQLTMLPELPALLEYINADNNQLTMLPELPTSLEVLSVRNNQLTFLPELPESLEALDVSTNLLESLPAVPVRNHHSEETEIFFRCRENRITHIPENILSLDPTCTIILEDNPLSSRIRESLSQQTAQPDYHGPRIYFSMSDGQQNTLHRPLADAVTAWFPENKQSDVSQIWHAFEHEEHANTFSAFLDRLSDTVSARNTSGFREQVAAWLEKLSTSAELRQQSFAVAADATESCEDRVALTWNNLRKTLLVHQASEGLFDNDTGALLSLG…	GCA_000953035.1_NCTC1_genomic.fna	ATGTCCATCATGTTACCGATAAATAATAACTTTTCATTGTCCCAAAATTCTTTTTATAACACTATTTCCGGTACATATGCTGATTACTTTTCAGCATGGGATAAATGGGAAAAACAAGCGCTCCCCGGTGAAAATCGGAATGAAGCGGTCTCCCTACTTAAAGAATGTCTCATCAATCAGTTCAGTGAGCTTCAACTGAATCGTTTAAATCTGTCCTCGCTACCTGACAACTTACCACCTCAAATCACTGTTCTGGAAATTACTCAGAATGCCCTAATATCATTACCAGAATTGCCAGCATCGCTGGAATACCTTGACGCCTGTGACAATCGCCTGTCAACACTTCCTGAATTACCCGCATCTCTGAAACATCTTGATGTAGATAACAACCAACTAACC…	CCGACGCCATTCATGGCCATATCAATGATTTTCTGGTGCGTACCGGGCTGAGAGGCGGTGTAAGTGAACTGTAGTTGCCATGTTTTACGGCAATGAGAGCAGAGATAGCGCTGATGTCCGGCAGTGCTTTTGCCGTTACGCACCACGCCTTCAGTAGCGGAGCAGGAAGGACATCTGATGGAAATGGAAGCCACGCAAGCACCTTAAAATCACCATCATACACTAAATCAGTAAGTTGGCAGCATTACCCATTCAACCAGTTACCATTTTTTTCGAGTTTTTTAGAGAAATTTTCGGGAATATTTCAGGTCAATCCATGCAGACGCAAGCAATTCCTGTATTGAATAATTCCGTAGCAATTATGTAAAATCATCTCCGGCTGATTTTCATTCAAACTCG…
283	2	CP001383.1	571	1484504	1482792	Shigella flexneri 2002017	chromosome	MSIMLPINNNFSLSQNSFYNTISGTYADYFSAWDKWEKQALPGENRNEAVSLLKECLINQFSELQLNRLNLSSLPDNLPPQITVLEITQNALISLPELPASLEYLDACDNRLSTLPELPASLKHLDVDNNQLTMLPELPALLEYINADNNQLTMLPELPTSLEVLSVRNNQLTFLPELPESLEALDVSTNLLESLPAVPVRNHHSEETEIFFRCRENRITHIPENILSLDPTCTIILEDNPLSSRIRESLSQQTAQPDYHGPRIYFSMSDGQQNTLHRPLADAVTAWFPENKQSDVSQIWHAFEHEEHANTFSAFLDRLSDTVSARNTSGFREQVAAWLEKLSTSAELRQQSFAVAADATESCEDRVALTWNNLRKTLLVHQASEGLFDNDTGALLSLG…	GCA_000022245.1_ASM2224v1_genomic.fna	ATGTCCATCATGTTACCGATAAATAATAACTTTTCATTGTCCCAAAATTCTTTTTATAACACTATTTCCGGTACATATGCTGATTACTTTTCAGCATGGGATAAATGGGAAAAACAAGCGCTCCCCGGTGAAAATCGGAATGAAGCGGTCTCCCTACTTAAAGAATGTCTCATCAATCAGTTCAGTGAGCTTCAACTGAATCGTTTAAATCTGTCCTCGCTACCTGACAACTTACCACCTCAAATCACTGTTCTGGAAATTACTCAGAATGCCCTAATATCATTACCAGAATTGCCAGCATCGCTGGAATACCTTGACGCCTGTGACAATCGCCTGTCAACACTTCCTGAATTACCCGCATCTCTGAAACATCTTGATGTAGATAACAACCAACTAACC…	CCGACGCCATTCATGGCCATATCAATGATTTTCTGGTGCGTACCGGGCTGAGAGGCGGTGTAAGTGAACTGTAGTTGCCATGTTTTACGGCAATGAGAGCAGAGATAGCGCTGATGTCCGGCAGTGCTTTTGCCGTTACGCACCACGCCTTCAGTAGCGGAGCAGGAAGGACATCTGATGGAAATGGAAGCCACGCAAGCACCTTAAAATCACCATCATACACTAAATCAGTAAGTTGGCAGCATTACCCATTCAACCAGTTACCATTTTTTTCGAGTTTTTTAGAGAAATTTTCGGGAATATTTCAGGTCAATCCATGCAGACGCAAGCAATTCCTGTATTGAATAATTCCGTAGCAATTATGTAAAATCATCTCCGGCTGATTTTCATTCAAACTCG…
284	2	CP026793.1	571	4055019	4053307	Shigella flexneri strain 74-1170	chromosome	MSIMLPINNNFSLSQNSFYNTISGTYADYFSAWDKWEKQALPGENRNEAVSLLKECLINQFSELQLNRLNLSSLPDNLPPQITVLEITQNALISLPELPASLEYLDACDNRLSTLPELPASLKHLDVDNNQLTMLPELPALLEYINADNNQLTMLPELPTSLEVLSVRNNQLTFLPELPESLEALDVSTNLLESLPAVPVRNHHSEETEIFFRCRENRITHIPENILSLDPTCTIILEDNPLSSRIRESLSQQTAQPDYHGPRIYFSMSDGQQNTLHRPLADAVTAWFPENKQSDVSQIWHAFEHEEHANTFSAFLDRLSDTVSARNTSGFREQVAAWLEKLSTSAELRQQSFAVAADATESCEDRVALTWNNLRKTLLVHQASEGLFDNDTGALLSLG…	GCA_002950255.1_ASM295025v1_genomic.fna	ATGTCCATCATGTTACCGATAAATAATAACTTTTCATTGTCCCAAAATTCTTTTTATAACACTATTTCCGGTACATATGCTGATTACTTTTCAGCATGGGATAAATGGGAAAAACAAGCGCTCCCCGGTGAAAATCGGAATGAAGCGGTCTCCCTACTTAAAGAATGTCTCATCAATCAGTTCAGTGAGCTTCAACTGAATCGTTTAAATCTGTCCTCGCTACCTGACAACTTACCACCTCAAATCACTGTTCTGGAAATTACTCAGAATGCCCTAATATCATTACCAGAATTGCCAGCATCGCTGGAATACCTTGACGCCTGTGACAATCGCCTGTCAACACTTCCTGAATTACCCGCATCTCTGAAACATCTTGATGTAGATAACAACCAACTAACC…	CCGACGCCATTCATGGCCATATCAATGATTTTCTGGTGCGTACCGGGCTGAGAGGCGGTGTAAGTGAACTGTAGTTGCCATGTTTTACGGCAATGAGAGCAGAGATAGCGCTGATGTCCGGCAGTGCTTTTGCCGTTACGCACCACGCCTTCAGTAGCGGAGCAGGAAGGACATCTGATGGAAATGGAAGCCACGCAAGCACCTTAAAATCACCATCATACACTAAATCAGTAAGTTGGCAGCATTACCCATTCAACCAGTTACCATTTTTTTCGAGTTTTTTAGAGAAATTTTCGGGAATATTTCAGGTCAATCCATGCAGACGCAAGCAATTCCTGTATTGAATAATTCCGTAGCAATTATGTAAAATCATCTCCGGCTGATTTTCATTCAAACTCG…
285	2	CP026792.1	571	2691040	2692752	Shigella flexneri strain 61-4982	chromosome	MSIMLPINNNFSLSQNSFYNTISGTYADYFSAWDKWEKQALPGENRNEAVSLLKECLINQFSELQLNRLNLSSLPDNLPPQITVLEITQNALISLPELPASLEYLDACDNRLSTLPELPASLKHLDVDNNQLTMLPELPALLEYINADNNQLTMLPELPTSLEVLSVRNNQLTFLPELPESLEALDVSTNLLESLPAVPVRNHHSEETEIFFRCRENRITHIPENILSLDPTCTIILEDNPLSSRIRESLSQQTAQPDYHGPRIYFSMSDGQQNTLHRPLADAVTAWFPENKQSDVSQIWHAFEHEEHANTFSAFLDRLSDTVSARNTSGFREQVAAWLEKLSTSAELRQQSFAVAADATESCEDRVALTWNNLRKTLLVHQASEGLFDNDTGALLSLG…	GCA_002950235.1_ASM295023v1_genomic.fna	ATGTCCATCATGTTACCGATAAATAATAACTTTTCATTGTCCCAAAATTCTTTTTATAACACTATTTCCGGTACATATGCTGATTACTTTTCAGCATGGGATAAATGGGAAAAACAAGCGCTCCCCGGTGAAAATCGGAATGAAGCGGTCTCCCTACTTAAAGAATGTCTCATCAATCAGTTCAGTGAGCTTCAACTGAATCGTTTAAATCTGTCCTCGCTACCTGACAACTTACCACCTCAAATCACTGTTCTGGAAATTACTCAGAATGCCCTAATATCATTACCAGAATTGCCAGCATCGCTGGAATACCTTGACGCCTGTGACAATCGCCTGTCAACACTTCCTGAATTACCCGCATCTCTGAAACATCTTGATGTAGATAACAACCAACTAACC…	CAATATTTTCCTCCCGCGCTAAAGATCACATAATCTTAACAAGAATGTTAAAAAACGCTGGACTCAGACAGTAGAGTGTGTGTTATGGTTGACTATAAAGTCAGCGAAGGAAATGCTTCTGGCTTTTAACAGATAAAAAGAGACCGAACATGATTCCTGTTTTCGTCAACAAACAATAAAACCCTTTAAAATTAATGCGTTGAATAAATTTACGTTCATCTTTTAATCCCTGACACGTACCATTGCATATTAATACATTCAACCAGTTACCATTTTTTTCGAGTTTTTTAGAGAAATTTTCGGGAATATTTCAGGTCAATCCATGCAGACGCAAGCAATTCCTGTATTGAATAATTCCGTAGCAATTATGTAAAATCATCTCCGGCTGATTTTCATTCA…
286	2	CP026765.1	571	1746203	1744491	Shigella flexneri strain 04-3145	chromosome	MSIMLPINNNFSLSQNSFYNTISGTYADYFSAWDKWEKQALPGENRNEAVSLLKECLINQFSELQLNRLNLSSLPDNLPPQITVLEITQNALISLPELPASLEYLDACDNRLSTLPELPASLKHLDVDNNQLTMLPELPALLEYINADNNQLTMLPELPTSLEVLSVRNNQLTFLPELPESLEALDVSTNLLESLPAVPVRNHHSEETEIFFRCRENRITHIPENILSLDPTCTIILEDNPLSSRIRESLSQQTAQPDYHGPRIYFSMSDGQQNTLHRPLADAVTAWFPENKQSDVSQIWHAFEHEEHANTFSAFLDRLSDTVSARNTSGFREQVAAWLEKLSTSAELRQQSFAVAADATESCEDRVALTWNNLRKTLLVHQASEGLFDNDTGALLSLG…	GCA_002949255.1_ASM294925v1_genomic.fna	ATGTCCATCATGTTACCGATAAATAATAACTTTTCATTGTCCCAAAATTCTTTTTATAACACTATTTCCGGTACATATGCTGATTACTTTTCAGCATGGGATAAATGGGAAAAACAAGCGCTCCCCGGTGAAAATCGGAATGAAGCGGTCTCCCTACTTAAAGAATGTCTCATCAATCAGTTCAGTGAGCTTCAACTGAATCGTTTAAATCTGTCCTCGCTACCTGACAACTTACCACCTCAAATCACTGTTCTGGAAATTACTCAGAATGCCCTAATATCATTACCAGAATTGCCAGCATCGCTGGAATACCTTGACGCCTGTGACAATCGCCTGTCAACACTTCCTGAATTACCCGCATCTCTGAAACATCTTGATGTAGATAACAACCAACTAACC…	CAATATTTTCCTCCCGCGCTAAAGATCACATAATCTTAACAAGAATGTTAAAAAACGCTGGACTCAGACAGTAGAGTGTGTGTTATGGTTGACTATAAAGTCAGCGAAGGAAATGCTTCTGGCTTTTAACAGATAAAAAGAGACCGAACATGATTCCTGTTTTCGTCAACAAACAATAAAACCCTTTAAAATTAATGCGTTGAATAAATTTACGTTCATCTTTTAATCCCTGACACGTACCATTGCATATTAATACATTCAACCAGTTACCATTTTTTTCGAGTTTTTTAGAGAAATTTTCGGGAATATTTCAGGTCAATCCATGCAGACGCAAGCAATTCCTGTATTGAATAATTCCGTAGCAATTATGTAAAATCATCTCCGGCTGATTTTCATTCA…
287	2	CP020753.1	571	1428712	1427000	Shigella flexneri 1c strain Y394	chromosome	MSIMLPINNNFSLSQNSFYNTISGTYADYFSAWDKWEKQALPGENRNEAVSLLKECLINQFSELQLNRLNLSSLPDNLPPQITVLEITQNALISLPELPASLEYLDACDNRLSTLPELPASLKHLDVDNNQLTMLPELPALLEYINADNNQLTMLPELPTSLEVLSVRNNQLTFLPELPESLEALDVSTNLLESLPAVPVRNHHSEETEIFFRCRENRITHIPENILSLDPTCTIILEDNPLSSRIRESLSQQTAQPDYHGPRIYFSMSDGQQNTLHRPLADAVTAWFPENKQSDVSQIWHAFEHEEHANTFSAFLDRLSDTVSARNTSGFREQVAAWLEKLSTSAELRQQSFAVAADATESCEDRVALTWNNLRKTLLVHQASEGLFDNDTGALLSLG…	GCA_002442995.2_ASM244299v2_genomic.fna	ATGTCCATCATGTTACCGATAAATAATAACTTTTCATTGTCCCAAAATTCTTTTTATAACACTATTTCCGGTACATATGCTGATTACTTTTCAGCATGGGATAAATGGGAAAAACAAGCGCTCCCCGGTGAAAATCGGAATGAAGCGGTCTCCCTACTTAAAGAATGTCTCATCAATCAGTTCAGTGAGCTTCAACTGAATCGTTTAAATCTGTCCTCGCTACCTGACAACTTACCACCTCAAATCACTGTTCTGGAAATTACTCAGAATGCCCTAATATCATTACCAGAATTGCCAGCATCGCTGGAATACCTTGACGCCTGTGACAATCGCCTGTCAACACTTCCTGAATTACCCGCATCTCTGAAACATCTTGATGTAGATAACAACCAACTAACC…	CAATATTTTCCTCCCGCGCTAAAGATCACATAATCTTAACAAGAATGTTAAAAAACGCTGGACTCAGACAGTAGAGTGTGTGTTATGGTTGACTATAAAGTCAGCGAAGGAAATGCTTCTGGCTTTTAACAGATAAAAAGAGACCGAACATGATTCCTGTTTTCGTCAACAAACAATAAAACCCTTTAAAATTAATGCGTTGAATAAATTTACGTTCATCTTTTAATCCCTGACACGTACCATTGCATATTAATACATTCAACCAGTTACCATTTTTTTCGAGTTTTTTAGAGAAATTTTCGGGAATATTTCAGGTCAATCCATGCAGACGCAAGCAATTCCTGTATTGAATAATTCCGTAGCAATTATGTAAAATCATCTCCGGCTGATTTTCATTCA…
288	2	CP026831.1	571	2429906	2431618	Shigella dysenteriae strain ATCC 12039	chromosome	MSIMLPINNNFSLSQNSFYNTISGTYADYFSAWDKWEKQALPGENRNEAVSLLKECLINQFSELQLKRLNLSSLPDNLPPQITVLEITQNALISLPELPASLEYLDACDNHLSTLPELPASLKHLDVDNNQLTMLPELPALLEYINADNNQLTMLPELPTSLEVLSVRNNQLTFLPELPESLEALDVSTNLLESLPAVPVRNHHSEGTEIFFRCRENRITHIPENILSLDPTCTIILEDNPLSSRIRESLSQQTAQPDYHGPRIYFSMSDGQQNTLHRPLADAVTAWFPENKQSDVSQIWHAFEHEEHANTFSAFLDRLSDTVSARNTSGFREQVAAWLEKLSASAELRQQSFAVAADATESCEDRVALTWNNLRKTLLVHQASEGLFDNDTGALLSLG…	GCA_002950055.1_ASM295005v1_genomic.fna	ATGTCCATCATGTTACCGATAAATAATAACTTTTCATTGTCCCAAAATTCTTTTTATAACACTATTTCCGGTACATATGCTGATTATTTTTCAGCATGGGATAAATGGGAAAAACAAGCGCTCCCCGGTGAAAATCGGAATGAAGCGGTCTCCCTACTTAAAGAATGTCTCATCAATCAGTTCAGTGAGCTTCAACTGAAGCGTTTAAATCTGTCCTCGCTACCTGACAACTTACCACCTCAAATCACTGTTCTGGAAATTACTCAGAATGCCCTAATATCATTACCAGAATTGCCAGCATCGCTGGAATACCTTGACGCCTGTGACAATCACCTGTCAACACTTCCTGAATTACCCGCATCTCTGAAACATCTTGATGTAGATAACAACCAACTAACC…	CAATATTTTCCTCCCGCGCTAAAGATCACATAATCTTAACAAGAATGTTAAAAAACGCTGGACTCAGACAGTAGAGTGTGTGTTATGGTTGACTATAAAGTCAGCGAAGGGAATGCTTCTGGCTTTTAACAGATAAAAAGAGACCGAACACGATTCCTGTTTTCGTCAACAAACAATAAAACCCTTTAAAATTAATGTGTTGAATAAATTTACGTTCATCTTTTAATCCCTGACACGTACCATTGCATATTAATACATTCAACCAGTTACCATTTTTTTCGAGTTTTTTAGAGAAATTTTCGGGAATATTTCAGGTCAATCCATGCAGACACAAGCAATTCCTGTATTGAATAATTCCGTAGCAATTATGTAAAATCATCTCCGGCTGATTTTCATTCA…
289	2	AE005674.2	571	1423779	1422067	Shigella flexneri 2a str. 301	chromosome	MSIMLPINNNFSLSQNSFYNTISGTYADYFSAWDKWEKQALPGENRNEAVSLLKECLINQFSELQLNRLNLSSLPDNLPPQITVLEITQNALISLPELPASLEYLDACDNRLSTLPELPASLKHLDVDNNQLTMLPELPALLEYINADNNQLTMLPELPTSLEVLSVRNNQLTFLPELPESLEALDVSTNLLESLPAVPVRNHHSEETEIFFRCRENRITHIPENILSLDPTCTIILEDNPLSSRIRESLSQQTAQPDYHGPRIYFSMSDGQQNTLHRPLADAVTAWFPENKQSDVSQIWHAFEHEEHANTFSAFLDRLSDTVSARNTSGFREQVAAWLEKLSTSAELRQQSFAVAADATESCEDRVALTWNNLRKTLLVHQASEGLFDNDTGALLSLG…	GCA_000006925.2_ASM692v2_genomic.fna	ATGTCCATCATGTTACCGATAAATAATAACTTTTCATTGTCCCAAAATTCTTTTTATAACACTATTTCCGGTACATATGCTGATTACTTTTCAGCATGGGATAAATGGGAAAAACAAGCGCTCCCCGGTGAAAATCGGAATGAAGCGGTCTCCCTACTTAAAGAATGTCTCATCAATCAGTTCAGTGAGCTTCAACTGAATCGTTTAAATCTGTCCTCGCTACCTGACAACTTACCACCTCAAATCACTGTTCTGGAAATTACTCAGAATGCCCTAATATCATTACCAGAATTGCCAGCATCGCTGGAATACCTTGACGCCTGTGACAATCGCCTGTCAACACTTCCTGAATTACCCGCATCTCTGAAACATCTTGATGTAGATAACAACCAACTAACC…	CCGACGCCATTCATGGCCATATCAATGATTTTCTGGTGCGTACCGGGCTGAGAGGCGGTGTAAGTGAACTGTAGTTGCCATGTTTTACGGCAATGAGAGCAGAGATAGCGCTGATGTCCGGCAGTGCCTTTGCCGTTACGCACCACGCCTTCAGTAGCGGAGCAGGAAGGACATCTGATGGAAATGGAAGCCACGCAAGCACCTTAAAATCACCATCATACACTAAATCAGTAAGTTGGCAGCATTACCCATTCAACCAGTTACCATTTTTTTCGAGTTTTTTAGAGAAATTTTCGGGAATATTTCAGGTCAATCCATGCAGACGCAAGCAATTCCTGTATTGAATAATTCCGTAGCAATTATGTAAAATCATCTCCGGCTGATTTTCATTCAAACTCG…
290	2	CP049606.1	571	1993327	1991615	Shigella boydii strain 600080	chromosome	MSIMLPINNNFSLSQNSFYNTISGTYADYFSAWDKWEKQALPGENRNEAVSLLKECLINQFSELQLNRLNLSSLPDNLPPQITVLEITQNALISLPELPASLEYLDACDNRLSTLPELPASLKHLDVDNNQLTMLPELPALLEYINADNNQLTMLPELPTSLEVLSVRNNQLTFLPELPESLEALDVSTNLLESLPAVPVRNHHSEETEIFFRCRENRITHIPENILSLDPTCTIILEDNPLSSRIRESLSQQTAQPDYHGPRIYFSMSDGQQNTLHRPLADAVTAWFPENKQSDVSQIWHAFEHEEHANTFSAFLDRLSDTVSARNTSGFREQVAAWLEKLSTSAELRQQSFAVAADATESCEDRVALTWNNLRKTLLVHQASEGLFDNDTGALLSLG…	GCA_013394495.1_ASM1339449v1_genomic.fna	ATGTCCATCATGTTACCGATAAATAATAACTTTTCATTGTCCCAAAATTCTTTTTATAACACTATTTCCGGTACATATGCTGATTACTTTTCAGCATGGGATAAATGGGAAAAACAAGCGCTCCCCGGTGAAAATCGGAATGAAGCGGTCTCCCTACTTAAAGAATGTCTCATCAATCAGTTCAGTGAGCTTCAACTGAATCGTTTAAATCTGTCCTCGCTACCTGACAACTTACCACCTCAAATCACTGTTCTGGAAATTACTCAGAATGCCCTAATATCATTACCAGAATTGCCAGCATCGCTGGAATACCTTGACGCCTGTGACAATCGCCTGTCAACACTTCCTGAATTACCCGCATCTCTGAAACATCTTGATGTAGATAACAACCAACTAACC…	CAATATTTTCCTCCCGCGCTAAAGATCACATAATCTTAACAAGAATGTTAAAAAACGCTGGACTCAGACAGTAGAGTGTGTGTTATGGTTGACTATAAAGTCAGCGAAGGAAATGCTTCTGGCTTTTAACAGATAAAAAGAGACCGAACATGATTCCTGTTTTCGTCAACAAACAATAAAACCCTTTAAAATTAATGCGTTGAATAAATTTACGTTCATCTTTTAATCCCTGACACGTACCATTGCATATTAATACATTCAACCAGTTACCATTTTTTTCGAGTTTTTTAGAGAAATTTTCGGGAATATTTCAGGTCAATCCATGCAGACGCAAGCAATTCCTGTATTGAATAATTCCGTAGCAATTATGTAAAATCATCTCCGGCTGATTTTCATTCA…
291	2	CP026768.1	571	997915	999627	Shigella flexneri Y strain 93-3063	chromosome	MSIMLPINNNFSLSQNSFYNTISGTYADYFSAWDKWEKQALPGENRNEAVSLLKECLINQFSELQLNRLNLSSLPDNLPPQITVLEITQNALISLPELPASLEYLDACDNRLSTLPELPASLKHLDVDNNQLTMLPELPALLEYINADNNQLTMLPELPTSLEVLSVRNNQLTFLPELPESLEALDVSTNLLESLPAVPVRNHHSEETEIFFRCRENRITHIPENILSLDPTCTIILEDNPLSSRIRESLSQQTAQPDYHGPRIYFSMSDGQQNTLHRPLADAVTAWFPENKQSDVSQIWHAFEHEEHANTFSAFLDRLSDTVSARNTSGFREQVAAWLEKLSTSAELRQQSFAVAADATESCEDRVALTWNNLRKTLLVHQASEGLFDNDTGALLSLG…	GCA_002949575.1_ASM294957v1_genomic.fna	ATGTCCATCATGTTACCGATAAATAATAACTTTTCATTGTCCCAAAATTCTTTTTATAACACTATTTCCGGTACATATGCTGATTACTTTTCAGCATGGGATAAATGGGAAAAACAAGCGCTCCCCGGTGAAAATCGGAATGAAGCGGTCTCCCTACTTAAAGAATGTCTCATCAATCAGTTCAGTGAGCTTCAACTGAATCGTTTAAATCTGTCCTCGCTACCTGACAACTTACCACCTCAAATCACTGTTCTGGAAATTACTCAGAATGCCCTAATATCATTACCAGAATTGCCAGCATCGCTGGAATACCTTGACGCCTGTGACAATCGCCTGTCAACACTTCCTGAATTACCCGCATCTCTGAAACATCTTGATGTAGATAACAACCAACTAACC…	CAATATTTTCCTCCCGCGCTAAAGATCACATAATCTTAACAAGAATGTTAAAAAACGCTGGACTCAGACAGTAGAGTGTGTGTTATGGTTGACTATAAAGTCAGCGAAGGAAATGCTTCTGGCTTTTAACAGATAAAAAGAGACCGAACATGATTCCTGTTTTCGTCAACAAACAATAAAACCCTTTAAAATTAATGCGTTGAATAAATTTACGTTCATCTTTTAATCCCTGACACGTACCATTGCATATTAATACATTCAACCAGTTACCATTTTTTTCGAGTTTTTTAGAGAAATTTTCGGGAATATTTCAGGTCAATCCATGCAGACGCAAGCAATTCCTGTATTGAATAATTCCGTAGCAATTATGTAAAATCATCTCCGGCTGATTTTCATTCA…
292	2	CP026810.1	571	2116145	2117857	Shigella boydii strain 54-1621	chromosome	MSIMLPINNNFSLSQNSFYNTISGTYADYFSAWDKWEKQALPGENRNEAVSLLKECLINQFSELQLNRLNLSSLPDNLPPQITVLEITQNALISLPELPASLEYLDACDNRLSTLPELPASLKHLDVDNNQLTMLPELPALLEYINADNNQLTMLPELPTSLEVLSVRNNQLTFLPELPESLEALDVSTNLLESLPAVPVRNHHSEETEIFFRCRENRITHIPENILSLDPTCTIILEDNPLSSRIRESLSQQTAQPDYHGPRIYFSMSDGQQNTLHRPLADAVTAWFPENKQSDVSQIWHAFEHEEHANTFSAFLDRLSDTVSARNTSGFREQVAAWLEKLSTSAELRQQSFAVAADATESCEDRVALTWNNLRKTLLVHQASEGLFDNDTGALLSLG…	GCA_002949455.1_ASM294945v1_genomic.fna	ATGTCCATCATGTTACCGATAAATAATAACTTTTCATTGTCCCAAAATTCTTTTTATAACACTATTTCCGGTACATATGCTGATTACTTTTCAGCATGGGATAAATGGGAAAAACAAGCGCTCCCCGGTGAAAATCGGAATGAAGCGGTCTCCCTACTTAAAGAATGTCTCATCAATCAGTTCAGTGAGCTTCAACTGAATCGTTTAAATCTGTCCTCGCTACCTGACAACTTACCACCTCAAATCACTGTTCTGGAAATTACTCAGAATGCCCTAATATCATTACCAGAATTGCCAGCATCGCTGGAATACCTTGACGCCTGTGACAATCGCCTGTCAACACTTCCTGAATTACCCGCATCTCTGAAACATCTTGATGTAGATAACAACCAACTAACC…	CAATATTTTCCTCCCGCGCTAAAGATCACATAATCTTAACAAGAATGTTAAAAAACGCTGGACTCAGACAGTAGAGTGTGTGTTATGGTTGACTATAAAGTCAGCGAAGGAAATGCTTCTGGCTTTTAACAGATAAAAAGAGACCGAACATGATTCCTGTTTTCGTCAACAAACAATAAAACCCTTTAAAATTAATGCGTTGAATAAATTTACGTTCATCTTTTAATCCCTGACACGTACCATTGCATATTAATACATTCAACCAGTTACCATTTTTTTCGAGTTTTTTAGAGAAATTTTCGGGAATATTTCAGGTCAATCCATGCAGACGCAAGCAATTCCTGTATTGAATAATTCCGTAGCAATTATGTAAAATCATCTCCGGCTGATTTTCATTCA…
293	2	CP033510.1	571	4415116	4413404	Shigella flexneri strain 2016AM-0877	chromosome	MSIMLPINNNFSLSQNSFYNTISGTYADYFSAWDKWEKQALPGENRNEAVSLLKECLINQFSELQLNRLNLSSLPDNLPPQITVLEITQNALISLPELPASLEYLDACDNRLSTLPELPASLKHLDVDNNQLTMLPELPALLEYINADNNQLTMLPELPTSLEVLSVRNNQLTFLPELPESLEALDVSTNLLESLPAVPVRNHHSEETEIFFRCRENRITHIPENILSLDPTCTIILEDNPLSSRIRESLSQQTAQPDYHGPRIYFSMSDGQQNTLHRPLADAVTAWFPENKQSDVSQIWHAFEHEEHANTFSAFLDRLSDTVSARNTSGFREQVAAWLEKLSTSAELRQQSFAVAADATESCEDRVALTWNNLRKTLLVHQASEGLFDNDTGALLSLG…	GCA_003719775.1_ASM371977v1_genomic.fna	ATGTCCATCATGTTACCGATAAATAATAACTTTTCATTGTCCCAAAATTCTTTTTATAACACTATTTCCGGTACATATGCTGATTACTTTTCAGCATGGGATAAATGGGAAAAACAAGCGCTCCCCGGTGAAAATCGGAATGAAGCGGTCTCCCTACTTAAAGAATGTCTCATCAATCAGTTCAGTGAGCTTCAACTGAATCGTTTAAATCTGTCCTCGCTACCTGACAACTTACCACCTCAAATCACTGTTCTGGAAATTACTCAGAATGCCCTAATATCATTACCAGAATTGCCAGCATCGCTGGAATACCTTGACGCCTGTGACAATCGCCTGTCAACACTTCCTGAATTACCCGCATCTCTGAAACATCTTGATGTAGATAACAACCAACTAACC…	CCGACGCCATTCATGGCCATATCAATGATTTTCTGGTGCGTACCGGGCTGAGAGGCGGTGTAAGTGAACTGTAGTTGCCATGTTTTACGGCAATGAGAGCAGAGATAGCGCTGATGTCCGGCAGTGCTTTTGCCGTTACGCACCACGCCTTCAGTAGCGGAGCAGGAAGGACATCTGATGGAAATGGAAGCCACGCAAGCACCTTAAAATCACCATCATACACTAAATCAGTAAGTTGGCAGCATTACCCATTCAACCAGTTACCATTTTTTTCGAGTTTTTTAGAGAAATTTTCGGGAATATTTCAGGTCAATCCATGCAGACGCAAGCAATTCCTGTATTGAATAATTCCGTAGCAATTATGTAAAATCATCTCCGGCTGATTTTCATTCAAACTCG…
294	2	CP026799.1	571	2239884	2241536	Shigella flexneri strain NCTC 9728	chromosome	MSIMLPINNNFSLSQNSFYNTISGTYADYFSAWDKWEKQALPGENRNEAVSLLKECLINQFSELQLNRLNLSSLPDNLPPQITVLEITQNALISLPEL--------------------PASLKHLDVDNNQLTMLPELPALLEYINADNNQLTMLPELPTSLEVLSVRNNQLTFLPELPESLEALDVSTNLLESLPAVPVRNHHSEETEIFFRCRENRITHIPENILSLDPTCTIILEDNPLSSRIRESLSQQTAQPDYHGPRIYFSMSDGQQNTLHRPLADAVTAWFPENKQSDVSQIWHAFEHEEHANTFSAFLDRLSDTVSARNTSGFREQVAAWLEKLSASAELRQQSFAVAADATESCEDRVALTWNNLRKTLLVHQASEGLFDNDTGALLSLG…	GCA_002950335.1_ASM295033v1_genomic.fna	ATGTCCATCATGTTACCGATAAATAATAACTTTTCATTGTCCCAAAATTCTTTTTATAACACTATTTCCGGTACATATGCTGATTACTTTTCAGCATGGGATAAATGGGAAAAACAAGCGCTCCCCGGTGAAAATCGGAATGAAGCGGTCTCCCTACTTAAAGAATGTCTCATCAATCAGTTCAGTGAGCTTCAACTGAATCGTTTAAATCTGTCCTCGCTACCTGACAACTTACCACCTCAAATCACTGTTCTGGAAATTACTCAGAATGCCCTAATATCATTACCAGAATTGCCAGCATCTCTGAAACATCTTGATGTAGATAACAACCAACTAACCATGCTTCCTGAATTGCCTGCATTGCTGGAATATATTAATGCAGATAACAATCAGCTAACC…	CAATATTTTCCTCCCGCGCTAAAGATCACATAATCTTAACAAGAATGTTAAAAAACGCTGGACTCAGACAGTAGAGTGTGTGTTATGGTTGACTATAAAGTCAGCGAAGGAAATGCTTCTGGCTTTTAACAGATAAAAAGAGACCGAACATGATTCCTGTTTTCGTCAACAAACAATAAAACCCTTTAAAATTAATGCGTTGAATAAATTTACGTTCATCTTTTAATCCCTGACACGTACCATTGCATATTAATACATTCAACCAGTTACCATTTTTTTCGAGTTTTTTAGAGAAATTTTCGGGAATATTTCAGGTCAATCCATGCAGACGCAAGCAATTCCTGTATTGAATAATTCCGTAGCAATTATGTAAAATCATCTCCGGCTGATTTTCATTCA…
295	2	CP037923.1	571	1780993	1782645	Shigella flexneri 5a str. M90T	chromosome	MSIMLPINNNFSLSQNSFYNTIPGTYADYFSAWDKWEKQALPGENRNEAVSLLKECLINQFSELQLNRLNLSSLPDNLPPQITVLEITQNALISLPEL--------------------PASLKHLDVDNNQLTMLPELPALLEYINADNNQLTMLPELPTSLEVLSVRNNQLTFLPELPESLEALDVSTNLLESLPAVPVRNHHSEETEIFFRCRENRITHIPENILSLDPTCTIILEDNPLSSRIRESLSQQTAQPDYHGPRIYFSMSDGQQNTLHRPLADAVTAWFPENKQSDVSQIWHAFEHEEHANTFSAFLDRLSDTVSARNTSGFREQVAAWLEKLSASAELRQQSFAVAADATESCEDRVALTWNNLRKTLLVHQASEGLFDNDTGALLSLG…	GCA_004799585.1_ASM479958v1_genomic.fna	ATGTCCATCATGTTACCGATAAATAATAACTTTTCATTGTCCCAAAATTCTTTTTATAACACTATTCCCGGTACATATGCTGATTACTTTTCAGCATGGGATAAATGGGAAAAACAAGCGCTCCCCGGTGAAAATCGGAATGAAGCGGTCTCCCTACTTAAAGAATGTCTCATCAATCAGTTCAGTGAGCTTCAACTGAATCGTTTAAATCTGTCCTCGCTACCTGACAACTTACCACCTCAAATCACTGTTCTGGAAATTACTCAGAATGCCCTAATATCATTACCAGAATTGCCAGCATCTCTGAAACATCTTGATGTAGATAACAACCAACTAACCATGCTTCCTGAATTGCCTGCATTGCTGGAATATATTAATGCAGATAACAATCAGCTAACC…	CAATATTTTCCTCCCGCGCTAAAGATCACATAATCTTAACAAGAATGTTAAAAAACGCTGGACTCAGACAGTAGAGTGTGTGTTATGGTTGACTATAAAGTCAGCGAAGGAAATGCTTCTGGCTTTTAACAGATAAAAAGAGACCGAACATGATTCCTGTTTTCGTCAACAAACAATAAAACCCTTTAAAATTAATGCGTTGAATAAATTTACGTTCATCTTTTAATCCCTGACACGTACCATTGCATATTAATACATTCAACCAGTTACCATTTTTTTCGAGTTTTTTAGAGAAATTTTCGGGAATATTTCAGGTCAATCCATGCAGACGCAAGCAATTCCTGTATTGAATAATTCCGTAGCAATTATGTAAAATCATCTCCGGCTGATTTTCATTCA…
296	2	CP000266.1	571	1435084	1433432	Shigella flexneri 5 str. 8401	chromosome	MSIMLPINNNFSLSQNSFYNTIPGTYADYFSAWDKWEKQALPGENRNEAVSLLKECLINQFSELQLNRLNLSSLPDNLPPQITVLEITQNALISLPEL--------------------PASLKHLDVDNNQLTMLPELPALLEYINADNNQLTMLPELPTSLEVLSVRNNQLTFLPELPESLEALDVSTNLLESLPAVPVRNHHSEETEIFFRCRENRITHIPENILSLDPTCTIILEDNPLSSRIRESLSQQTAQPDYHGPRIYFSMSDGQQNTLHRPLADAVTAWFPENKQSDVSQIWHAFEHEEHANTFSAFLDRLSDTVSARNTSGFREQVAAWLEKLSTSAELRQQSFAVAADATESCEDRVALTWNNLRKTLLVHQASEGLFDNDTGALLSLG…	GCA_000013585.1_ASM1358v1_genomic.fna	ATGTCCATCATGTTACCGATAAATAATAACTTTTCATTGTCCCAAAATTCTTTTTATAACACTATTCCCGGTACATATGCTGATTACTTTTCAGCATGGGATAAATGGGAAAAACAAGCGCTCCCCGGTGAAAATCGGAATGAAGCGGTCTCCCTACTTAAAGAATGTCTCATCAATCAGTTCAGTGAGCTTCAACTGAATCGTTTAAATCTGTCCTCGCTACCTGACAACTTACCACCTCAAATCACTGTTCTGGAAATTACTCAGAATGCCCTAATATCATTACCAGAATTGCCAGCATCTCTGAAACATCTTGATGTAGATAACAACCAACTAACCATGCTTCCTGAATTGCCTGCATTGCTGGAATATATTAATGCAGATAACAATCAGCTAACC…	CAATATTTTCCTCCCGCGCTAAAGATCACATAATCTTAACAAGAATGTTAAAAAACGCTGGACTCAGACAGTAGAGTGTGTGTTATGGTTGACTATAAAGTCAGCGAAGGAAATGCTTCTGGCTTTTAACAGATAAAAAGAGACCGAACATGATTCCTGTTTTCGTCAACAAACAATAAAACCCTTTAAAATTAATGCGTTGAATAAATTTACGTTCATCTTTTAATCCCTGACACGTACCATTGCATATTAATACATTCAACCAGTTACCATTTTTTTCGAGTTTTTTAGAGAAATTTTCGGGAATATTTCAGGTCAATCCATGCAGACGCAAGCAATTCCTGTATTGAATAATTCCGTAGCAATTATGTAAAATCATCTCCGGCTGATTTCATTCAA…
297	2	LR213458.1	571	2349025	2347313	Shigella sonnei strain AUSMDU00008333	chromosome	MSIMLPINNNFSLSQNSFYNTISGTYADYFSAWDKWEKQALPGENRNEAVSLLKECLINQFSELQLNRLNLSSLPDNLPPQITVLEITQNALISLPELPASLEYLDACDNHLSTLPELPASLKHLDVDNNQLTMLPELPALLEYINADNNQLTMLPELPTSLEVLSVRNNQLTFLPELPESLEALDVSTNLLESLPAVPVRNHHSEETEIFFRCRENRITYIPENILSLDPTCTIILEDNPLSSRIRESLSQQTAQPDYHGPRIYFSMSDGQQNTLHRPLADAVTAWFPENKQSDVSQIWHAFEHEEHANTFSAFLDRLSDTVSARNTSGFREQVAAWLEKLSASAELRQQSFAVAADATESCEDRVALTWNNLRKTLLVHQASEGLFDNDTGALLSLG…	GCA_900659655.1_AUSMDU00008333_genomic.fna	ATGTCCATCATGTTACCGATAAATAATAACTTTTCATTGTCCCAAAATTCTTTTTATAACACTATTTCCGGTACATATGCTGATTACTTTTCAGCATGGGATAAATGGGAAAAACAAGCGCTCCCCGGTGAAAATCGGAATGAAGCGGTCTCCCTACTTAAAGAATGTCTCATCAATCAGTTCAGTGAGCTTCAACTGAATCGTTTAAATCTGTCCTCGCTACCTGACAACTTACCACCTCAAATCACTGTTCTGGAAATTACTCAGAATGCCCTAATATCATTACCAGAATTGCCAGCATCGCTGGAATACCTTGACGCCTGTGACAATCACCTGTCAACACTTCCTGAATTACCCGCATCTCTGAAACATCTTGATGTAGATAACAACCAACTAACC…	AAAAAGAACAAATGGTAGTGTCCGCTATTGCCAGTACACCTCACTATTCACAGTTAACTGAAACAGTATCGTTTTTTTACAGCCAATTTTGTTTGTCCTTTTATAATAAAAAAGTGCTGAAGTTCATTTCATGGAATGAACTTCATAAAAACTCCTACTTATTTCTTTTAACAAAGCCATTTGTCCATCGGCTTTAACTGA
298	2	CP053751.1	571	2343778	2342066	Shigella sonnei strain 506	chromosome	MSIMLPINNNFSLSQNSFYNTISGTYADYFSAWDKWEKQALPGENRNEAVSLLKECLINQFSELQLNRLNLSSLPDNLPPQITVLEITQNALISLPELPASLEYLDACDNHLSTLPELPASLKHLDVDNNQLTMLPELPALLEYINADNNQLTMLPELPTSLEVLSVRNNQLTFLPELPESLEALDVSTNLLESLPAVPVRNHHSEETEIFFRCRENRITYIPENILSLDPTCTIILEDNPLSSRIRESLSQQTAQPDYHGPRIYFSMSDGQQNTLHRPLADAVTAWFPENKQSDVSQIWHAFEHEEHANTFSAFLDRLSDTVSARNTSGFREQVAAWLEKLSASAELRQQSFAVAADATESCEDRVALTWNNLRKTLLVHQASEGLFDNDTGALLSLG…	GCA_013201485.1_ASM1320148v1_genomic.fna	ATGTCCATCATGTTACCGATAAATAATAACTTTTCATTGTCCCAAAATTCTTTTTATAACACTATTTCCGGTACATATGCTGATTACTTTTCAGCATGGGATAAATGGGAAAAACAAGCGCTCCCCGGTGAAAATCGGAATGAAGCGGTCTCCCTACTTAAAGAATGTCTCATCAATCAGTTCAGTGAGCTTCAACTGAATCGTTTAAATCTGTCCTCGCTACCTGACAACTTACCACCTCAAATCACTGTTCTGGAAATTACTCAGAATGCCCTAATATCATTACCAGAATTGCCAGCATCGCTGGAATACCTTGACGCCTGTGACAATCACCTGTCAACACTTCCTGAATTACCCGCATCTCTGAAACATCTTGATGTAGATAACAACCAACTAACC…	AAAAAGAACAAATGGTAGTGTCCGCTATTGCCAGTACACCTCACTATTCACAGTTAACTGAAACAGTATCGTTTTTTTACAGCCAATTTTGTTTGTCCTTTTATAATAAAAAAGTGCTGAAGTTCATTTCATGGAATGAACTTCATAAAAACTCCTACTTATTTCTTTTAACAAAGCCATTTGTCCATCGGCTTTAACTGA
299	2	CP049179.1	571	4203866	4205578	Shigella sonnei strain L4094	chromosome	MSIMLPINNNFSLSQNSFYNTISGTYADYFSAWDKWEKQALPGENRNEAVSLLKECLINQFSELQLNRLNLSSLPDNLPPQITVLEITQNALISLPELPASLEYLDACDNHLSTLPELPASLKHLDVDNNQLTMLPELPALLEYINADNNQLTMLPELPTSLEVLSVRNNQLTFLPELPESLEALDVSTNLLESLPAVPVRNHHSEETEIFFRCRENRITYIPENILSLDPTCTIILEDNPLSSRIRESLSQQTAQPDYHGPRIYFSMSDGQQNTLHRPLADAVTAWFPENKQSDVSQIWHAFEHEEHANTFSAFLDRLSDTVSARNTSGFREQVAAWLEKLSASAELRQQSFAVAADATESCEDRVALTWNNLRKTLLVHQASEGLFDNDTGALLSLG…	GCA_013147205.1_ASM1314720v1_genomic.fna	ATGTCCATCATGTTACCGATAAATAATAACTTTTCATTGTCCCAAAATTCTTTTTATAACACTATTTCCGGTACATATGCTGATTACTTTTCAGCATGGGATAAATGGGAAAAACAAGCGCTCCCCGGTGAAAATCGGAATGAAGCGGTCTCCCTACTTAAAGAATGTCTCATCAATCAGTTCAGTGAGCTTCAACTGAATCGTTTAAATCTGTCCTCGCTACCTGACAACTTACCACCTCAAATCACTGTTCTGGAAATTACTCAGAATGCCCTAATATCATTACCAGAATTGCCAGCATCGCTGGAATACCTTGACGCCTGTGACAATCACCTGTCAACACTTCCTGAATTACCCGCATCTCTGAAACATCTTGATGTAGATAACAACCAACTAACC…	AAAAAGAACAAATGGTAGTGTCCGCTATTGCCAGTACACCTCACTATTCACAGTTAACTGAAACAGTATCGTTTTTTTACAGCCAATTTTGTTTGTCCTTTTATAATAAAAAAGTGCTGAAGTTCATTTCATGGAATGAACTTCATAAAAACTCCTACTTATTTCTTTTAACAAAGCCATTTGTCCATCGGCTTTAACTGAA
300	2	CP049177.1	571	1831364	1829652	Shigella sonnei strain 1205.3131	chromosome	MSIMLPINNNFSLSQNSFYNTISGTYADYFSAWDKWEKQALPGENRNEAVSLLKECLINQFSELQLNRLNLSSLPDNLPPQITVLEITQNALISLPELPASLEYLDACDNHLSTLPELPASLKHLDVDNNQLTMLPELPALLEYINADNNQLTMLPELPTSLEVLSVRNNQLTFLPELPESLEALDVSTNLLESLPAVPVRNHHSEETEIFFRCRENRITYIPENILSLDPTCTIILEDNPLSSRIRESLSQQTAQPDYHGPRIYFSMSDGQQNTLHRPLADAVTAWFPENKQSDVSQIWHAFEHEEHANTFSAFLDRLSDTVSARNTSGFREQVAAWLEKLSASAELRQQSFAVAADATESCEDRVALTWNNLRKTLLVHQASEGLFDNDTGALLSLG…	GCA_013147185.1_ASM1314718v1_genomic.fna	ATGTCCATCATGTTACCGATAAATAATAACTTTTCATTGTCCCAAAATTCTTTTTATAACACTATTTCCGGTACATATGCTGATTACTTTTCAGCATGGGATAAATGGGAAAAACAAGCGCTCCCCGGTGAAAATCGGAATGAAGCGGTCTCCCTACTTAAAGAATGTCTCATCAATCAGTTCAGTGAGCTTCAACTGAATCGTTTAAATCTGTCCTCGCTACCTGACAACTTACCACCTCAAATCACTGTTCTGGAAATTACTCAGAATGCCCTAATATCATTACCAGAATTGCCAGCATCGCTGGAATACCTTGACGCCTGTGACAATCACCTGTCAACACTTCCTGAATTACCCGCATCTCTGAAACATCTTGATGTAGATAACAACCAACTAACC…	AAAAAGAACAAATGGTAGTGTCCGCTATTGCCAGTACACCTCACTATTCACAGTTAACTGAAACAGTATCGTTTTTTTACAGCCAATTTTGTTTGTCCTTTTATAATAAAAAAGTGCTGAAGTTCATTTCATGGAATGAACTTCATAAAAACTCCTACTTATTTCTTTTAACAAAGCCATTTGTCCATCGGCTTTAACTGA
301	2	CP049185.1	571	393684	391972	Shigella sonnei strain 19.0821.3486	chromosome	MSIMLPINNNFSLSQNSFYNTISGTYADYFSAWDKWEKQALPGENRNEAVSLLKECLINQFSELQLNRLNLSSLPDNLPPQITVLEITQNALISLPELPASLEYLDACDNHLSTLPELPASLKHLDVDNNQLTMLPELPALLEYINADNNQLTMLPELPTSLEVLSVRNNQLTFLPELPESLEALDVSTNLLESLPAVPVRNHHSEETEIFFRCRENRITYIPENILSLDPTCTIILEDNPLSSRIRESLSQQTAQPDYHGPRIYFSMSDGQQNTLHRPLADAVTAWFPENKQSDVSQIWHAFEHEEHANTFSAFLDRLSDTVSARNTSGFREQVAAWLEKLSASAELRQQSFAVAADATESCEDRVALTWNNLRKTLLVHQASEGLFDNDTGALLSLG…	GCA_013146845.1_ASM1314684v1_genomic.fna	ATGTCCATCATGTTACCGATAAATAATAACTTTTCATTGTCCCAAAATTCTTTTTATAACACTATTTCCGGTACATATGCTGATTACTTTTCAGCATGGGATAAATGGGAAAAACAAGCGCTCCCCGGTGAAAATCGGAATGAAGCGGTCTCCCTACTTAAAGAATGTCTCATCAATCAGTTCAGTGAGCTTCAACTGAATCGTTTAAATCTGTCCTCGCTACCTGACAACTTACCACCTCAAATCACTGTTCTGGAAATTACTCAGAATGCCCTAATATCATTACCAGAATTGCCAGCATCGCTGGAATACCTTGACGCCTGTGACAATCACCTGTCAACACTTCCTGAATTACCCGCATCTCTGAAACATCTTGATGTAGATAACAACCAACTAACC…	AAAAAGAACAAATGGTAGTGTCCGCTATTGCCAGTACACCTCACTATTCACAGTTAACTGAAACAGTATCGTTTTTTTACAGCCAATTTTGTTTGTCCTTTTATAATAAAAAAGTGCTGAAGTTCATTTCATGGAATGAACTTCATAAAAACTCCTACTTATTTCTTTTAACAAAGCCATTTGTCCATCGGCTTTAACTGA
302	2	CP049169.1	571	4012155	4013867	Shigella sonnei strain 19.1125.3493	chromosome	MSIMLPINNNFSLSQNSFYNTISGTYADYFSAWDKWEKQALPGENRNEAVSLLKECLINQFSELQLNRLNLSSLPDNLPPQITVLEITQNALISLPELPASLEYLDACDNHLSTLPELPASLKHLDVDNNQLTMLPELPALLEYINADNNQLTMLPELPTSLEVLSVRNNQLTFLPELPESLEALDVSTNLLESLPAVPVRNHHSEETEIFFRCRENRITYIPENILSLDPTCTIILEDNPLSSRIRESLSQQTAQPDYHGPRIYFSMSDGQQNTLHRPLADAVTAWFPENKQSDVSQIWHAFEHEEHANTFSAFLDRLSDTVSARNTSGFREQVAAWLEKLSASAELRQQSFAVAADATESCEDRVALTWNNLRKTLLVHQASEGLFDNDTGALLSLG…	GCA_013146785.1_ASM1314678v1_genomic.fna	ATGTCCATCATGTTACCGATAAATAATAACTTTTCATTGTCCCAAAATTCTTTTTATAACACTATTTCCGGTACATATGCTGATTACTTTTCAGCATGGGATAAATGGGAAAAACAAGCGCTCCCCGGTGAAAATCGGAATGAAGCGGTCTCCCTACTTAAAGAATGTCTCATCAATCAGTTCAGTGAGCTTCAACTGAATCGTTTAAATCTGTCCTCGCTACCTGACAACTTACCACCTCAAATCACTGTTCTGGAAATTACTCAGAATGCCCTAATATCATTACCAGAATTGCCAGCATCGCTGGAATACCTTGACGCCTGTGACAATCACCTGTCAACACTTCCTGAATTACCCGCATCTCTGAAACATCTTGATGTAGATAACAACCAACTAACC…	AAAAAGAACAAATGGTAGTGTCCGCTATTGCCAGTACACCTCACTATTCACAGTTAACTGAAACAGTATCGTTTTTTTACAGCCAATTTTGTTTGTCCTTTTATAATAAAAAAGTGCTGAAGTTCATTTCATGGAATGAACTTCATAAAAACTCCTACTTATTTCTTTTAACAAAGCCATTTGTCCATCGGCTTTAACTGAA
303	2	CP049165.1	571	1316540	1318252	Shigella sonnei strain 0401952027	chromosome	MSIMLPINNNFSLSQNSFYNTISGTYADYFSAWDKWEKQALPGENRNEAVSLLKECLINQFSELQLNRLNLSSLPDNLPPQITVLEITQNALISLPELPASLEYLDACDNHLSTLPELPASLKHLDVDNNQLTMLPELPALLEYINADNNQLTMLPELPTSLEVLSVRNNQLTFLPELPESLEALDVSTNLLESLPAVPVRNHHSEETEIFFRCRENRITYIPENILSLDPTCTIILEDNPLSSRIRESLSQQTAQPDYHGPRIYFSMSDGQQNTLHRPLADAVTAWFPENKQSDVSQIWHAFEHEEHANTFSAFLDRLSDTVSARNTSGFREQVAAWLEKLSASAELRQQSFAVAADATESCEDRVALTWNNLRKTLLVHQASEGLFDNDTGALLSLG…	GCA_013146745.1_ASM1314674v1_genomic.fna	ATGTCCATCATGTTACCGATAAATAATAACTTTTCATTGTCCCAAAATTCTTTTTATAACACTATTTCCGGTACATATGCTGATTACTTTTCAGCATGGGATAAATGGGAAAAACAAGCGCTCCCCGGTGAAAATCGGAATGAAGCGGTCTCCCTACTTAAAGAATGTCTCATCAATCAGTTCAGTGAGCTTCAACTGAATCGTTTAAATCTGTCCTCGCTACCTGACAACTTACCACCTCAAATCACTGTTCTGGAAATTACTCAGAATGCCCTAATATCATTACCAGAATTGCCAGCATCGCTGGAATACCTTGACGCCTGTGACAATCACCTGTCAACACTTCCTGAATTACCCGCATCTCTGAAACATCTTGATGTAGATAACAACCAACTAACC…	AAAAAGAACAAATGGTAGTGTCCGCTATTGCCAGTACACCTCACTATTCACAGTTAACTGAAACAGTATCGTTTTTTTACAGCCAATTTTGTTTGTCCTTTTATAATAAAAAAGTGCTGAAGTTCATTTCATGGAATGAACTTCATAAAAACTCCTACTTATTTCTTTTAACAAAGCCATTTGTCCATCGGCTTTAACTGAA
[truncated: 577 more rows]
