# Supplementary material for: Chromosome-encoded IpaH ubiquitin ligases indicate non-human enteroinvasive Escherichia
Source: Sci Rep. 2022 Apr 27;12:6868. doi: 10.1038/s41598-022-10827-3 (PMC9046306; doi:10.1038/s41598-022-10827-3)
Supplement: Supplementary file 5 — Supplementary Table S4. [file 41598_2022_10827_MOESM5_ESM.csv]

Description: ipaH genes identified in non-human-host invasive Escherichia
id	ipaH_class	DNA_molecule_id	Length, aa	Start	End	Strain	DNA_molecule_type	Protein_seq	Assembly	Gene_seq	Upstream_intergenic_region
1	6	CP025981.1	546	46209	44572	Escherichia marmotae strain HT073016	plasmid	MLPINNNFSLHQNSFYNSTISDTYADYFSAWDKWKKQALPGEERDEAVSRLKECLINNSDELRLDRLNLSSLPDNLPAQITLLNVSYNQLTNLPELPVTLKKLYSASNKLSELPVLPPALESLQVQYNELENLPALPDSLLTMNISYNEIISLPSLPQALKNLRATRNFLTELPAFSEGNSPVVREYFFDRNQISHIPESILNLRNECSVHISNNPLSSHALQALQRLTSSPDYHGPRIYFSMSDGQQHTSVRPLPEAVTAWFPQNKQSEISQIWLAFEREEHANTFSAFLDRLADTVSAHNTPEFRQQVSAFLEKLSTSEELRQQSFAVAADATESCEDRVALTWNNLRKTLLVHQASEGLFDNDTRALLSLGREMFRLEILEDIARDKVRTLRFVDE…	GCA_002900365.1_ASM290036v1_genomic.fna	ATGCTTCCAATAAATAACAATTTCTCATTGCATCAAAACTCCTTTTACAACAGCACCATTTCCGACACTTATGCTGATTATTTTTCAGCATGGGATAAATGGAAAAAACAAGCGCTCCCCGGTGAAGAGCGTGATGAAGCTGTCTCCCGACTTAAAGAATGTCTTATCAATAATTCCGATGAACTTCGACTGGACCGTTTAAATCTGTCCTCGCTACCTGACAACTTACCAGCACAGATAACGCTGCTCAATGTATCATATAATCAATTAACTAACCTGCCTGAACTACCTGTTACGCTAAAAAAATTATATTCCGCCAGCAATAAATTATCAGAATTGCCCGTGCTACCTCCTGCGCTGGAATCACTTCAGGTACAATACAATGAGCTGGAAAATCTG…	TCACTGATACATGAGCGACACAAAACTCCCGATGTATTTCTCTTGCAGAAACTCCGGGCAAAAACTCCTGCCGTACGATATATGAAACTCGATCATCCACATTCAGAAAATTCACCATGCAGGGAGAAGACAGTAAAGTTAACGAAGAATATCCTTGGTGTTGCCTCTCTCTTCTCCTGACTAGGGGTTGTGACGTTGCCACCATTGAGAATGCATTCCGACAGAACGCTTAAATACGGAGCACAATGTTTAACTAAACGAAACAGTATCATTTTTTAAAATACAAACCTGTTCCAACCTTTATAATAAAAAAATCCATTTCACGGAGTTATTTTCATAAAAGCGCTTGCATATTACCTTTAACAAAACCATTTATCTACCAGTTTAAAGGATGACCAT…
2	10	CP025979.1	607	582584	580764	Escherichia marmotae strain HT073016	chromosome	MNPVNNTTPSTGNFSFPRTALINNDHHHSLSEWAEWAQSSTPGENRETALIRLQLCLKNNEESLDLSSLKLTSLPSLPEHVTSLKINNNALTSLPRLPPALEKIEASYNQLTTLPELPGSLQVLNVGRNRLSTLPELPASLNFLNVNSNRLSTLPELPASLKKLNTGYNQLSALPELPSSLKTLNAYRNNLSVLPGLPASLEFLNVHNNHLTSLPPLPAMLGAVNAENNALESLPDFPAEHRSGARAYWFNHNRLTTVPENILSLSPESTVIIAENPLSSRTRQTLLRQTTGLNYRGPQIHFSMSDGQQHTSVRPLPEAVAAWFPQNKQSDVSQIWLAFEREEHANTFSAFLDRLADTVSARNAQGFRQQVSAFLEKLSTSAELRQQSFAVAADATESC…	GCA_002900365.1_ASM290036v1_genomic.fna	ATGAATCCTGTTAATAATACAACACCATCAACTGGAAACTTTTCTTTTCCCAGAACCGCATTAATTAATAATGATCACCATCATTCTCTCTCCGAATGGGCTGAATGGGCTCAAAGCAGCACGCCAGGAGAAAATAGAGAAACAGCCCTGATCCGGCTACAATTATGTCTGAAAAATAATGAAGAATCTCTGGATTTATCCTCATTAAAGCTGACATCTCTCCCTTCATTGCCTGAGCATGTCACATCACTCAAAATTAATAACAATGCTTTAACTTCACTTCCCAGGTTACCCCCTGCCCTTGAAAAAATCGAGGCATCATATAATCAGCTGACAACTCTCCCGGAATTGCCTGGGTCATTGCAAGTCCTTAATGTGGGGCGCAATCGTCTATCCACA…	AGAAACTCCGGGCAAAAACTCCTGCCGTACGATATATGAAACTCGATCATCCACATTCAGAAAATTCACCATGCAGGGAGAAGACAGTAAAGTTAACGAAGAATATCCTTGGTGTTGCTTCTCTCTTCTCCTGACAAGGGGTTGTGACGTTGCCACCATTGAGAATGCATTCCGACTGAGCATTCAAATATTAAGCATAACACTTAACCGACTGAAAAAAACAAGAACAATACGGTGAAAACAAGCGACTCATCATAAAAACAGTATCGCTTTTTGACAGCAAAATCACCTGGTCTTTTTTAAATTAGCAATATAAATTTCAAGACTGAAGCAATCAATTTTTCCTTATTATTCTCTGATACCACATTTCTCATGATGTTCACCTTTCAGCGAGGTTAT…
3	10	CP058009.1	607	3456183	3458006	Escherichia coli strain RHB04-C17	chromosome	MNPVNNTTPSTGNFSFPRTALINNDHHHSLSEWAEWAKSSTPGENRETALIRLQLCLKNNEESLDLSSLKLTSLPSLPEHVTSLKINNNALTSLPRLPPALEKIEASYNQLTTLPELPGSLQVLNVGRNRLSTLPELPASLNFLNVNSNRLSTLPELPASLKKLNTGYNQLSALPELPSSLKTLNAYRNNLSVLPGLPASLEFLNVHNNHLTTLLPLPAMLKEVDANNNALESLPDFPAEHRSGARVYQFNHNRLTTVPENILSLSPESTVIIAENPLSSRTRQTLLRQTTGLNYRGPQIHFSMSDGQQHTSVRPLPEAVSAWFPQNKQSDVSQIWLAFEREEHANTFSAFLDRLADTVSARNAQGFRQQVSAFLEKLSTSEELRQQSFAVAADATESC…	GCA_014108905.1_ASM1410890v1_genomic.fna	ATGAACCCTGTTAATAATACAACACCATCAACTGGAAACTTTTCTTTTCCCAGAACCGCATTAATTAATAATGATCACCATCATTCTCTCTCCGAATGGGCTGAATGGGCTAAAAGCAGCACGCCAGGAGAAAATAGAGAAACAGCCCTGATCCGGCTACAATTATGTCTGAAAAATAATGAAGAATCTCTGGATTTATCCTCATTAAAGCTGACATCTCTCCCTTCATTGCCTGAGCATGTCACATCACTCAAAATTAATAACAATGCTTTAACTTCACTTCCCAGGTTACCCCCTGCCCTTGAAAAAATCGAGGCATCATATAATCAGCTGACAACTCTCCCGGAATTGCCAGGGTCATTGCAAGTCCTTAATGTGGGGCGCAATCGTCTATCCACA…	TTTCTCATGACCGAGATGGTCAGTCAGTTCTGCATTGAGCGCCGTTTCGACGGTAAGCTTTGTCAACATGCGTGAAAACTGGTTGAGGTCGGCTTCGGTTTTAAGGCCTTTGGCCAGTTCAGCCGCAAGGGCTTTAAGTTTCTTTTCGTCCATCGTTTGCCTGTCTCCGTTGTTGGAGTGAACATATCAAAAACAGGCAATTACACAATTTTAATTACAGTCTCGAACAATACGGTGAAAACGAGCGATTCATCATAAAAACAGTATCGTTTTTTGACAGCAAAATCACCTTGGTCTTTTTAAATTAGCAATATAAATTTCAAGACTGAAGCAATCAATTTTTCCTTATTATTCTCTGATACCACATTTCTCATGCTGTTCACCTTTCAGCGAGGTTAT…
4	11	CP025979.1	540	546972	545347	Escherichia marmotae strain HT073016	chromosome	MSGNRLSTLPELPVSLTGLDVSDNCLSTLPELPVSLTGLVVSGNRLSTLPELPPALEGIKAYGNQISVLPELPASLTVLDVSGNRLSTLPELPSSLKDISVGENQLTILPTLPSLLKALRAGSNHLSILPELPASLEYLNVDDNHLTTLPALPAMLEIVNAGNNALESLPDFPVEQRSGARVYRFSHNRLTTVPENILSLSPESTVIIAENPLSSRTRQTLLRQTTGLNYRGPQIHFSMSDEQQHTSVRPLPEAVAAWFPQNKLSDVSQIWLAFEHEEHANTFSAFLDRLADTVSARNAQGFRQQVSAFLEKLSTSAELRQQSFAVAADATESCEDRVALTWNNLRKTLLVHQASEGLFDNDTGALLSLGREMFRLEILEDIARDKVRTLRFVDEIEVY…	GCA_002900365.1_ASM290036v1_genomic.fna	ATGAGTGGCAATCGTCTCTCCACACTACCTGAACTGCCTGTATCACTGACAGGTCTTGATGTGAGCGACAATTGTCTGTCCACTCTGCCTGAACTGCCTGTATCACTGACAGGCCTTGTTGTGAGTGGCAATCGTCTGTCCACTCTGCCTGAATTGCCACCGGCTCTGGAAGGGATTAAGGCTTACGGAAATCAGATATCAGTGCTTCCTGAATTGCCGGCATCATTGACAGTCCTTGACGTGAGTGGCAATCGTCTGTCCACACTGCCTGAACTGCCATCTTCTCTTAAAGATATCTCTGTAGGAGAAAATCAGTTAACCATACTTCCTACATTACCATCATTGCTGAAAGCACTCAGAGCCGGAAGTAATCACCTGTCCATACTGCCTGAATTACCG…	TTCACTTCCCCAGTTACCTCCTGCCCTTGAAAAAATGGAGGCATCGTTTAATCAGCTGACCACTCTCCCTGAATTACCGGCGTCATTGACAGTCCTTGTCGTGAGTGGCAATCATCTGTCCACACTGCCTGAATTGCCATCGGCTCTGGAAGGGATTAAGGCTTACGGAAATCAGATATCAGTGCTTCCTGAATTACCGGCGTCATTGACAGCCCTTGACGTGAAAGGCAATAAGCTGTCTACCCTGCCTAAACTACCTGTATCACTGACAGGCCTTGTCGTGAGTGACAATCGCCTGTCCACACTGCCTGAATTGCCATTGGTTCTGGAAGGGATTAAGGCTTACGGAAATCAGATATCAGTGCTTCCTGAATTGCCGGCATCATTGAAAGTCCTTGA…
5	11	AASKFQ010000041.1	516	1553	3	Escherichia coli CFSAN092688	NA	VSGNHLSSLPELPVSLTGLDVSDNRLSTLPELPASLTGLVVSGNRLSTLPELPSTLEGIRAYGNQISSLPELPASLTVLDVSGNRLSTLPELPSSLKDISVGENQLTILPALPSLLKALRAGSNHLSILPELPASLEYLNVDDNHLTTLPALPAMLEIVNAGNNALESLPDFPVEQRSGARVYRFSHNRLTTVPENILSLSPESTVIIAENPLSSRTRQTLLRQTTGLNYRGPQIHFSMSDGQQHTSVRPLPEAVAAWFPQNKQSDVSQIWLAFEREEHANTFSAFLDRLADTVSARNAQGFRQQVSAFLEKLSTSAELRQQSFAVAADATESCEDRVALTWNNLRKTLLVHQASEGLFDNDTGALLSLGREMFRLEILEDIARDKVRTLRFVDEIEVY…	GCA_012400145.1_PDT000583856.1_genomic.fna	GTGAGTGGCAATCATCTCTCCTCACTGCCTGAACTGCCTGTATCACTGACAGGCCTTGATGTGAGTGACAATCGTCTGTCCACGCTGCCTGAATTGCCTGCATCACTGACAGGCCTTGTTGTGAGTGGCAATCGTCTGTCCACACTACCTGAATTGCCATCGACTCTGGAAGGGATTAGGGCTTACGGAAATCAGATATCATCGCTTCCTGAATTGCCGGCATCATTGACAGTCCTTGACGTGAGTGGCAATCGTCTGTCCACACTGCCTGAACTGCCATCTTCTCTTAAAGATATCTCTGTAGGAGAAAATCAGTTAACCATACTTCCTGCATTACCATCATTGCTGAAAGCACTCAGAGCCGGAAGTAATCACCTGTCCATACTGCCTGAATTACCG…	CACACTGCCTGAATTGCCATCGGCTCTGGAAGGGATTAAGGCTTACGGAAATCAGATATCATCGCTTCCTGAATTACCGGCGTCATTGACAGCCCTTGACGTGAGTGGCAATAAGCTGTCCACTCTGCCTGAATTACCGACGTCATTGATAGTCCTTGACGTGAGTGGCAATAAGCTGTCCACTCTACCTGAACTACCTGTATCACTGACAGGCCTTGTCGTGAGTGACAATCGCCTCTCCACACTGCCTGAATTGCCAGTATCACTGAGATTCCTTTATGTAGGTGGCAATCGTCTGTCCACACTGCCTGAATTGCCATCGGTTCTAGAAGGGATTAAGGCTTACGGAAATCAGATATCAGTGCTTCCTGAATTGCCGGCGTCATTGACAGTCCTTGA…
6	12	CP025981.1	757	12470	10200	Escherichia marmotae strain HT073016	plasmid	MLSRIFPCLSSNNKNNNKLSTGHHPLPLSADIHSMIEQCLSQWSDWERNGTPGENRELALTRLKLCLENNESHLDLSALNLTSLPSLPEHIGYLKINDNALTSLPRLPHSLEKIEAQCNQLATLPELPVSLKVLRVNGNCLSTLPELPLSLEEIHVYGNQLSMLPELPVSLKILNVSNNRLSALPELPLSLEEIYAYGNQISILPDPPASLKILNVSHNRLSALPELPGSLEALEVGSNHLSALPELPGSLKVLDVRLNRLLGLSELPESLKDLDTSYNVLSALPELPESLEVLDVSKNRLSTLPELPESLKNLDATDNQLSALPELPTSLKNLSASGNNIAVLSGLPESLECLNVRNNRLTTLPALPAALKLVCAESNALESLPVFPAGNNQMRRMFF…	GCA_002900365.1_ASM290036v1_genomic.fna	ATGTTAAGCCGCATTTTTCCATGTTTATCATCAAATAATAAGAACAACAACAAATTATCAACAGGACATCATCCTCTCCCCTTGTCTGCAGATATTCACTCCATGATTGAGCAGTGTCTTTCTCAGTGGTCAGATTGGGAAAGAAATGGCACACCAGGTGAAAACAGGGAATTAGCACTTACCCGGTTAAAACTGTGTCTGGAGAATAACGAAAGTCATCTGGATTTGTCGGCATTAAATCTGACATCCCTTCCCTCATTGCCTGAGCATATAGGTTATCTCAAAATTAACGACAATGCTTTAACGTCACTTCCCCGGTTACCTCATTCCCTTGAAAAAATCGAGGCACAGTGTAATCAGCTGGCGACCCTCCCTGAATTGCCGGTGTCATTGAAAGTT…	CTACCTGTAGGCATATGCGAATACGGCAGGCAGCGCGAGAGACATCGTAGTATACGACTGCTAAATAGCTGCGAATAGTAAGCTACGTCGTCAGAACGCGTTGCTGTGCCTGTTCATCATTAACTGTTTTACATTGTATAGAACTGAAGGACGGATTTCTTTTCGCCCGTTTGGTAGTACTTAGGATAGCCACCCATCAGATGCTGCATTAGCATAGTGCGATCTCCCCTTACCTATCCGAAGGTAATTGCAATACCTCTGTGAACTTACACAGACATTATATTGTTAAGGATTCAGGTGGTTTTAATCCGTTAAAAGCGGAGAAAGTATCGGTTCTTTATATAAATTAAGGTTTCTTAACATTAAAATAAAAATAAAATTTTAAAGATAAGGATTGAA…
7	13	CP025980.1	687	33088	31028	Escherichia marmotae strain HT073016	plasmid	MPSVPSSHSSTGRLSFPQPAETQLIREQYLSEWTEWAESCAPGENRALAFSRLKLCLENNESHLDLSASNLTSLPSLPEHVMSLKIDNNALTSLPRLPYSLEKIEASFNQLETLPELPGSLKVLDVRGNCLSTLPELPSSLEEIHAYRNQISVLPELPVSLKVLYVSGNRLTMLPELPSSLEDIAVRRNRITMLPALPSSLQVLSAGGNRLSILPELPSSLKEIHVSDNLLSELPELPASLKNLNISYNRLSALPELPASLKILNVCHNHISLLSGLPASLEYLNICDNQLTTLPSLPATLETVNAQHNALESLPDFPAGHRSGARVYWFNHNRLTTVPENILSLCPESTVIISDNPLSSRTRQTLLRQTTGLNYRGPQIHFSMSDGQQHTPVRSLPEA…	GCA_002900365.1_ASM290036v1_genomic.fna	ATGCCATCTGTTCCTTCCTCTCATTCATCAACAGGACGTCTTTCTTTCCCACAGCCTGCAGAGACTCAACTTATCAGGGAGCAGTATCTTTCTGAGTGGACGGAATGGGCTGAAAGCTGCGCCCCCGGTGAAAACAGGGCGTTAGCCTTTAGCCGGCTAAAGCTGTGCCTGGAGAATAATGAAAGCCATCTGGATTTATCGGCATCAAATCTGACTTCTCTGCCGTCATTGCCTGAGCATGTCATGTCACTTAAAATTGACAACAATGCCTTAACTTCACTTCCCCGGTTACCTTATTCCCTTGAAAAAATAGAGGCATCGTTTAATCAACTGGAGACTCTCCCTGAATTGCCGGGGTCATTGAAAGTACTTGACGTAAGAGGCAATTGCCTGTCCACA…	TACTGCACCGTCAGGGATTTTGACACACGACGGGGTTCCCGCCACGTGAAAAATGCTGTCAGATCATCAGTTTCCAATGCCAGTGGTTTGCCATGCTTTTCCAGATAGCCCCGGGTGGCTTCAAAATAGGTGAAGGTCGATTCCGATTTCACGAAACGAAGGTGCGCATAATGTATTTTATGTTAAATGCATGACTCCAGATACCTGACGAATACGTCAAGCCACAGAACTCTAACTTTCCG-AAAAAGTATCGTTTCCTGATATAAGTCAGGCTTCTTTACCTTAAAATACAAAGTAAATTCAGTATATTAGAATGTTGGGTAACACTCCTTCCAACAGCATTCCATTATAGCATTAACAATATATCATTTTAGCATCCATTGACTCAGGTGAGGTTA…
8	13	AASKFQ010000024.1	705	62746	64860	Escherichia coli CFSAN092688	NA	MPSVASSHSSTGRLSFPQPADTQLIREQYLSEWTEWAESCAPGENRALAFSRLKLCLENHESHLDLSASNLTSLPSLPEHVMSLKIDNNALTSLPRLPYSLEKIEASFNQLETLPALPESLKVLDVRGNCLSTLPELPSSLEEIHAYRNQISVLPELPVSLKVLYVSGNHLSTLPELPVSLKVLYVSGNRLSTLPELPSSLEDIAVRRNQITMLPVLPSSLQVLSAGNNRLSVLPELPSSLKEIHVSDNHLSELPELPASLKNLNISYNRLSALPELPASLKILNVCHNHISLLSGLPASLEYLNICNNQLTTLPSLPATLETVNAQRNALESLPDFPEGHSSGARVYWFNHNRLTTVPENILSLCPESTVIISDNPLSSRTRQTLFRQTTGLNYHGPQ…	GCA_012400145.1_PDT000583856.1_genomic.fna	ATGCCATCTGTTGCTTCCTCTCATTCATCAACAGGACGTCTTTCTTTCCCACAGCCTGCAGATACTCAACTTATCAGGGAGCAGTATCTTTCTGAGTGGACGGAATGGGCTGAAAGCTGCGCCCCCGGTGAAAACAGGGCGTTAGCCTTTAGCCGGCTAAAACTGTGCCTGGAGAATCATGAAAGCCATCTGGATTTATCGGCATCAAATCTGACTTCTCTGCCGTCATTGCCTGAGCATGTCATGTCACTTAAAATTGACAACAATGCCTTAACTTCACTTCCCCGGTTACCTTATTCCCTTGAAAAAATAGAGGCATCGTTTAATCAACTGGAGACTCTCCCTGCATTGCCGGAGTCATTGAAAGTACTTGACGTAAGAGGCAATTGCCTGTCCACA…	TAAGCGGCTCGTCAGAACCGTATTGATATTTACTGAGAGCCCAGATCAACTTTCCAGGGCAACAGATTGCGGTCCTGCGCTGAGCAAAATGAAAGCTTAGCGTACACGACGTGTGTGAATTGTGGTGAGACGACAATAACGCTTTGCGCTGACAACAGAGGTGCGCATAATATATCTTATGTTAAATGTATGGATCCAGATACCTGACAAATACGTCAAGCCACAGAACTTTAACTTCCCGAAAAAAGTATCGCTTCCTGATATAAGTCAGGCTTCTTTACCTTAAAATACAAAGTAAATTCAGTATATTAGAATGTTGGGTAACACTCCTTCCAACAGCATTCCATTATAGCATTAACAATATATCATTTTAGCATCCATTGACTCAGGTGAGGTTAC…
9	13	AASKFQ010000063.1	705	16072	18120	Escherichia coli CFSAN092688	NA	MPSVPSSHSSTGRLSFPQPADTQLIREQYLSEWTEWAENCAPGENRALAFSRLKLCLENNESHLDLSASNLTSLPSLPEHVMSLKIDNNALTSLPRLPYSLEKIEASFNQLTTLPALPESLTVLSVRVNRLTMLPDLPNSLTVLNVSGNRLIMLPDLPNSLTVLNVSGNRLTMLPDLPSSLEDIAVRRNQITMLPALPSSLQVLNAGSNRLSILPELPSSLKEIHVSDNHLSELPELPASLKNLNISYNRLSTLPELPASLENLNACHNHISVLPGLPESLEYLNVHDNHLTTLPPLPAVLELVDTNRNRLESLPDFPEGHSSGARVYWFNHNRLTTVPENILSLCPESTVIISDNPLSSRTRQTLLQQTTGLNYHGPQIHFSMSDGQQHTPVRFLPEA…	GCA_012400145.1_PDT000583856.1_genomic.fna	ATGCCATCTGTTCCTTCCTCTCATTCATCAACAGGACGTCTTTCTTTCCCACAGCCTGCAGATACTCAACTTATCAGGGAGCAGTATCTTTCTGAGTGGACGGAATGGGCTGAAAACTGCGCCCCCGGTGAAAACAGGGCGTTAGCCTTTAGCCGGTTAAAACTATGCCTGGAGAATAATGAAAGCCATCTGGATTTATCAGCATCAAATCTGACTTCTCTGCCGTCATTGCCTGAGCATGTCATGTCACTTAAAATTGACAACAATGCCTTAACTTCACTTCCCCGGTTACCTTATTCCCTTGAAAAAATAGAAGCATCGTTTAATCAATTGACTACTCTTCCTGCATTGCCGGAATCATTGACAGTCCTTAGCGTGAGAGTCAATCGTCTGACCATG…	TTTCCTGATATAAATCAGGCTTCTTTACCTTAAAATAAGAAGTAAATTCAGAACATGAGGACCGAATATGTTCAGCCGTGTTTATCATTAAATAATAAGGCCAGCCACCTCCCGGAAAATATCCGGCTCAGTATTATTATCCACAACCATCACGACCGATGGATATTCAGTCTTTAACAAAAAGATGAACCTGCATGAGTTACAAATAACCACAGGTCACAGAACAGGAAGCCTTAAATTTACTGCAACAGAAATGCAGTGGCTGGCAAAAATCAATGAAAGCGCCACTCGTTCTCAACAAAAAGAGTGTCCCGCATTTATATAGAAACATCAGGGCAGCACTCCATCAGTACATTAACGCAGTATCATTTTAACATATATTTACTCAGGTGAGGTTAC…
10	14	CP025979.1	564	1953449	1955137	Escherichia marmotae strain HT073016	chromosome	MPSVPSSHSSTGRLSFPQPAETQLIREQYLSEWTEWAENCAPGENRALAFSRLKLCLENNESHLDLSELNLTSLPSLPEHVMSLKIDNNSLTSLPRLPYSLEKIEASFNQLETLPSLPESLTVLSVRGNRLSILPELPLSLNTLNVNGNNLSTLPDLPNSLTILNVSGNRLTALPELPAAMTIVNAQSNALERLPDFPVENNQMPRIFWLSQNQITHIPESITGLNEISLVDLENNPLSNRILQSLQQLMSSPDYHGPQIHFSMSNGQQHTPVRSLPEAVAAWFPESLRSEVSQRWGAFTDEENASTFAAFLDRLADTVTARNAPGIAQQVSEFLEKLSRSEALRQQCFAVAADATRSCEDRVALTWNNLQKTYRVHQASEGEFDSDLTGLLSLGREMY…	GCA_002900365.1_ASM290036v1_genomic.fna	ATGCCATCTGTTCCTTCCTCTCATTCATCAACAGGACGTCTTTCTTTCCCACAGCCTGCAGAGACTCAACTTATCAGGGAGCAGTATCTTTCTGAGTGGACGGAATGGGCTGAAAACTGCGCCCCCGGTGAAAACAGGGCGTTAGCCTTTAGCCGGCTAAAACTGTGTCTGGAGAATAATGAAAGTCATCTGGATTTATCGGAATTAAATCTGACTTCTCTGCCGTCATTGCCTGAGCATGTCATGTCACTTAAAATTGACAACAATTCCTTAACTTCACTTCCCCGGTTACCTTATTCCCTTGAAAAAATAGAAGCATCGTTTAATCAACTGGAGACTCTCCCTTCATTGCCAGAATCATTAACAGTCCTTAGCGTGAGAGGCAATCGTCTGTCCATA…	TATCCAACGGACATCCGCAAAGTGATCTATACGACGAATGCCATCGAGTCGCTAAACAGCGTGATCCGCCATGCGCTCAAAAAGCGTAAAGTGTTCCCGACAGACGACTCGGTGAAAAAAGTGGTGTGGCTGGCAATCCAGTCTGCGTCCCAGAAATGGACGATGCCGTTGAAGGACTGGCGAATGGCAATGAGCCGCTTTATTATCGAGTTCGGTGACCGCCTGGACGGTCACTTCTGAGAAAAGGCATTTACACAGAATCTTAAACAGGCTCAATGAAAGCGCCACTCGTTCTCAACAAAAAGAATATCCCGCATTTATATAGAAACATCAGGGCAGCACTCCATCAGTGCATTAACGAAGTATCATTTTAACATATATTTACTCAGGTGAGGTTAT…
11	14	AASKFQ010000050.1	564	27463	25801	Escherichia coli CFSAN092688	NA	MPSVPSSHSSTGRLSFPQPAETQLIREQYLSEWTEWAENCAPGENRALAFSRLKLCLENNESHLDLSELNLTSLPSLPEHVMSLKIDNNSLTSLPRLPYSLEKIEASFNQLETLPSLPESLTVLSVRGNRLSILPELPLSLNTLNVNGNNLSTLPDLPNSLTILNVSGNRLTALPELPAAMTIVNAQSNALERLPDFPVENNQMPRIFWLSQNQITHIPESITGLNEISLVDLENNPLSNRILQSLQQLMSSPDYHGPQIHFSMSNGQQHTPVRSLPEAVAAWFPESLRSEVSQRWGAFTDEENASTFAAFLDRLADTVTARNAPGIAQQVSEFLEKLSRSEALRQQCFAVAADATRSCEDRVALTWNNLQKTYRVHQASEGEFDSDLAGLLSLGREMY…	GCA_012400145.1_PDT000583856.1_genomic.fna	ATGCCATCTGTTCCTTCCTCTCATTCATCAACAGGACGTCTTTCTTTCCCACAGCCTGCAGAGACTCAACTTATCAGGGAGCAGTATCTTTCTGAGTGGACGGAATGGGCTGAAAACTGCGCCCCCGGTGAAAACAGGGCGTTAGCCTTTAGCCGGCTAAAACTGTGTCTGGAGAATAATGAAAGTCATCTGGATTTATCGGAATTAAATCTGACTTCTCTGCCGTCATTGCCTGAGCATGTCATGTCACTTAAAATTGACAACAATTCCTTAACTTCACTTCCCCGGTTACCTTATTCCCTTGAAAAAATAGAAGCATCGTTTAATCAACTGGAGACTCTCCCTTCATTGCCAGAATCATTAACAGTCCTTAGCGTGAGAGGCAATCGTCTGTCCATA…	ATAAATCAGGCATCTTTACATTAAAATAGGAAGTAAATTCAGAACATGAGGATCAAATATGCTCAGCCGTGTTTTTCCATGTTTATCATTAAATAATAAGGCCAGCCACCTCCCGGAGATATCCGGCCCAGTATTATTATCCACAACCATCACGACTGATGGATATTCAGTCTTTAACAAAAAGATGAACCAGCACGAGTTACAAATAACCACAGGCCACAGAACAGGAAGCCTTAAATTTACTGCAACAGAAATGCAGTGGCTGGCAAAAATCAATGAAAGCGCCACTCGTTCTCAACAAAAAGAATATCCCGCATTTATATAGAAACATCAGGGCAGCACTCCATCAGTGCATTAACGAAGTATCATTTTAACATATATTTACTCAGGTGAGGTTAT…
12	14	AASEIX010000046.1	564	27463	25775	Escherichia coli CFSAN085900	NA	MPSVPSSHSSTGRLSFPQPAETQLIREQYLSEWTEWAENCAPGENRALAFSRLKLCLENNESHLDLSELNLTSLPSLPEHVMSLKIDNNSLTSLPRLPYSLEKIEASFNQLETLPSLPESLTVLSVRGNRLSILPELPLSLNTLNVNGNNLSTLPDLPNSLTILNVSGNRLTALPELPAAMTIVNAQSNALERLPDFPVENNQMPRIFWLSQNQITHIPESITGLNEISLVDLENNPLSNRILQSLQQLMSSPDYHGPQIHFSMSNGQQHTPVRSLPEAVAAWFPESLRSEVSQRWGAFTDEENASTFAAFLDRLADTVTARNAPGIAQQVSEFLEKLSRSEALRQQCFAVAADATRSCEDRVALTWNNLQKTYRVHQASEGEFDSDLAGLLSLGREMY…	GCA_012339895.1_PDT000494538.1_genomic.fna	ATGCCATCTGTTCCTTCCTCTCATTCATCAACAGGACGTCTTTCTTTCCCACAGCCTGCAGAGACTCAACTTATCAGGGAGCAGTATCTTTCTGAGTGGACGGAATGGGCTGAAAACTGCGCCCCCGGTGAAAACAGGGCGTTAGCCTTTAGCCGGCTAAAACTGTGTCTGGAGAATAATGAAAGTCATCTGGATTTATCGGAATTAAATCTGACTTCTCTGCCGTCATTGCCTGAGCATGTCATGTCACTTAAAATTGACAACAATTCCTTAACTTCACTTCCCCGGTTACCTTATTCCCTTGAAAAAATAGAAGCATCGTTTAATCAACTGGAGACTCTCCCTTCATTGCCAGAATCATTAACAGTCCTTAGCGTGAGAGGCAATCGTCTGTCCATA…	ATAAATCAGGCATCTTTACATTAAAATAGGAAGTAAATTCAGAACATGAGGATCAAATATGCTCAGCCGTGTTTTTCCATGTTTATCATTAAATAATAAGGCCAGCCACCTCCCGGAGATATCCGGCCCAGTATTATTATCCACAACCATCACGACTGATGGATATTCAGTCTTTAACAAAAAGATGAACCAGCACGAGTTACAAATAACCACAGGCCACAGAACAGGAAGCCTTAAATTTACTGCAACAGAAATGCAGTGGCTGGCAAAAATCAATGAAAGCGCCACTCGTTCTCAACAAAAAGAATATCCCGCATTTATATAGAAACATCAGGGCAGCACTCCATCAGTGCATTAACGAAGTATCATTTTAACATATATTTACTCAGGTGAGGTTAT…
13	15	CP025981.1	600	52924	51122	Escherichia marmotae strain HT073016	plasmid	MSLKIDNNDLTSLPRLPCSLEKIEAPFNLLATLPELPASLKVLDVSGNCLSTLPELPSSLEEIHAYRNQISVLPELPVSLKVLNVSGNRLSTLPELPLSLENIAVSRNRITMLPALPSLLQVLSAGSNRLSILPELPSSLKEIHVSDNHLSELPELPASLKNLNISYNRFSTLPELPASLENLNVYNNSISVLPRLPESLEYLNVHSNHLTTLPALPATLTMVNAQRNALERLPDISVENNQGRRIFWFRHNQITHIPESITDLNEISLLDLESNPLSGRTLQSLQQLMSSPDYHGPQIHFSMSNGQQHTPVRSLPDAVAAWFPESLRSEISQRWAAFTDEENAATFSAFLDRLADTVTARNAPGIAQQVSEFLEKLSRSEALRQQCFAVAADATRSCE…	GCA_002900365.1_ASM290036v1_genomic.fna	ATGTCACTTAAAATTGACAACAATGACTTAACTTCACTTCCCCGGTTACCCTGCTCCCTTGAAAAAATAGAGGCTCCGTTTAATCTACTGGCTACCCTACCTGAATTGCCAGCGTCATTGAAGGTTCTTGACGTGAGTGGCAATTGCCTGTCCACGCTGCCTGAACTACCATCGTCTCTTGAAGAGATTCATGCTTACAGAAATCAGATATCGGTGCTCCCTGAACTACCTGTATCACTGAAAGTCCTTAACGTGAGTGGCAATCGTCTGTCCACACTTCCTGAACTGCCCTTATCTCTTGAAAATATTGCTGTAAGCAGAAACCGGATAACCATGCTTCCGGCATTACCTTCATTGCTGCAAGTACTCAGTGCCGGAAGTAATCGCCTGTCCATACTG…	GGGTAGGATCAATGCAGTGGCTGGCAAAAATCAGTGAAAGCGCCACTCGTTCTCAATAAAAAGAGCGTCCCGCATTTATATAGAAACATCCAAGGCAGAACTCCATCAGTACATTAACAAAGTATCATTTTAACATAAGCTTACGTAGGAGGTTACCATGCCATCTGTCTCTTCCTCTCATTCATCAACAGGAAACCTTTCTTTCCCCCAGCCTGCAGACTCTCAACCTGTCAGGGAGCAATATCTCTCTGAGTGGATGGAATGGGCTGAAAACTGCGCCCCCGGTGAAAACAAGGCGTTAGCCTTTAGCCGGTTAAAACTGTGCCTGGAGAATAATGAAAGCCATCTGGATTTATCGGAATTAAATCTGACATCTCTTCCGTCATTGCCTGAGCATGT…
14	15	AASKFQ010000071.1	574	615	2336	Escherichia coli CFSAN092688	NA	MSLKIDNNALTSLPRLPCSLEKIEAPFNLLATLPELPASLKVLDVRGNCLSTLPXLPSSLEEIDAYRNQISVLPELPVSLKVLNVRGNRLSTLPELPSSLEDIAVSRNRITRLPAXPSSLQVLSAGGNRLSILPELPSSLKEIHVSDNLLSELPELPASLKNLNTSYNRLSALPELPISLESLNVHYNNISELPRLPESLEYLNVHNNRLTTLPALPATLTMVNAQSNALESLPDFPAENNQMRRTFWFQNNQITHIPESITALNEHSWVIFENNPLSDRTLQSLQQLMSSPDYHGPQIHFSMSDGQQHASVRSLPEAVAAWFPESLRSEVSQRWGAFTDEENAATFAAFLDRLADTVTARNAPGFGQQVSEFLEKLSRSEALRQQSFAVAADATRSCE…	GCA_012400145.1_PDT000583856.1_genomic.fna	ATGTCACTAAAAATTGACAACAATGCCTTAACTTCATTACCCCGGTTACCCTGCTCCCTTGAAAAAATAGAGGCTCCGTTTAATCTACTGGCTACCCTACCTGAATTGCCAGCGTCATTGAAGGTTCTTGACGTGAGAGGCAATTGCCTGTCCACGCTTCCTTAACTACCATCGTCTCTTGAAGAGATCGATGCTTACAGAAATCAGATATCGGTACTGCCTGAACTACCAGTATCACTGAAAGTCCTTAACGTGAGGGGCAATCGTCTGTCCACACTTCCTGAACTGCCCTCATCTCTTGAAGATATTGCTGTAAGCAGAAACCGGATAACCAGGCTTCCGGCATAACCTTCATCGCTGCAAGTACTCAGTGCCGGAGGGAATCGCCTGTCCATACTG…	ATGAGGATCGGATATGCTCAGCCGTGTTTTGCCATGTTTATCATTAAACCATAAGGCCAGTCACCTCCAGTAAATATCCGGCCCAGTATTATTATCCACAACCATCACGACTGATGGATATTCAGTCTTTAACAAAAAGATGAACCAGCATGAGTTGCAGATAACCACAGCCCGCAGAACAGGAAGCCTTTCTTTCCCCCAGCCTGCAGACACTCAACCTATCAGGGAGCAATATCTTTCTGAGTGGACGGAATGGGCTGAAAATTGCTCACCCAGTACTCCCAGTGAAAACAGAGCATTAGCCTTTATCCGGTTAAAACTGTGTCTGGAGAATAATGAAAGTCATCTGGATTTATCGGAATTAAATCTGACATCTCTTCCGTCATTGCCTGAACATGT…
15	16	CP025980.1	560	1648	3327	Escherichia marmotae strain HT073016	plasmid	MPPIQFPDLSTANIFSSQAESIHEQYISEWTDWAKSNAPGENREVALTRLKLCLQNNECLLDLSSLGLSSIPALPSNITILNARHNSLISLPELPDFLKELDVSNNNLASLPELPTTLEVLNVGYNQLENLPQQLNSIKYLFAENNRLNTLPILPNVLEFLHVYNNELVSLPALPHSLELLRADDNNITALPLFPTQANGPDREYYFNRNQITHVPESLFRLDQNCTISIENNPLSPRTWLSMLRRTSQSEYRGPQIHFSMSDGQQHTPVRSLPEAVAAWFPESLRSEVSQTWAAFTDEENAATFSAFLDRLADTVTARNAPGFAQQVSEFLEKLSMSEALRQQCFAVAADATRSCEDRVALTWNNLQKTYRVHQASEGEFDSDLTGLLSL-------G…	GCA_002900365.1_ASM290036v1_genomic.fna	ATGCCGCCAATCCAATTCCCTGATTTATCCACAGCAAACATTTTTAGCTCCCAAGCAGAATCAATTCATGAACAATATATTTCAGAATGGACTGATTGGGCTAAAAGTAACGCGCCCGGCGAAAATAGGGAAGTAGCTCTTACCCGATTAAAACTGTGCCTGCAGAATAATGAATGTTTACTGGATCTATCTTCGTTAGGTCTTTCATCTATACCAGCATTACCCTCTAACATCACTATTCTTAATGCTCGTCATAACTCCTTAATATCATTGCCTGAACTGCCTGATTTTCTCAAAGAACTTGATGTGAGCAACAATAATCTGGCTTCTCTTCCTGAGTTACCAACGACTCTGGAAGTACTCAATGTGGGTTATAATCAGCTTGAAAATCTGCCTCAA…	CCACATGCTGAACGGATGAGTGCTTGTTATGACCAAACTGCCCCTCGACACCGGTACCGTTGAATGCAATTTCGGTGATTTGTTCTTTGACGCTGGGTTTACGAGTCTTACAGGTATAAGCGATCAGAAACACGCGTTGGTAGTCACGACAGTGAAACAGAGCACGGCCTTCAGAACGGGGACAGTAAACAGTAGCTGTGGTCATGAGGAAACCTCAAAGCAGCTATTATACATCAATTCAACTAATTAGAAGCACTACCCAAAAGAGTATCGTTTCTTGCTATCAAATCTTTTTTGTTTTTTTTATTCTAAAAAAATTAAATTTATTCCATGGCGCTCATGCAATAAAAAATTCATTTCCTAATAAA-GTTTAGTATATTTTTATATGAATGAGGTTA…
16	16	AASKFQ010000053.1	560	23371	21692	Escherichia coli CFSAN092688	NA	MPPIQFPDLSTANIFSSQAESIHEQYISEWTDWAKSNAPGENREVALTRLKLCLQNNECLLDLSSLGLSSIPALPSNITILNARHNSLISLPELPGFLKELDVSNNNLASLPELPTTLEVLNVGYNQLENLPQQLNSIKYLSAENNRLNTLPILPNVLEFLHVYNNELVSLPALPHSLELLRADDNNITALPLFPTQANGPDREYYFNRNQITHVPESLFRLDQNCTISIENNPLSPRTWLSMLRRTSQSEYRGPQIHFSMSDGQQHTPVRFLPEAVAAWFPESLRSEVSQRWGAFTDEENASTFAAFLDRLADTVTARNAPRFGQQVSEFLEKLSRSEALRQQSFAVAADATRSCEDRVALTWNNLQKTYRVHQASEGEFDSDLTGLLSLGREMYRLE…	GCA_012400145.1_PDT000583856.1_genomic.fna	ATGCCGCCAATCCAATTTCCTGATTTATCCACAGCAAACATTTTTAGCTCCCAAGCAGAATCAATTCATGAACAATATATTTCAGAATGGACTGATTGGGCTAAAAGTAACGCGCCCGGCGAAAATAGGGAAGTAGCTCTTACCCGATTAAAACTGTGCCTGCAGAATAATGAATGTTTACTGGATCTATCTTCGTTAGGTCTTTCATCTATACCAGCATTACCCTCTAACATCACTATTCTTAATGCTCGTCATAACTCCTTAATATCATTGCCTGAACTGCCTGGTTTTCTCAAAGAACTTGATGTGAGCAACAATAACCTGGCTTCTCTTCCTGAGTTACCAACGACTCTGGAAGTACTCAATGTGGGTTATAATCAGCTTGAAAATCTGCCTCAA…	CCACATGCTGAACGGATGATTGCTTGTTATGAC-AAACTGCCCCTCGACACCGGCACCGTTGAATGCAATTTCGGTGATTTGTTCTTTGACGCCGAGTTTACGAGTCTTACAGGTATAAGCGATCAGAAACACGCGGTGGCAGTCACGACAGTGAAACAGTGCACGGCCTTCAGAACGGGGACAGTAAACAGTAGCAGTGGTTATGAGGAAACCTCAAAGCAGCTATGATACATCAATTCAACTAATTAGAAGCACTACCCAAAAGAGTATCGTTTCTTGCTATCAAATCTTTTTTGTTTTTTTTATTCTAAAAAAATTAAATTTATTCCATGGCGCTCATGCAATAAAAAATTTATTTCCTAATAAAACTTTAGTATATTTTTATATGAGTGAGGTGA…
17	16	AASEIX010000049.1	560	23371	21692	Escherichia coli CFSAN085900	NA	MPPIQFPDLSTANIFSSQAESIHEQYISEWTDWAKSNAPGENREVALTRLKLCLQNNECLLDLSSLGLSSIPALPSNITILNARHNSLISLPELPGFLKELDVSNNNLASLPELPTTLEVLNVGYNQLENLPQQLNSIKYLSAENNRLNTLPILPNVLEFLHVYNNELVSLPALPHSLELLRADDNNITALPLFPTQANGPDREYYFNRNQITHVPESLFRLDQNCTISIENNPLSPRTWLSMLRRTSQSEYRGPQIHFSMSDGQQHTPVRFLPEAVAAWFPESLRSEVSQRWGAFTDEENASTFAAFLDRLADTVTARNAPRFGQQVSEFLEKLSRSEALRQQSFAVAADATRSCEDRVALTWNNLQKTYRVHQASEGEFDSDLTGLLSLGREMYRLE…	GCA_012339895.1_PDT000494538.1_genomic.fna	ATGCCGCCAATCCAATTTCCTGATTTATCCACAGCAAACATTTTTAGCTCCCAAGCAGAATCAATTCATGAACAATATATTTCAGAATGGACTGATTGGGCTAAAAGTAACGCGCCCGGCGAAAATAGGGAAGTAGCTCTTACCCGATTAAAACTGTGCCTGCAGAATAATGAATGTTTACTGGATCTATCTTCGTTAGGTCTTTCATCTATACCAGCATTACCCTCTAACATCACTATTCTTAATGCTCGTCATAACTCCTTAATATCATTGCCTGAACTGCCTGGTTTTCTCAAAGAACTTGATGTGAGCAACAATAACCTGGCTTCTCTTCCTGAGTTACCAACGACTCTGGAAGTACTCAATGTGGGTTATAATCAGCTTGAAAATCTGCCTCAA…	CCACATGCTGAACGGATGATTGCTTGTTATGAC-AAACTGCCCCTCGACACCGGCACCGTTGAATGCAATTTCGGTGATTTGTTCTTTGACGCCGAGTTTACGAGTCTTACAGGTATAAGCGATCAGAAACACGCGGTGGCAGTCACGACAGTGAAACAGTGCACGGCCTTCAGAACGGGGACAGTAAACAGTAGCAGTGGTTATGAGGAAACCTCAAAGCAGCTATGATACATCAATTCAACTAATTAGAAGCACTACCCAAAAGAGTATCGTTTCTTGCTATCAAATCTTTTTTGTTTTTTTTATTCTAAAAAAATTAAATTTATTCCATGGCGCTCATGCAATAAAAAATTTATTTCCTAATAAAACTTTAGTATATTTTTATATGAGTGAGGTGA…
18	16	CP058010.1	560	98550	96871	Escherichia coli strain RHB04-C17	plasmid	MPPIQFPDLSTANIFSSQAESIHEQYISEWTDWAKSNAPGENREVALTRLKLCLQNNECLLDLSSLGLSSIPALPSNITILNARHNSLISLPELPDFLKELDVSNNNLASLPELPTTLEVLNVGYNQLENLPQQLNSIKYLFAENNRLNTLPILPNVLEFLHVYNNELVSLPALPHSLELLRADDNNITALPLFPTQANGPDREYYFNRNQITHVPESLFRLDQNCTISIENNPLSPRTWLSMLRRTSQSEYRGPQIHFSMSDGQQHTPVRSLPDAVAAWFPESLRSEVFQRWAAFTDEENAATFSAFLDRLADTVTARNAPGFAQQVSEFLEKLSMSEALRQQCFAVAADATRSCEDRVALTWNNLQKTYRVHQASEGEFDSDLTGLLSLGREMYRLE…	GCA_014108905.1_ASM1410890v1_genomic.fna	ATGCCGCCAATCCAATTCCCTGATTTATCCACAGCAAACATTTTTAGCTCCCAAGCAGAATCAATTCATGAACAATATATTTCAGAATGGACTGATTGGGCTAAAAGTAACGCGCCCGGCGAAAATAGGGAAGTAGCTCTTACCCGATTAAAACTGTGCCTGCAGAATAATGAATGTTTACTGGATCTATCTTCGTTAGGTCTTTCATCTATACCAGCATTACCCTCTAACATCACTATTCTTAATGCTCGTCATAACTCCTTAATATCATTGCCTGAACTGCCTGATTTTCTCAAAGAACTTGATGTGAGCAACAATAATCTGGCTTCTCTTCCTGAGTTACCAACGACTCTGGAAGTACTCAATGTGGGTTATAATCAGCTTGAAAATCTGCCTCAA…	ATCTGGCAGTGGGCTATTTTATTGCAATGTGTGTATTATTTTAACTTATAGATATTATCTATGGAGTGTGATTGCTTTTTTTATAAGCACTAAAAATAAAATTATTTTTAATAAGCATTACACACAGCAAGGAGCGGCCCCCATGAAAACATTATTTATTTTTAAATGTCATCTTAAATATAATTAAATTTACAAAAAATGTAAAACAATCGCATAACCACAATTAAAAAATCAATTGCAACTCGAAAAAAAAGACACAATCAAATATCCACAGAATTATTTACCATTTTTACAGTCATATTTCGTTTTATAGTAATAAGGAAGGTAAAGATATGTGCTCATAGAATATAAATAAAAGATAGTCTTTGTTATCATATTTAATTTTAATGGAATTTATAA…
19	17	CP025980.1	651	58647	56695	Escherichia marmotae strain HT073016	plasmid	MLPELPGTLKVLCVSNNRLSTLPELPLSLEEIHINRNKIVTLPELPLSLKKLDVTDNYLSVLPELPASLETLNSNHNQLTELPRLPESLECLNVCNNRLLTIPELPALLVTLDTSYNKLTKLPELPASLKNLSASHNHLTGLPRLSESLKSLDVAHNELTTIPELPVSLETLRTSYNQLAVLPGLPELLKSLNVDHNRLSALPKLPASLEKIDICQNHLTELPELPISLRSFNASFNLLARLPGLPESLEHINVHFNHLTTLPELPASLKKIDASVNHLEILPDFPAENNQGRRIFWLRNNQITHIPESITGLNEISLVDLESNPLSGRTLQSLQQLMSSPDYHGPQIHFSMSDGQQHTPVRSLPEAVAAWFPESLRSEVSQRWAAFTDEENAATFSAF…	GCA_002900365.1_ASM290036v1_genomic.fna	ATGCTTCCTGAACTTCCGGGAACATTAAAAGTCCTTTGTGTGAGTAATAATCGTTTGTCCACGCTTCCTGAGTTGCCATTATCTCTTGAAGAAATTCATATTAACAGGAATAAGATAGTGACTCTCCCCGAACTGCCGCTATCACTCAAAAAACTTGATGTGACAGATAATTATCTGTCAGTCCTTCCTGAATTACCTGCATCGCTGGAAACTCTTAATTCTAACCATAATCAACTGACAGAACTCCCCAGACTTCCTGAATCTCTGGAATGTCTTAATGTATGTAATAATCGTCTGCTCACTATTCCTGAATTACCTGCATTGCTGGTGACTTTAGATACGAGTTATAACAAACTGACAAAGCTCCCTGAACTCCCCGCATCGCTGAAAAACCTTAGT…	TTCTTTGGAGGGGGATCAGAGCCGCTTTCTATGCAGGTGGAATTTTAATTTTATCGAGGTTACAATGCTTCCCATACAAACACCTTATGCATCAGCAGCAAACATTTTTTGCACCGAGTCGATATCGGAATCTTCCCTCCATAAACAGTATATTTCTGAATGGACAGAATGGGCTGAAATTACCGTACCGGGAGAAAACAAGGAAGTCGCTCTTTCCCAGCTAAAACTATGTCTGGAGAATAATGAATGTTCGCTGGACTTATCCTGGTTAGGTTTGACATCACTTCCTATATTACCTCATCATGTAATTTCACTCAATATTGATAATAATGCGTTAACATCGTTGCCGCTGCTACCTCATTCCCTTGAAAGGCTCGAGGTCAATGCTAATAAACTGAC…
20	17	AASKFQ010000024.1	651	41726	43678	Escherichia coli CFSAN092688	NA	MLPELPGTLKVLCVNNNHLSTLPELPSSLEEIYVNRNQIVTLPELPLSLKKLDITDNYLSVLPELPASLETINSSHNQLTELPRLPESLECLNVCNNRLLTIPELPALLVTLDTSYNKLTKLPELPASLKNLSAIHNHLTGLPRLSESLKSLDVAHNELTTIPELPVSLETLRSSYNQLAVLPGLPELLKSLDVDHNRLSALPKLPASLEKIDTCQNHLTELPELPISLRSFNVSFNLLARLPGLPESLEHINVHHNHLTTLPELPASLKKIDASVNHLERLPDFSAENNQGRRIFWFRHNQITHIPESITGLNEISLVDLESNPLSGRTLQSLQQLMSSPDYHGPQIHFSMSDGQQYTPVRSLTEAVAAWFPESLRSEVSQRWGAFTDEENASTFSAF…	GCA_012400145.1_PDT000583856.1_genomic.fna	ATGCTTCCTGAACTTCCTGGAACATTAAAAGTCCTTTGTGTGAATAACAATCATTTGTCCACGCTTCCTGAGTTACCATCATCTCTTGAAGAAATTTATGTTAACAGGAATCAGATAGTGACTCTCCCCGAACTGCCGCTATCACTCAAAAAACTTGACATAACAGATAATTATCTGTCAGTCCTTCCTGAATTACCTGCATCGCTGGAAACTATTAATTCTAGCCATAATCAACTGACAGAACTCCCCAGACTTCCTGAATCTCTGGAATGTCTTAATGTATGTAATAATCGTCTGCTCACTATTCCTGAATTACCTGCATTGCTGGTGACTTTAGATACGAGTTATAACAAACTGACAAAGCTCCCTGAGCTCCCCGCATCGCTGAAAAACCTTAGT…	TTCTTTGGAGGGGGATCAGAGTCGCTTTCTATGCAGGTGGAATTTTAATTTTATCGAGGTTACAATGCTTCCCATACAAACACCTTATGCATCAGCAGCAAACATTTTTTGCACCGAGTCGATATCGGAATCTTCCCTCCATAAACAGTATATTTCTGAATGGACAGAATGGGCTGAAATTACCGTACCGGGAGAAAACAAGGAAGTCGCTCTTTCCCAGCTAAAACTATGTCTGGAGAATAATGAATGTTCGCTGGACTTATCCTGGTTAGGTTTGACATCACTTCCTACATTACCTCATCATGTAATTTCACTCAATATTGACAATAATGCGTTAACTTCGTTGCCGCTGCTACCTCATTCCCTTGAAAGACTCGAGGTCAATGCTAATAAACTGAC…
21	17	AASEIX010000036.1	651	28961	30913	Escherichia coli CFSAN085900	NA	MLPELPGTLKVLCVSNNRLSTLPELPLSLEEIHINRNKIVTLPELPLSLKKLDVTDNYLSVLPELPASLETLNSNHNQLTELPRLPESLECLNVCNNRLLTIPELPALLVTLDTSYNKLTKLPELPASLKNLSASHNHLTGLPRLSESLKSLDVAHNELTTIPELPVSLETLRTSYNQLAVLPGLPELLKSLNVDHNRLSALPKLPASLEKIDICQNHLTELPELPISLRSFNASFNLLARLPGLPESLEHINVHFNHLTTLPELPASLKKIDASVNHLEILPDFPAENNQGRRIFWLRNNQITHIPESITGLNEISLVDLESNPLSGRTLQSLQQLMSSPDYHGPQIHFSMSDGQQHTPVRSLPEAVAAWFPESLRSEVSQRWAAFTDEENAATFSAF…	GCA_012339895.1_PDT000494538.1_genomic.fna	ATGCTTCCTGAACTTCCGGGAACATTAAAAGTCCTTTGTGTGAGTAATAATCGTTTGTCCACGCTTCCTGAGTTGCCATTATCTCTTGAAGAAATTCATATTAACAGGAATAAGATAGTGACTCTCCCCGAACTGCCGCTATCACTCAAAAAACTTGATGTGACAGATAATTATCTGTCAGTCCTTCCTGAATTACCTGCATCGCTGGAAACTCTTAATTCTAACCATAATCAACTGACAGAACTCCCCAGACTTCCTGAATCTCTGGAATGTCTTAATGTATGTAATAATCGTCTGCTCACTATTCCTGAATTACCTGCATTGCTGGTGACTTTAGATACGAGTTATAACAAACTGACAAAGCTCCCTGAACTCCCCGCATCGCTGAAAAACCTTAGT…	TTCTTTGGAGGGGGATCAGAGTCGCTTTCTATGCAGGTGGAATTTTAATTTTATCGAGGTTACAATGCTTCCCATACAAACACCTTATGCATCAGCAGCAAACATTTTTTGCACCGAGTCGATATCGGAATCTTCCCTCCATAAACAGTATATTTCTGAATGGACAGAATGGGCTGAAATTACCGTACCGGGAGAAAACAAGGAAGTCGCTCTTTCCCAGCTAAAACTATGTCTGGAGAATAATGAATGTTCGCTGGACTTATCCTGGTTAGGTTTGACATCACTTCCTACATTACCTCATCATGTAATTTCACTCAATATTGACAATAATGCGTTAACTTCGTTGCCGCTGCTACCTCATTCCCTTGAAAGACTCGAGGTCAATGCTAATAAACTGAC…
22	17	CP058010.1	651	49690	51524	Escherichia coli strain RHB04-C17	plasmid	MLPELPGTLKVLCVSNNRLSTLPELPLSLEEIHINRNKIVTLPELPLSLKKLDVTDNYLSVPELPALLVTLDTNYNKLTKLPELPASLKNLSASHNHLTGPPRLSESLKSLDVAHNELTTIPELPVSLETLRTSYNQLAVLPGLPELLKSLNVDHNRLSALPKLPASLEKIDICQNHLTELPELPISLRSFNASFNLLARLPGLPESLEHINVHFNHLTTLPELPASLKKIDASVNHLEILPDFPAENNQGRRIFWLRNNQITHIPESITGLNEISLVDLESNPLSGRTLQSLQQLMSSPDYHGPQIHFSMSDGQQHTPVRSLPEAVAAWFPESLRSEVSQRWAAFTDEENAATFSAFLDRLADTVTARNAPGFAQQVSEFLEKLSMSEALRQQCFAVA…	GCA_014108905.1_ASM1410890v1_genomic.fna	ATGCTTCCTGAACTTCCGGGAACATTAAAAGTCCTTTGTGTGAGTAATAATCGTTTGTCCACGCTTCCTGAGTTGCCATTATCTCTTGAAGAAATTCATATTAACAGGAATAAGATAGTGACTCTCCCCGAACTGCCGCTATCACTCAAAAAACTTGATGTGACAGATAATTATCTGTCAGTCCTTCCTGAATTACCTGCATTGCTGGTGACTTTAGATACGAATTATAACAAACTGACAAAGCTCCCTGAACTCCCCGCATCGCTGAAAAACCTTAGTGCAAGCCATAATCACTTGACAGGTCCCCCCAGACTATCTGAGTCACTGAAATCTCTTGATGTAGCTCATAATGAGCTGACCACTATTCCCGAGTTACCTGTATCGCTGGAAACTTTACGT…	TTAGTGCAAGCCATAATCACTTGACAGGTCCCCCCAGACTATCTGAGTCACTGAAATCTCTTGATGTAGCTCATAATGAGCTGACCACTATTCCCGAGTTACCTGTATCGCTGGAAACTTTACGTACAAGCTATAACCAACTGGCAGTACTTCCAGGTCTACCTGAATTGCTGAAATCTCTTAATGTCGATCATAATCGTCTGTCGGCTCTCCCTAAATTACCCGCATCGCTGGAAAAAATTGATATATGCCAGAATCATCTGACAGAGCTACCTGAATTACCGATATCACTAAGAAGCTTTAATGCGTCCTTTAATCTGCTGGCCAGACTCCCAGGCCTGCCTGAATCACTGGAACATATTAATGTCCACTTCATAATCACCTGACCACTCTACCCGA…
