# Supplementary material for: Chromosome-encoded IpaH ubiquitin ligases indicate non-human enteroinvasive Escherichia
Source: Sci Rep. 2022 Apr 27;12:6868. doi: 10.1038/s41598-022-10827-3 (PMC9046306; doi:10.1038/s41598-022-10827-3)
Supplement: Supplementary file 6 — Supplementary Table S5. [file 41598_2022_10827_MOESM6_ESM.csv]

Description: Consensus sequences of IpaH proteins assigned to different classes
ipaH_class	Protein_consensus_sequence	Gene_consensus_sequence	Upstream_consensus_sequence
1	MLPTNNNHRLISNSFSTYSIDTSRAYENYLTHWTEWKNNRIQEEQRDIAFQRLVSCLQNQETNLDLSELGLTTLPEIPPGIKSINISKNNLSLISPLPASLTQLNVSYNRLIELPALPQGLKLLNASHNQLITLPTLPISLKELHVSNNQLCSLPVLPELLETLDVSCNGLAVLPPLPFSLQEISAIGNLLSELPPLPHNIHSIWAIDNMLTDIPYLPENLRNGYFDINQISHIPESILNLRNECSIDISDNPLSSHALQSLQRLTSSPDYHGPQIYFSMSDGQQNTLHRPLADAVTAWFPENKQSDVSQIWHAFEHEEHANTFSAFLDRLSDTVSARNTSGFREQVAAWLEKLSASAELRQQSFAVAADATESCEDRVALTWNNLRKTLLVHQASEGL…	ATGCTCCCGACAAATAACAATCACAGATTAATTTCAAATTCGTTCTCCACTTATTCAATCGACACTAGCCGCGCATATGAAAATTATCTAACCCATTGGACTGAATGGAAAAATAACCGCATACAAGAAGAACAACGAGACATCGCTTTTCAGCGACTAGTATCATGTCTACAAAACCAAGAGACGAACCTGGACTTGTCTGAATTAGGCCTGACAACATTACCTGAAATCCCCCCGGGAATTAAATCAATTAATATAAGTAAAAATAATTTAAGCTTAATCTCCCCATTGCCTGCGTCCCTTACACAGCTTAATGTCAGCTATAACAGACTTATTGAACTGCCTGCTTTGCCTCAAGGACTTAAATTATTGAATGCGTCCCACAATCAACTAATCACA…	GTTTTTTATATACATGATTCACTGATACCAGTGGCATTAATAGCTATTATATAGCTTCAGCTCCTTTTTTCATACCTTAAGGAAAAATTGCCCCCCCCCCCCCAAAAAGTATCGTTTTTTTACATTAAACCGATCCAGTTTAGGATAGTGTAAAGCAGAAGTTCTTCAATATATAACATATGGAGTTAATATGCTTACACAAACTATATATCCGCCTCCTCCAGAAGTTCCTGTCTACTGCTGAAGGGAACCAATAACATTGCAAAGCAGATAAAAAAGAATCCAACACCTCTCAACATAAAGAATACGCCCTGATATTTA
2	MSIMLPINNNFSLSQNSFYNTISGTYADYFSAWDKWEKQALPGENRNEAVSLLKECLINQFSELQLNRLNLSSLPDNLPPQITVLEITQNALISLPELPASLEYLDACDNHLSTLPELPASLKHLDVDNNQLTMLPELPALLEYINADNNQLTMLPELPTSLEVLSVRNNQLTFLPELPESLEALDVSTNLLESLPAVPVRNHHSEETEIFFRCRENRITHIPENILSLDPTCTIILEDNPLSSRIRESLSQQTAQPDYHGPRIYFSMSDGQQNTLHRPLADAVTAWFPENKQSDVSQIWHAFEHEEHANTFSAFLDRLSDTVSARNTSGFREQVAAWLEKLSASAELRQQSFAVAADATESCEDRVALTWNNLRKTLLVHQASEGLFDNDTGALLSLG…	ATGTCCATCATGTTACCGATAAATAATAACTTTTCATTGTCCCAAAATTCTTTTTATAACACTATTTCCGGTACATATGCTGATTACTTTTCAGCATGGGATAAATGGGAAAAACAAGCGCTCCCCGGTGAAAATCGGAATGAAGCGGTCTCCCTACTTAAAGAATGTCTCATCAATCAGTTCAGTGAGCTTCAACTGAATCGTTTAAATCTGTCCTCGCTACCTGACAACTTACCACCTCAAATCACTGTTCTGGAAATTACTCAGAATGCCCTAATATCATTACCAGAATTGCCAGCATCGCTGGAATACCTTGACGCCTGTGACAATCACCTGTCAACACTTCCTGAATTACCCGCATCTCTGAAACATCTTGATGTAGATAACAACCAACTAACC…	CTATTCACAGTTAACTGAAACAGTATCGTTTTTTTACAGCCAATTTTGTTTGTCCTT-TTATAATAAAAAAGTGCTGAAGTTCATTTCATGGAATGAACTTCATAAAAACTCCTACTTATTTCTTTTAACAAAGCCATTTGTCCATCGGCTTTAACTGAA
3	MLPVNNPPLSTGNVSFYRTTSIDNVHNNYLSEWVEWTKNSISGENRETAFTRLQLCLENSETSLDLSCLGLRSLPRLPDNLDEINVSNNQLSMLPELPRALKELNASSNQLSALPELPVSLEYINVSDNHLFALPELPASLEYINVSDNHLSVLPRLPMSLELLDAARNALEVIPDFPERDDHIIRIFWLNQNRITAIPESILGLSSDSVVNLRENQLSPRIMQTLLQQTAQPDYHGPRIYFSMSDGQQNTLHRPLADAVTAWFPENKQSDVSQIWHAFEHEEHANTFSAFLDRLSDTVSARNTSGFREQVAAWLEKLSASAELRQQSFAVAADATESCEDRVALTWNNLRKTLLVHQASEGLFDNDTGALLSLGREMFRLEILEDIARDKVRTLHFVD…	ATGCTTCCTGTAAATAATCCCCCCCTATCCACTGGAAACGTCTCTTTTTACAGAACTACATCAATCGACAATGTTCACAATAATTATCTCTCCGAATGGGTTGAATGGACTAAAAACAGCATTTCCGGAGAAAACAGGGAAACTGCTTTTACCCGGCTCCAATTATGTCTGGAGAACAGTGAAACATCGTTGGACTTATCTTGTTTAGGTCTCAGATCTCTACCACGATTGCCTGACAATCTTGATGAAATTAATGTAAGCAATAACCAACTATCAATGCTCCCCGAGCTACCAAGGGCATTGAAAGAGCTGAATGCAAGCAGTAATCAATTATCTGCACTTCCTGAATTACCAGTGTCGCTGGAATATATAAATGTGAGTGATAACCATTTGTTCGCA…	CGGCAGAACGTTCAAATATGAACGTACGATATTTAACTAACCGAAAAACAAAATATAGCACAGGCGAGACATTTACCATCTAAGAAAATAGTATCGTTTTTTTACAGTTAAATCAACATCACTTCCTTAAAATGAAAACAATAAATTTCAATCCTGAAACATTTTATTTCAGCTTATTATTCCCCAGTATCACATTTTATCAGGATATCCTTCTGCGAGGTTATTA
4	MKPAHNPSFFRSFCGLGCISRLSVEEQNITDYHRIWDNWAKEGAATEDRTQAVRLLKICLAFQEPALNLSLLRLRSLPYLPPHIQELNISSNELRSLPELPPSLTVLKASDNRLSRLPALPPHLVALDVSLNRVLTCLPSLPSSLQSLSALLNSLETLPDLPPALQKLSVGNNQLTALPELPCELQELSAFDNRLQELPPLPQNLRLLNVGENQLHRLPELPQRLQSLYIPNNQLNTLPDSIMNLHIYADVNIYNNPLSTRTLQALQRLTSSPDYHGPRIYFSMSDGQQNTLHRPLADAVTAWFPENKQSDVSQIWHAFEHEEHANTFSAFLDRLSDTVSARNTSGFREQVAAWLEKLSASAELRQQSFAVAADATESCEDRVALTWNNLRKTLLVHQA…	ATGAAACCTGCCCACAATCCTTCTTTTTTCCGCTCCTTTTGTGGTTTAGGATGTATATCCCGTTTATCCGTAGAAGAGCAAAATATCACGGATTATCACCGCATCTGGGATAACTGGGCCAAGGAAGGTGCTGCAACAGAAGACCGAACACAGGCAGTTCGATTACTGAAAATATGTCTGGCTTTTCAAGAGCCAGCCCTCAATTTAAGTTTACTCAGATTACGCTCTCTCCCATACCTGCCCCCGCACATACAAGAACTTAACATCTCTAGCAATGAGCTACGCTCTCTGCCAGAACTCCCTCCGTCCTTAACTGTACTTAAAGCCAGCGATAACAGACTGAGCAGGCTCCCGGCTCTTCCGCCTCACCTGGTCGCTCTTGATGTTTCACTTAACAGA…	AAAAAAGCTGACCGAGAAACAGTAAAAATCATTAATATCAATGCATTATAATACATTTAGCTTAAAAAATAGACTGCATAATACTGCAAAACACAACATATCCAGTCACTATGAATCAACCACTTAGATGGTATTAGTGACCTGATACAGAGCATTAGCGCAAGGTGATTTTTTGTCCTCTTGCGCTAATTTTTTGTCAACGCACTGGGTTAGCTGAATTTACAACCATGCTCAGTATCTCGATAAGCGCAGAGAAATGATGCTGTGGTGGGCAGACTACTGGCTTGATGAAAAGGTAGGGCGACCAACCGCGTTTTTTCAGTTCAGTCAGCACATTGAGCCAGAACTTCACCCCTTCATTTTCGGCCAGCCACATCCCCAACAGTTCTTCCTGTTCTT…
5	MREINMLRNISSCLFPHISTITSPNHYLSEWDDWEKQGLPEEQRTEAVRRLRACLTSKGHKLDLRALALSSLPVLPACIKKLDVSCNKLTILTDLPENIKELIARDNFLTHISALPHYLITLDVSENQLENLPLLPDTIKSLSAEYNRLSTLPSLPLNLKKLEVRNNELQTLPSLPSNLKILKVAHNHLTELPPLPRRLQLLFAYSNRLSNLPNIQENIIMRRFFYFENNQITTIPTNLFRLDPHITIEIANNPLSDQTLLFLIQQTSVPNFNGPQFRISLSDQNRLFLRQMLPQNLHSRHIRVITEGGQNFQIPPLPETVAAWFPEADRREVSTQWTSFSTEENSRAFSAFLDRLSDTVSARNTSGFREQVAAWLEKLSASAELRQQSFTVAADATES…	ATGCGAGAAATTAATATGCTCAGAAATATTTCATCCTGTTTATTTCCACATATCAGCACAATTACATCCCCCAACCATTATTTGTCCGAATGGGATGATTGGGAGAAACAGGGGTTACCGGAAGAACAGCGTACTGAGGCGGTAAGAAGACTTCGTGCATGTCTTACCTCTAAGGGGCATAAACTGGACCTGCGAGCCTTGGCGCTTTCCTCGTTACCTGTACTCCCTGCTTGCATTAAAAAGCTTGATGTGAGCTGTAATAAATTAACCATCCTTACTGATTTACCTGAAAATATTAAAGAACTTATTGCAAGAGATAATTTCTTAACACATATATCTGCATTACCACATTATCTAATAACTTTGGATGTGTCCGAAAATCAATTAGAGAATCTGCCG…	GGGGGGAGAATTGGGTGATCTCCTTCCATGGGAATACACAGTCATTATAAAATAGAATGTACTGTTTTTTTAAAGAAAAAAACAGTACATTGAGATATGATTTGGATCATTACTAAATCCTTTGCTGAAGTTACTATGTATATAAGCTTATTTTATACATGATTATTAGCAACAAATATTACCAAGTCAAGTAGTCAGGCTGGCTAAAATAGTTGGAGATGTTGTAGTATCTTACTCAAGACTAATGTCTTCTGGTATAAATCCTCTGCATTGTGAATATGTAAAACATCAAAAAAAGATGAACCAAATATACGAAAAAAGCAAATATACTTACCAGGGTAGAAAGCATGATATAACACTCATTCCCTTATGGCGAATATTCTGAAACACCCTCCTCAT…
6	MLPINNNFSLPQNSFYNTISGTYADYFSAWDKWEKQALPGEERDEAVSRLKECLINNSDELRLDRLNLSSLPDNLPAQITLLNVSYNQLTNLPELPVTLKKLYSASNKLSELPVLPPALESLQVQHNELENLPALPDSLLTMNISYNEIVSLPSLPQALKNLRATRNFLTELPAFSEGNNPVVREYFFDRNQISHIPESILNLRNECSIHISDNPLSSHALQALQRLTSSPDYHGPRIYFSMSDGQQNTLHRPLADAVTAWFPENKQSDVSQIWHAFEHEEHANTFSAFLDRLSDTVSARNTSGFREQVAAWLEKLSASAELRQQSFAVAADATESCEDRVALTWNNLRKTLLVHQASEGLFDNDTGALLSLGREMFRLEILEDIARDKVRTLHFVDEI…	ATGTTACCGATAAATAATAACTTTTCATTGCCCCAAAATTCTTTTTATAACACTATTTCCGGTACATATGCTGATTACTTTTCAGCATGGGATAAATGGGAAAAACAAGCGCTCCCCGGTGAAGAGCGTGATGAGGCTGTCTCCCGACTTAAAGAATGTCTTATCAATAATTCCGATGAACTTCGACTGGACCGTTTAAATCTGTCCTCGCTACCTGACAACTTACCAGCTCAGATAACGCTGCTCAATGTATCATATAATCAATTAACTAACCTACCTGAACTGCCTGTTACGCTAAAAAAATTATATTCCGCCAGCAATAAATTATCAGAATTGCCCGTGCTACCTCCTGCGCTGGAGTCACTTCAGGTACAACACAATGAGCTGGAAAACCTGCCA…	ATACGGTGCAAACAGGCCATTCACGGTTAACTGAAACAGTATCGTTTTTTTACAGCCAATTTTGTTTATCCTTATTATAATAAAAAAGTGCTGAAGTTCATTTCATGGAATGAACTTCATAAAAACTCCTACTTATTTCTTTTAACAAAGCCATTTGTCCACCGGCTTTAACTGGATGCCCATCA
7	MFSVNNTHSSVSCSPSINSNSTSNEHYLRILTEWEKNSSPGEERGIAFNRLSQCFQNQEAVLNLSDLNLTSLPELPKHISALIVENNKLTSLPKLPAFLKELNADNNRLSVIPELPESLTTLSVRSNQLENLPVLPNHLTSLFVENNRLYNLPALPEKLKFLHVYYNRLTTLPDLPDKLEILCAQRNNLVTFPQFSDRNNIRQKEYYFHFNQITTLPESFSQLDSSYRINISGNPLSTRVLQSLQRLTSSPDYHGPQIYFSMSDGQQNTLHRPLADAVTAWFPENKQSDVSQIWHAFEHEEHANTFSAFLDRLSDTVSARNTSGFREQVAAWLEKLSASAELRQQSFAVAADATESCEDRVALTWNNLRKTLLVHQASEGLFDNDTGALLSLGREMFRL…	ATGTTCTCTGTAAATAATACACACTCATCAGTTTCTTGCTCCCCCTCTATTAACTCAAACTCAACCAGTAATGAACATTATCTGAGAATCCTGACTGAATGGGAAAAGAACTCTTCTCCCGGGGAAGAGCGAGGCATTGCTTTTAACAGACTCTCCCAGTGCTTTCAGAATCAAGAAGCAGTATTAAATTTATCAGACCTAAATTTGACGTCTCTTCCCGAATTACCAAAGCATATTTCTGCTTTGATTGTAGAAAATAATAAATTAACATCATTGCCAAAGCTGCCTGCATTTCTCAAAGAACTTAATGCTGATAATAACAGGCTTTCTGTGATACCAGAACTTCCTGAGTCATTAACAACTTTAAGTGTTCGTTCTAATCAACTGGAAAACCTTCCT…	TGATTGGAAGTACTACCCGGCAAAACTCATTCAGTGCATTCCAGTGATTCAGGATATAGTTGAACGCCTTTACCATTTCAGCATGGTTTGACAAAGTTTTCCTCTGGAGCTTTATCCAGTCATACAAGGACTTCATTCGCGGCACACATTTCTCCTGCCTTACCGCAAGCCGTTTTTCTGCCGGCCTCCCTCGTATTAAATGTGTATCGTTTTTTTACAGTAATTTTAATTTATCATTCTATAATAGGAATAAATGAGCTTGnCTAAAATATGATGTAAAACAAATATACTTACTCGGATTACATTTCCTTGCTCACTGGAATGTTGAATTCAGTGTTATTATTGACTGCAGTCACAATnAAAAAAAGAATTCCATAGAAAACCTCnATAAATAAATTA…
8	MKPINNHSFFRSLCGLSCISRLSVEEQCTRDYHRIWDDWAREGTTTENRIQAVRLLKICLDTREPVLNLSLLKLRSLPPLPLHIRELNISNNELISLPENSPLLTELHVNGNNLNILPTLPSQLIKLNISFNRNLSCLPSLPPYLQSLSARFNSLETLPELPSTLTILRIEGNRLTVLPELPHRLQELFVSGNRLQELPEFPQRLKYLKVGENQLRRLSRLPQELLALDVSNNLLTSLPENIITLPICTNVNISGNPLSTRVLQSLQRLTSSPDYHGPQIYFSMSDGQQNTLHRPLADAVTAWFPENKQSDVSQIWHAFEHEEHANTFSAFLDRLSDTVSARNTSGFREQVAAWLEKLSASAELRQQSFAVAADATESCEDRVALTWNNLRKTLLVHQA…	ATGAAACCGATCAACAATCATTCTTTTTTTCGTTCCCTTTGTGGCTTATCATGTATATCTCGTTTATCGGTAGAAGAACAGTGTACCAGAGATTACCACCGCATCTGGGATGACTGGGCTAGGGAAGGAACAACAACAGAAAATCGCATCCAGGCGGTTCGATTATTGAAAATATGTCTGGATACCCGGGAGCCTGTTCTCAATTTAAGCTTACTGAAACTACGTTCTTTACCACCACTCCCTTTGCATATACGTGAACTTAATATTTCCAACAATGAGTTAATCTCCCTACCTGAAAATTCTCCGCTTTTGACAGAACTTCATGTAAATGGTAACAACTTGAATATACTCCCGACACTTCCATCTCAACTGATTAAGCTTAATATTTCATTCAATCGA…	TCACGTCGCATAAGCATAAACCGCAGACCGGATTGACTCCGGAAAAACTGTGACCCGATTACGGACCTTAACAACAACCCGTAAATCCTCGCTCAATACCGGCAGGGATTTACGGCGTGCAACTGACTTTTTTGAGGGGCTAACCAACCAGATCGTTTGCTATGGGAATATCGAGACAGTAATGAGTTAAATGATAAAAATTGTTTGAAAATATAGGGGATAAAGATCAATCCAAACTGGATGAAAGTAGAACTGGTCACATTAACATGGGTAGACTGATATAACAATCGACGGTTACTGGAAAGACAGGAACATATTCCTCCAGCTGGAATGAAAACGCCGATAAAGCTCTAGGATTGTTTTTTTAAAGACTTTCTCGTTTTATTTGCATTAATAGAC…
9a	MIKSTNIQAIGSGIMHQINNIYSLTPFSLPMELTPSCNEFYLKAWSEWEKNGTPGEQRNIAFNRLKICLQNQEAELNLSELDLKTLPDLPPQITTLEIRKNLLTHLPDLPPMLKVIHAQFNQLESLPALPETLEELNAGDNKIKELPFLPENLTHLRVHNNRLHILPLLPPELKLLVVSGNRLDSIPPFPDKLEGLALANNFIEQLPELPFSMNRAVLMNNNLTTLPESVLRLAQNAFVNVAGNPLSGHTMRTLQQITTGPDYSGPRIFFSMGNSATISAPEHSLADAVTAWFPENKQSDVSQIWHAFEHEEHANTFSAFLDRLSDTVSARNTSGFREQVAAWLEKLSASAELRQQSFAVAADATESCEDRVALTWNNLRKTLLVHQASEGLFDNDTGA…	ATGATTAAATCAACCAATATACAGGCAATCGGTTCTGGTATTATGCATCAAATAAACAATATATACTCGTTAACTCCATTTTCTTTACCTATGGAACTGACTCCATCTTGTAATGAATTTTATTTAAAAGCCTGGAGTGAATGGGAAAAGAACGGTACCCCAGGCGAGCAACGCAATATCGCCTTCAATAGGCTGAAAATATGTTTACAAAATCAAGAGGCAGAATTAAATTTATCTGAGTTAGATTTAAAAACATTACCAGATTTACCGCCTCAGATAACAACACTGGAAATAAGAAAAAACCTATTAACACATCTCCCTGATTTACCACCAATGCTTAAGGTAATACATGCTCAATTTAATCAACTGGAAAGCTTACCTGCCTTACCCGAGACGTTA…	AGTTAATTTCAGACTCGTTTAAGCTCCATTTTCnnAAAAAAATATATCAGGGTTTGTTACTAATAACTTCTGAAAACAGnnAAAAAAATAGAGCAGTAATTCTATTTCAGAGAGGAGTAACTCCATCTATCCTCGATACGTACTGAACGTTATCGTGATATATTCATCATGCTTTCTTCACCATTATTCGAGTACAGGGAGAGACGCAATGACCTTAAATACCTTTTTATGGCTGAATTACCATTCTCAGGAATAACAGCAGACTCCTTCCCATAGACGGCTTAGGGGGAAAGCAATACCCGGAGAAAGGGTACAAAGCAAACTGTTTTAAAATTAATAAGCnATATTCTATTTCACTAGAATTCTTATCGTTGATAAGnAATTCTAGTTATAn
9b	MIKSTNIQVIGSGIMHQINNIHSLTLFSLPVSLSPSCNEYYLKVWSEWEKNGTPGEQRNIAFNRLKICLQNQGAELNLSELDLKTLPDLPPQITTLEIRKNLLTYLPDFPPMLKVIHAQFNQLESLPALPETLEELNVGDNKIKELPYLPETLTHLRIHNNRLHILPLLPPELKLLIVSGNRLDSIPPFPDKLEGLALANNFIEQLPELPFSMNRAVLMNNNLTTLPESVLRLAQNAFVNVAGNPLSGHTMRTLQQITTGPDYSGPRIFFSMGNSATISAPEHSLADAVTAWFPENKQSDVSQIWHAFEHEEHANTFSAFLDRLSDTVSARNTSGFREQVAAWLEKLSASAELRQQSFAVAADATESCEDRVALTWNNLRKTLLVHQASEGLFDNDTGA…	ATGATTAAATCAACGAATATACAGGTAATCGGTTCTGGTATTATGCATCAAATAAACAACATACACTCGTTAACTCTATTTTCTTTGCCTGTGAGTTTGAGTCCATCTTGTAATGAATATTATTTAAAAGTCTGGAGTGAATGGGAAAAGAACGGTACCCCAGGCGAGCAACGCAATATCGCCTTCAATAGGCTAAAAATATGTTTGCAAAATCAAGGGGCGGAATTAAATCTATCTGAGTTAGATTTAAAAACATTACCTGATTTACCGCCTCAGATAACAACACTGGAAATAAGAAAAAACCTATTAACATATCTCCCTGATTTCCCACCAATGCTTAAGGTAATACATGCTCAATTTAATCAACTGGAAAGCTTACCTGCCTTACCCGAGACGTTA…	CGGTGACATCACCCCCCGGATCATGGACGACTGGGGGCAGTAATCATGCCGGGTCTGGCTGGCTAACACCCCATTATAAGGGGTACGAATAAAGTAACGGGGGAAGCAATACCTGGAGAAAGAGTACAAAGCAAACTGTATTAAACTTAATAAGTTATATTGTATTTCACTAGAGTTCTTATCGTTGATAAGAAATTCTGGTTATAA
