# Supplementary material for: Chromosome-encoded IpaH ubiquitin ligases indicate non-human enteroinvasive Escherichia
Source: Sci Rep. 2022 Apr 27;12:6868. doi: 10.1038/s41598-022-10827-3 (PMC9046306; doi:10.1038/s41598-022-10827-3)
Supplement: Supplementary file 7 — Supplementary Table S6. [file 41598_2022_10827_MOESM7_ESM.csv]

IpaH class	location	C-terminal domain type	Protein length	Rat 1	Rat 2	Sheep	Marmot
Class 6	plasmid	human-host-like	546	➖	➖	➖	WP_109194848.1
class 10	chromosome	human-host-like	607	➖	➖	QMQ23965.1	WP_103194773.1
class 11	chromosome	human-host-like	546	EFD4961203.1	➖	➖	WP_103194827.1
class 12	plasmid	human-host-like	757	➖	➖	➖	WP_158650423.1
class 13	plasmid	non-human-host	705	EFD4960425.1 EFD4960380.1	➖	➖	WP_158650421.1
class 14	chromosome	non-human-host	564	EFD4961952.1	EFC1641690.1	➖	WP_103194795.1
class 15	plasmid	non-human-host	600	EFD4961952.1	➖	➖	WP_005000241.1 (pseudo)
class 16	plasmid	non-human-host	560	EFD4961588.1	EFD4961588.1	QMQ25159.1	WP_103194830.1
class 17	plasmid	non-human-host	651	EFD4960409.1	EFC1641341.1	HVV74_22255 (pseudo)	WP_103194841.1
